# Supplementary material for: Comparative Transcriptome Profiling Reveals Different Expression Patterns in Xanthomonas oryzae pv. oryzae Strains with Putative Virulence-Relevant Genes
Source: PLoS One. 2013 May 29;8(5):e64267. doi: 10.1371/journal.pone.0064267 (PMC3667120; doi:10.1371/journal.pone.0064267)
Supplement: Table S1 — Primer sequences for real-time PCR analysis of differentially regulated genes in Xanthomonas oryzae pv. Oryzae. (XLS) [file pone.0064267.s004.xls]

## Sheet: Sheet1
ID	Gene	QRT-PCR-F	QRT-PCR-R	Reference
	16srRNA	CCTACGGGAGGCAGCAG	ATTACCGCGGCTGCTGGCA
PXO_02760	XopN	GGACAAGAAGCAGATCAACGACAAG	GACAACGGCGAACGCAGAATAC
PXO_03356	XopW	ATGATTGAGGAGTACGGGCGCAAGAC	AGCTTCCAGCTCACGAAGACGACTT
PXO_03417	hrpF	GGACCCGCGATTGTTCTTTG	CCTTGACCTGCGGATGTGA
PXO_03412	hpaB	GCGTGTGCTTTGGGTAGAGG	CCCGTAAGCGATGCGTAAAT
PXO_01951	HrpG	ATAGCAGCCAGGCAATCG	CGCAATGTCTCGGTGTTTT
PXO_01953	hrpX	CAATGCCTGCGTAGCGAAG	CGTTGAAGTGCTGGCGATAG
PXO_03410	hrpD6	AGCGCTCGATGCCACTGC	CGATATGCGCGACGATGTTG	Young-Jin Park et al.（2009）Virulence analysis and gene expression profiling of the pigment-deficient mutant of Xanthomonas oryzae pathovar oryzae.FEMS Microbiology Letters,301(2):149-155
PXO_03409	hrpD5	CGTCCAGGCGCAACATCGTG	GGCGGCAGCATCGGACAGAA	Young-Jin Park et al.（2009）Virulence analysis and gene expression profiling of the pigment-deficient mutant of Xanthomonas oryzae pathovar oryzae.FEMS Microbiology Letters,301(2):149-155
PXO_03393	hrcC	TGACGGCCGTGTTGGGAGAT	CAACCTGGGGCGAAGACACG	Young-Jin Park et al.（2009）Virulence analysis and gene expression profiling of the pigment-deficient mutant of Xanthomonas oryzae pathovar oryzae.FEMS Microbiology Letters,301(2):149-155
PXO_01578	hrpA	CGTGCTCCATTGTTCGCCGT	CCGGAGACCACCGCCACAT	Sang-Won Lee et al.(2008）The Xanthomonas oryzae pv. oryzae PhoPQ Two-Component system is required for AvrXA21 activity, hrpG expression, and virulence.J. Bacteriol,190(6):2183-2197
PXO_03392	hpA1	TCAGTCGAGCAAAAATGCTG	TGGAGAATCTCTCCGACGAT
PXO_03391	HpA2	CACCACGCCTTAGCAGAATC	GGTGTTGCGTGCCATTGC
PXO_03411	hrpE	GGTGCTTCTGCACTCTCTGG	GTGCCACGTTGAAGTCAAGA
PXO_03401	HrpB1/HrpK	CTGATCACGGTCGG	TCGGCATCGGCGTC
PXO_03400	HrpB2	ACGGGCTGATCGAAGAAGAC	GGTGCGGACGTTGGGGTAGT	Young-Jin Park et al.（2009）Virulence analysis and gene expression profiling of the pigment-deficient mutant of Xanthomonas oryzae pathovar oryzae.FEMS Microbiology Letters,301(2):149-155
PXO_03398	HrpB4	CCCGGTGGCAGCGTCAGG	GGGCATCAGCAGGGCAAGTT	Young-Jin Park et al.（2009）Virulence analysis and gene expression profiling of the pigment-deficient mutant of Xanthomonas oryzae pathovar oryzae.FEMS Microbiology Letters,301(2):149-155
PXO_00032	CheA	GGTGCTGCCACTTTCGGT	GCTTCGGGCTCTTCTTCCTT
PXO_00056	CheD	TCTGTGCGGCATCCATCC	GCGACTTCGGCTTCGTGTG
PXO_00027	MotD	GCAGATGGATGCGGTGGAA	CGGCGGATGGTGATGAGTT
PXO_03067	MotB	GCTGTCGTCGTCGGTGTTG	TTCGGCGTCCTGGGTCAT
PXO_00041	chemotaxis protein	TGGTCGCCTCGGAAGTGC	TTGGGTGACGGTCTGGTTGA
PXO_00045	chemotaxis protein	GCCTTCCAGACCAACATCCT	ACTTCCGAGGCGACTACCG
PXO_00046	chemotaxis protein	GTGGTCGCCTCGGAAGTG	GCGTTCTGCTGGGTGGTTT
PXO_00047	chemotaxis protein	GCAAGGTGGCGAGGTAGTCA	CTGGCAACCACCGCAAAT
PXO_00036	chemotaxis protein	GCCGAAATCATCAGCGTCAT	GAGCCTTGAGCGACCTTGC
PXO_00039	chemotaxis protein	TTCCACGAAAGACGATAAAGC	TGGGCTGCTTTCAACACG
PXO_04751	chemotaxis protein	GAGCAAACCGCTGGTGTCA	CGGAAGAAGCCCATCAACTG
PXO_04755	chemotaxis-specific methylesterase	TGGAAGCGGAGGTCAAGCAC	CGACGCAGCAGCAGATGTTT
PXO_00055	chemotaxis protein methyltransferase 2	GCAACGACGAAGAAGAATGG	TGATGGCGATGGAGTAGGG
PXO_00031	chemotaxis response regulator	GTCTTTCGCCCTCACCTCTG	CTTTGCCTTCGGACTTCTTGT
PXO_00050	chemotaxis signal transduction protein	GTCGTCGGTATCGTCGTGG	GGAGATGAAGCGGGTGTCG
PXO_00057	chemotaxis-specific methylesterase	CCACTGACGGCGAAGCGA	CGACAGAGCGGAACAGCACA
PXO_00026	flagellar motor protein	CCTGCAGATGCTGGTCGAT	CGCTCCTGGTTGTCCACTTC
PXO_04752	chemotaxis protein	ACCGCAGCAATACCTCACG	TCCACCAATAGCCCAAGCA
