# Supplementary material for: Comparative Transcriptome Profiling Reveals Different Expression Patterns in Xanthomonas oryzae pv. oryzae Strains with Putative Virulence-Relevant Genes
Source: PLoS One. 2013 May 29;8(5):e64267. doi: 10.1371/journal.pone.0064267 (PMC3667120; doi:10.1371/journal.pone.0064267)
Supplement: Table S2 — Differentially expressed genes in Xanthomonas oryzae pv. oryzae strains from the Philippines, PXO99 (P6) and PXO86 (P2), when PXO86 is compared with PXO99. (XLS) [file pone.0064267.s005.xls]

## Sheet: p6p2_deg.tab.anno
GeneID	log2(Fold_change)	log2(Fold_change) normalized	z-score	p-value	q-value(Benjamini et al. 1995)	q-value(Storey et al. 2003)	Signature(p-value < 0.001)	Function	GeneName
PXO_03703	-0.617124	-0.286955	-58.5912	0	0	0	TRUE	chaperonin GroEL	groEL
PXO_03699	-1.03045	-0.700281	-40.525	0	0	0	TRUE	phospho-2-dehydro-3-deoxyheptonate aldolase	/
PXO_00043	0.245894	0.576063	40.1887	0	0	0	TRUE	chemotaxis protein	/
PXO_00041	0.203356	0.533525	42.8312	0	0	0	TRUE	chemotaxis protein	/
PXO_00039	0.49073	0.820899	43.8992	0	0	0	TRUE	chemotaxis protein	/
PXO_00032	0.204237	0.534406	51.2853	0	0	0	TRUE	chemotaxis protein CheA	cheA
PXO_00027	0.49859	0.828758	38.2012	0	0	0	TRUE	flagellar motor protein MotD	/
PXO_00916	0.195546	0.525715	58.1196	0	0	0	TRUE	methyl-accepting chemotaxis protein	/
PXO_01185	-0.662585	-0.332416	-51.4205	0	0	0	TRUE	molecular chaperone DnaK	dnaK
PXO_01963	-0.887543	-0.557374	-39.9396	0	0	0	TRUE	glutamine synthetase	/
PXO_02671	-0.828311	-0.498142	-58.9731	0	0	0	TRUE	adhesin-like protein A	xadA
PXO_02158	-0.711539	-0.38137	-36.3508	2.55406e-289	1.00247e-286	4.48683e-287	TRUE	ATP-dependent chaperone ClpB	clpB
PXO_01964	-0.781231	-0.451062	-36.1394	5.46138e-286	1.9787e-283	8.85624e-284	TRUE	O-acetylhomoserine sulfhydrylase	metY
PXO_02109	-0.701223	-0.371055	-35.8292	3.87614e-281	1.30404e-278	5.83662e-279	TRUE	catalase	katE
PXO_02214	0.507322	0.837491	35.8222	4.98619e-281	1.56566e-278	7.00757e-279	TRUE	cytochrome D ubiquinol oxidase subunit I	/
PXO_03301	0.124019	0.454188	34.9321	2.42244e-267	7.13106e-265	3.19171e-265	TRUE	endoglucanase	/
PXO_00046	0.26608	0.596249	33.8533	3.2401e-251	8.97698e-249	4.0179e-249	TRUE	chemotaxis protein	/
PXO_00047	0.309098	0.639266	32.8119	3.98443e-236	1.04259e-233	4.66643e-234	TRUE	chemotaxis protein	/
PXO_03553	0.461207	0.791375	32.6073	3.22846e-233	8.00319e-231	3.58206e-231	TRUE	RecF/RecN/SMC N terminal domain-containing protein	/
PXO_00466	0.393819	0.723988	32.4096	2.00975e-230	4.73296e-228	2.11837e-228	TRUE	two-component system regulatory protein with GGDEF domain	/
PXO_02351	-0.0863931	0.243776	30.9035	1.07225e-209	2.40489e-207	1.07638e-207	TRUE	fimbrial assembly protein	/
PXO_03128	0.205182	0.53535	30.708	4.45664e-207	9.54127e-205	4.27047e-205	TRUE	hypothetical protein	/
PXO_02475	-0.573138	-0.242969	-30.5655	3.51736e-205	7.20295e-203	3.22389e-203	TRUE	ATP-dependent protease La	lon
PXO_00038	0.398139	0.728308	30.1797	4.37182e-200	8.5797e-198	3.84009e-198	TRUE	hypothetical protein	/
PXO_00008	-0.00848827	0.32168	29.7068	6.27618e-194	1.18243e-191	5.29231e-192	TRUE	cytOchrome o ubiquinol oxidase, subunit I	cyoB
PXO_00029	0.26159	0.591759	29.6755	1.58993e-193	2.88023e-191	1.28913e-191	TRUE	chemotaxis protein	/
PXO_00026	0.410511	0.74068	29.2376	6.4541e-188	1.12588e-185	5.0392e-186	TRUE	flagellar motor protein	motC
PXO_00009	0.0407858	0.370955	29.1159	2.26189e-186	3.80482e-184	1.70296e-184	TRUE	ubiquinol oxidase subunit II	cyoA
PXO_00915	0.143325	0.473494	29.0928	4.43007e-186	7.19505e-184	3.22035e-184	TRUE	hypothetical protein	/
PXO_00313	-0.778212	-0.448043	-28.4633	3.33907e-178	5.24234e-176	2.34636e-176	TRUE	heat shock protein 90	/
PXO_04865	-0.591523	-0.261354	-26.8036	2.93516e-158	4.45956e-156	1.996e-156	TRUE	TonB-dependent outer membrane Receptor	/
PXO_00050	0.279626	0.609795	26.7496	1.2489e-157	1.83822e-155	8.2275e-156	TRUE	chemotaxis signal transduction protein	/
PXO_00031	0.256269	0.586437	26.2056	2.29371e-151	3.27375e-149	1.46526e-149	TRUE	chemotaxis response regulator	/
PXO_00030	0.324163	0.654332	25.6473	4.53445e-145	6.28154e-143	2.81148e-143	TRUE	hypothetical protein	/
PXO_04730	-0.55278	-0.222612	-25.2699	6.85301e-141	9.2222e-139	4.12766e-139	TRUE	cysteine protease	/
PXO_00055	0.264664	0.594833	24.9502	2.12509e-137	2.78033e-135	1.24442e-135	TRUE	chemotaxis protein methyltransferase 2	/
PXO_04551	0.216643	0.546812	24.9368	2.96958e-137	3.78019e-135	1.69193e-135	TRUE	hypothetical protein	/
PXO_02746	-0.635516	-0.305347	-24.4779	2.54216e-132	3.15094e-130	1.41029e-130	TRUE	polyvinylalcohol dehydrogenase	/
PXO_00064	-0.776782	-0.446613	-23.8914	3.76707e-126	4.54946e-124	2.03624e-124	TRUE	aconitate hydratase	rpfA
PXO_04826	0.433869	0.764038	23.6417	1.43678e-123	1.69181e-121	7.57218e-122	TRUE	signal protein with PAS(PAC), GGDEF and EAL domains	/
PXO_03668	-0.697515	-0.367346	-23.5826	5.81674e-123	6.68216e-121	2.99079e-121	TRUE	alpha-amylase	/
PXO_03378	0.161596	0.491764	23.4144	3.0481e-121	3.41823e-119	1.52993e-119	TRUE	signal protein with GGDEF domain	/
PXO_04303	-0.652131	-0.321962	-23.1599	1.15491e-118	1.26503e-116	5.66201e-117	TRUE	phospholipid-binding domain family	/
PXO_04529	-0.509408	-0.17924	-22.9551	1.31016e-116	1.40247e-114	6.27715e-115	TRUE	DNA-directed RNA polymerase subunit beta'	rpoC
PXO_03667	-0.71962	-0.389451	-22.7413	1.74785e-114	1.82941e-112	8.18806e-113	TRUE	alpha-amylase	/
PXO_01186	-0.734501	-0.404333	-22.2806	5.70311e-110	5.83948e-108	2.61363e-108	TRUE	chaperone protein DnaJ	dnaJ
PXO_00028	0.225833	0.556002	22.2146	2.48223e-109	2.48751e-107	1.11335e-107	TRUE	chromosome partioning protein	/
PXO_04155	0.0993785	0.429547	21.9283	1.39539e-106	1.36922e-104	6.12835e-105	TRUE	signal protein with GAF,PAS(PAC) and GGDEF domains	/
PXO_00671	0.286011	0.616179	21.6451	6.75868e-104	6.49661e-102	2.90774e-102	TRUE	hypothetical protein	/
PXO_00678	0.0254304	0.355599	21.1657	1.98011e-99	1.86527e-97	8.34854e-98	TRUE	signal protein with GAF, GGDEF and EAL domains	/
PXO_02760	-0.604851	-0.274682	-21.0018	6.32107e-98	5.83769e-96	2.61283e-96	TRUE	XopN effector	/
PXO_00798	0.113063	0.443232	20.9528	1.76992e-97	1.60314e-95	7.17532e-96	TRUE	two-component system sensor protein	/
PXO_02360	0.116251	0.44642	20.783	6.1665e-96	5.48004e-94	2.45275e-94	TRUE	50S ribosomal protein L31	rpmE2
PXO_01324	-0.163779	0.16639	20.4303	8.98775e-93	7.83931e-91	3.50871e-91	TRUE	protein PilY1	pilY1
PXO_00703	0.314482	0.644651	20.3402	5.66559e-92	4.85181e-90	2.17156e-90	TRUE	serine protease	/
PXO_04732	-0.614045	-0.283876	-19.8094	2.47052e-87	2.07788e-85	9.30015e-86	TRUE	ISXoo2 transposase	/
PXO_02215	0.250114	0.580283	19.6272	9.05134e-86	7.47926e-84	3.34756e-84	TRUE	cytochrome D ubiquinol oxidase subunit II	cydB
PXO_04561	0.652901	0.98307	19.3071	4.68073e-83	3.80107e-81	1.70128e-81	TRUE	extracellular protease	/
PXO_02951	-0.549694	-0.219525	-19.2296	2.09348e-82	1.67124e-80	7.4801e-81	TRUE	hypothetical protein	/
PXO_01659	-0.142232	0.187936	19.2039	3.43119e-82	2.69348e-80	1.20555e-80	TRUE	hypothetical protein	/
PXO_04007	-0.0623924	0.267776	19.0612	5.3031e-81	4.09469e-79	1.83269e-79	TRUE	S-adenosylmethionine decarboxylase	/
PXO_03417	-0.539627	-0.209458	-18.4446	5.75816e-76	4.37434e-74	1.95786e-74	TRUE	HrpF/NolX/HrpK	hrpF
PXO_01184	-0.734036	-0.403867	-18.3348	4.36698e-75	3.26484e-73	1.46127e-73	TRUE	heat shock protein GrpE	grpE
PXO_03392	-0.570799	-0.240631	-18.104	2.96489e-73	2.18198e-71	9.76606e-72	TRUE	protein Hpa1	hpa1
PXO_00058	0.0120613	0.34223	18.0405	9.36741e-73	6.78777e-71	3.03806e-71	TRUE	C-di-GMP phosphodiesterase A	pdeA
PXO_05495	0.129586	0.459755	17.8836	1.58362e-71	1.13013e-69	5.05821e-70	TRUE	hypothetical protein	/
PXO_02606	-0.122033	0.208135	17.8667	2.14288e-71	1.50641e-69	6.74237e-70	TRUE	acetolactate synthase 2 catalytic subunit	ilvB
PXO_03945	0.310049	0.640218	17.8232	4.67204e-71	3.23608e-69	1.4484e-69	TRUE	signal protein with HD-GYP domain	/
PXO_03173	-0.732841	-0.402672	-17.7572	1.5168e-70	1.03538e-68	4.63414e-69	TRUE	mannose-1-phosphate guanylyltransferase/mannose-6-phosphate isomerase	xanB
PXO_00399	-0.0946258	0.235543	17.755	1.57556e-70	1.06013e-68	4.7449e-69	TRUE	major cold shock protein	/
PXO_00057	0.0965808	0.42675	17.6977	4.37118e-70	2.89975e-68	1.29787e-68	TRUE	chemotaxis-specific methylesterase	/
PXO_01953	-0.555068	-0.224899	-17.5636	4.67865e-69	3.06062e-67	1.36987e-67	TRUE	HrpX/HrpB	hrpX
PXO_04525	-0.482074	-0.151905	-17.112	1.20874e-65	7.79885e-64	3.4906e-64	TRUE	elongation factor G	fusA
PXO_02609	-0.170988	0.159181	16.9169	3.37694e-64	2.14938e-62	9.62015e-63	TRUE	2-isopropylmalate synthase	leuA
PXO_01607	-0.207323	0.122846	16.8058	2.21186e-63	1.38905e-61	6.21707e-62	TRUE	PilL protein	pilL
PXO_04746	0.215584	0.545753	16.7426	6.41227e-63	3.97392e-61	1.77864e-61	TRUE	stas domain	/
PXO_03372	-0.678	-0.347831	-16.638	3.69773e-62	2.26186e-60	1.01236e-60	TRUE	malto-oligosyltrehalose synthase	treY
PXO_04812	-0.0331156	0.297053	16.6229	4.76024e-62	2.87445e-60	1.28654e-60	TRUE	hypothetical protein	/
PXO_00049	0.195736	0.525904	16.5955	7.51053e-62	4.4778e-60	2.00417e-60	TRUE	type IV pilus assembly protein PilZ	pilZ
PXO_00037	0.46658	0.796749	16.5566	1.43539e-61	8.45087e-60	3.78243e-60	TRUE	hypothetical protein	/
PXO_00033	0.108752	0.438921	16.4723	5.80344e-61	3.37459e-59	1.51039e-59	TRUE	transposition helper protein	/
PXO_01763	-0.770987	-0.440818	-16.3434	4.84626e-60	2.78364e-58	1.2459e-58	TRUE	GTN Reductase	/
PXO_00056	0.136309	0.466478	16.3324	5.80763e-60	3.29565e-58	1.47506e-58	TRUE	chemoreceptor glutamine deamidase CheD	/
PXO_01138	-0.0425722	0.287597	16.1396	1.34328e-58	7.53196e-57	3.37114e-57	TRUE	protein U	/
PXO_04168	-0.185966	0.144203	15.7441	7.53789e-56	4.17688e-54	1.86948e-54	TRUE	avidin family	/
PXO_00479	-0.529288	-0.199119	-15.6963	1.60351e-55	8.78202e-54	3.93064e-54	TRUE	NAD-glutamate dehydrogenase	/
PXO_01278	-0.0390841	0.291085	15.6355	4.16903e-55	2.25703e-53	1.0102e-53	TRUE	signal protein with HAMP, GGDEF and EAL domains	/
PXO_03067	0.229154	0.559323	15.6241	4.98957e-55	2.67055e-53	1.19528e-53	TRUE	flagellar motor protein MotB	motB
PXO_03969	-0.757123	-0.426955	-15.4778	4.89926e-54	2.59275e-52	1.16046e-52	TRUE	NAD(P)H-dependent glycerol-3-phosphate dehydrogenase	gpsA
PXO_04151	-0.491764	-0.161595	-15.4678	5.72141e-54	2.9942e-52	1.34014e-52	TRUE	major extracellular endoglucanase	/
PXO_03068	0.219063	0.549232	15.4612	6.33912e-54	3.28102e-52	1.46851e-52	TRUE	flagellar motor protein MotA	motA
PXO_01231	-0.637392	-0.307224	-15.3382	4.24934e-53	2.17547e-51	9.73696e-52	TRUE	N-acylglucosamine 2-epimerase	/
PXO_04530	-0.455414	-0.125245	-15.3314	4.7175e-53	2.38919e-51	1.06935e-51	TRUE	DNA-directed RNA polymerase subunit beta	rpoB
PXO_01605	-0.101314	0.228855	15.2607	1.39738e-52	7.00177e-51	3.13384e-51	TRUE	pilus biogenesis protein	/
PXO_04887	-0.149533	0.180636	15.1565	6.85854e-52	3.40039e-50	1.52194e-50	TRUE	pilin biogenesis protein	/
PXO_01766	-0.444324	-0.114155	-15.1438	8.32742e-52	4.08564e-50	1.82864e-50	TRUE	hypothetical protein	/
PXO_04127	-0.639118	-0.30895	-15.1183	1.22655e-51	5.95573e-50	2.66566e-50	TRUE	protease II	/
PXO_04868	-0.706105	-0.375936	-14.9278	2.17401e-50	1.04486e-48	4.67656e-49	TRUE	glycosyl hydrolase family protein	/
PXO_02355	-0.14072	0.189449	14.9248	2.27308e-50	1.08144e-48	4.84027e-49	TRUE	fimbrial assembly membrane protein	/
PXO_03669	-0.587156	-0.256988	-14.6481	1.38528e-48	6.52467e-47	2.9203e-47	TRUE	glycogen branching protein	glgB
PXO_00660	-0.0667432	0.263426	14.5846	3.52071e-48	1.64184e-46	7.34851e-47	TRUE	peptidyl-dipeptidase dcp	/
PXO_02814	-0.0826922	0.247477	14.5795	3.79056e-48	1.75035e-46	7.83419e-47	TRUE	delta-aminolevulinic acid dehydratase	hemB
PXO_01843	-0.477158	-0.146989	-14.3887	6.09687e-47	2.78799e-45	1.24784e-45	TRUE	lipase esterase	/;
PXO_01394	-0.542837	-0.212668	-14.3072	1.97279e-46	8.93447e-45	3.99888e-45	TRUE	exopolysaccharide xanthan biosynthesis glycosyltransferase GumD	gumD
PXO_04869	-0.644414	-0.314245	-14.2835	2.77208e-46	1.24347e-44	5.56553e-45	TRUE	alpha,alpha-trehalose-phosphate synthase	otsA
PXO_01287	-0.0394838	0.290685	14.123	2.73974e-45	1.21737e-43	5.4487e-44	TRUE	NADH dehydrogenase subunit A	/
PXO_04165	0.0142572	0.344426	14.0525	7.43663e-45	3.27351e-43	1.46515e-43	TRUE	trehalase	treA
PXO_02672	-0.705782	-0.375613	-13.842	1.42134e-43	6.19864e-42	2.77438e-42	TRUE	extracellular protease	/
PXO_00787	0.250945	0.581113	13.7979	2.62355e-43	1.13366e-41	5.07403e-42	TRUE	hypothetical protein	/
PXO_03837	0.00369817	0.333867	13.7607	4.39315e-43	1.88107e-41	8.41926e-42	TRUE	hypothetical protein	/
PXO_00730	-0.180676	0.149493	13.7505	5.05498e-43	2.14495e-41	9.60035e-42	TRUE	acyltransferase	/
PXO_03702	-0.609435	-0.279267	-13.629	2.691e-42	1.13166e-40	5.06508e-41	TRUE	XopX effector protein	/
PXO_03127	0.146291	0.47646	13.6251	2.84046e-42	1.18394e-40	5.29908e-41	TRUE	hypothetical protein	/
PXO_04279	-0.542165	-0.211996	-13.3367	1.41678e-40	5.85355e-39	2.61992e-39	TRUE	ATP-dependent protease ATP-binding subunit HslU	hslU
PXO_02353	-0.118936	0.211232	13.3075	2.09308e-40	8.57254e-39	3.83688e-39	TRUE	fimbrial assembly membrane protein	/
PXO_02753	0.0203987	0.350567	13.2897	2.65563e-40	1.07828e-38	4.82613e-39	TRUE	membrane protein YebN	yebN
PXO_02640	-0.553311	-0.223142	-13.2853	2.81725e-40	1.13412e-38	5.0761e-39	TRUE	low molecular weight heat shock protein	/
PXO_03153	-0.140258	0.189911	13.058	5.71842e-39	2.28252e-37	1.02161e-37	TRUE	UptF protein	uptF
PXO_04598	-0.834962	-0.504793	-13.0308	8.17341e-39	3.23502e-37	1.44793e-37	TRUE	methionine sulfoxide reductase A	msrA
PXO_03424	-0.691001	-0.360833	-13.0181	9.65638e-39	3.79013e-37	1.69638e-37	TRUE	protease do	/
PXO_02395	-0.51751	-0.187341	-13.0066	1.12225e-38	4.36844e-37	1.95522e-37	TRUE	malic enzyme	/
PXO_04472	-0.101851	0.228317	12.9459	2.47941e-38	9.57215e-37	4.28429e-37	TRUE	inner membrane protein	/
PXO_04593	-0.628224	-0.298055	-12.8462	9.03302e-38	3.45899e-36	1.54817e-36	TRUE	transaldolase B	/
PXO_01625	-0.655922	-0.325753	-12.6152	1.74041e-36	6.61075e-35	2.95883e-35	TRUE	hypothetical protein	/
PXO_01891	-0.646455	-0.316286	-12.591	2.36685e-36	8.91828e-35	3.99163e-35	TRUE	protein TldD	tldD
PXO_00630	0.0630545	0.393223	12.5815	2.6706e-36	9.98294e-35	4.43724e-35	TRUE	hypothetical protein	/
PXO_00663	-0.0568355	0.273333	12.5814	2.67317e-36	9.91388e-35	4.43724e-35	TRUE	hypothetical protein	/
PXO_03390	-0.727349	-0.39718	-12.5164	6.06894e-36	2.23318e-34	9.99524e-35	TRUE	hypothetical protein	/
PXO_04622	0.0417389	0.371908	12.4479	1.43545e-35	5.24107e-34	2.34579e-34	TRUE	gluconolactonase	/
PXO_03252	-0.636987	-0.306818	-12.3227	6.83911e-35	2.47786e-33	1.10904e-33	TRUE	acetate permease	actP
PXO_02354	-0.132529	0.19764	12.24	1.89953e-34	6.82959e-33	3.05678e-33	TRUE	fimbrial assembly membrane protein	/
PXO_01277	-0.0612493	0.268919	12.214	2.61826e-34	9.34242e-33	4.18147e-33	TRUE	hypothetical protein	/
PXO_01321	0.0354053	0.365574	12.1459	6.02927e-34	2.13518e-32	9.5566e-33	TRUE	type IV pilus modification protein PilV	pilV
PXO_03833	-0.544792	-0.214623	-12.1355	6.85298e-34	2.40877e-32	1.07811e-32	TRUE	hypothetical protein	/
PXO_00635	-0.454101	-0.123932	-12.1106	9.28247e-34	3.23855e-32	1.44951e-32	TRUE	peptidase S8/S53 subtilisin kexin sedolisin	/
PXO_02608	-0.0940495	0.236119	12.0693	1.53404e-33	5.31275e-32	2.37787e-32	TRUE	threonine dehydratase	/
PXO_02853	-0.656416	-0.326247	-12.0566	1.79097e-33	6.15727e-32	2.75586e-32	TRUE	hypothetical protein	/
PXO_02396	-0.503855	-0.173686	-12.013	3.03485e-33	1.03581e-31	4.63606e-32	TRUE	C4-dicarboxylate transporter DctA	/
PXO_01993	-0.130218	0.199951	12.0066	3.28011e-33	1.11146e-31	4.97467e-32	TRUE	twitching motility protein	/
PXO_01451	0.571249	0.901418	11.9776	4.65475e-33	1.56599e-31	7.00905e-32	TRUE	hypothetical protein	/
PXO_02099	-0.53275	-0.202582	-11.9759	4.75518e-33	1.58843e-31	7.10948e-32	TRUE	alanyl dipeptidyl peptidase	/
PXO_01965	-0.743092	-0.412923	-11.9553	6.09092e-33	2.0203e-31	9.04241e-32	TRUE	serine-pyruvate aminotransferase	/
PXO_04023	-0.128304	0.201865	11.9174	9.61021e-33	3.16532e-31	1.41673e-31	TRUE	cytochrome C oxidase subunit III	/
PXO_03970	-0.662102	-0.331933	-11.9001	1.18187e-32	3.86569e-31	1.7302e-31	TRUE	preprotein translocase subunit SecB	secB
PXO_02159	-0.656548	-0.326379	-11.8819	1.46904e-32	4.77183e-31	2.13577e-31	TRUE	hypothetical protein	/
PXO_02108	-0.657242	-0.327073	-11.8676	1.74309e-32	5.62324e-31	2.51684e-31	TRUE	hypothetical protein	/
PXO_01320	0.0505622	0.380731	11.7918	4.30485e-32	1.37931e-30	6.17349e-31	TRUE	pre-pilin like leader sequence	/
PXO_02888	-0.843791	-0.513622	-11.7051	1.20065e-31	3.82098e-30	1.71019e-30	TRUE	glucose-6-phosphate 1-dehydrogenase	zwf
PXO_01664	-0.0325332	0.297636	11.698	1.30464e-31	4.12406e-30	1.84584e-30	TRUE	hydrolase, alpha/beta fold family	/
PXO_01519	-0.606492	-0.276323	-11.6808	1.59857e-31	5.01952e-30	2.24663e-30	TRUE	hypothetical protein	/
PXO_01604	-0.0131947	0.316974	11.5268	9.667e-31	3.01533e-29	1.3496e-29	TRUE	pilus biogenesis protein	/
PXO_05583	-0.620468	-0.290299	-11.499	1.33423e-30	4.13434e-29	1.85044e-29	TRUE	phosphate ABC transporter substrate-binding protein	pstS
PXO_00676	-0.504306	-0.174137	-11.4106	3.70368e-30	1.14015e-28	5.10308e-29	TRUE	beta-glucosidase	/
PXO_00061	-0.572768	-0.242599	-11.4014	4.1127e-30	1.25784e-28	5.62984e-29	TRUE	bifunctional aconitate hydratase 2/2-methylisocitrate dehydratase	acnB
PXO_rna19	0.184023	0.514191	11.2799	1.64917e-29	5.01136e-28	2.24298e-28	TRUE	tRNA-Leu	/
PXO_01141	-0.618181	-0.288012	-11.2701	1.84394e-29	5.56728e-28	2.49179e-28	TRUE	2,3,4,5-tetrahydropyridine-2,6-carboxylate N-succinyltransferase	dapD
PXO_02027	-0.63692	-0.306751	-11.2323	2.83003e-29	8.49009e-28	3.79998e-28	TRUE	pirin	/
PXO_00006	0.019796	0.349965	11.19	4.56571e-29	1.36104e-27	6.09173e-28	TRUE	cytOchrome o ubiquinol oxidase subunit IV	cyoD
PXO_03019	-0.0680778	0.262091	11.1808	5.06064e-29	1.4991e-27	6.70963e-28	TRUE	cytochrome D ubiquinol oxidase subunit I	/
PXO_01999	-0.0538967	0.276272	11.1378	8.21197e-29	2.4174e-27	1.08198e-27	TRUE	hypothetical protein	/
PXO_03135	-0.543317	-0.213149	-11.0549	2.07658e-28	6.07495e-27	2.71902e-27	TRUE	oligopeptidase A	/
PXO_02833	0.0822118	0.412381	11.0435	2.35673e-28	6.85198e-27	3.0668e-27	TRUE	hypothetical protein	/
PXO_04177	-0.531039	-0.20087	-11.0361	2.55969e-28	7.3964e-27	3.31047e-27	TRUE	cellulase	/
PXO_00389	-0.546862	-0.216693	-10.9527	6.44709e-28	1.85157e-26	8.28725e-27	TRUE	superoxide dismutase	sodM
PXO_03078	-0.620123	-0.289954	-10.9506	6.60049e-28	1.88414e-26	8.43301e-27	TRUE	sensor histidine kinase	/
PXO_04338	-0.204809	0.12536	10.946	6.94748e-28	1.97124e-26	8.82286e-27	TRUE	S-adenosyl-L-homocysteine hydrolase	ahcY
PXO_03422	-0.569843	-0.239674	-10.9136	9.92711e-28	2.7998e-26	1.25313e-26	TRUE	hypothetical protein	/
PXO_01322	-0.12967	0.200499	10.8252	2.61525e-27	7.33204e-26	3.28167e-26	TRUE	prepilin-type N-terminal cleavage/methylation domain-containing protein	/
PXO_03549	0.00433894	0.334508	10.816	2.88973e-27	8.05362e-26	3.60463e-26	TRUE	hypothetical protein	/
PXO_00649	0.322497	0.652666	10.8075	3.17083e-27	8.78507e-26	3.93201e-26	TRUE	signal protein with GGDEF domain	/
PXO_rna11	0.120092	0.450261	10.7977	3.53072e-27	9.72497e-26	4.35269e-26	TRUE	tRNA-Arg	/
PXO_01713	-0.598683	-0.268514	-10.7729	4.62363e-27	1.26612e-25	5.66689e-26	TRUE	periplasmic protease	/
PXO_03423	-0.568134	-0.237965	-10.7723	4.6518e-27	1.26647e-25	5.66846e-26	TRUE	hypothetical protein	/
PXO_01196	-0.534557	-0.204389	-10.7426	6.42239e-27	1.73847e-25	7.78104e-26	TRUE	dihydrolipoamide dehydrogenase	lpdA
PXO_02128	-0.0564413	0.273727	10.7404	6.57734e-27	1.77024e-25	7.92323e-26	TRUE	hypothetical protein	/
PXO_00677	-0.111517	0.218652	10.7265	7.63956e-27	2.04445e-25	9.11973e-26	TRUE	IS1112 transposase	/
PXO_02397	-0.467734	-0.137565	-10.7263	7.65711e-27	2.03757e-25	9.11973e-26	TRUE	polyphosphate-selective porin O	/
PXO_00272	-0.641461	-0.311292	-10.6933	1.09383e-26	2.89435e-25	1.29545e-25	TRUE	hypothetical protein	/
PXO_04290	-0.470269	-0.1401	-10.6176	2.46775e-26	6.49336e-25	2.90629e-25	TRUE	tail-specific protease	/
PXO_04299	-0.768896	-0.438727	-10.5768	3.81964e-26	9.99471e-25	4.47342e-25	TRUE	17 kDa surface antigen family protein	/
PXO_04069	-0.455606	-0.125437	-10.5631	4.41654e-26	1.14928e-24	5.14391e-25	TRUE	RNA polymerase sigma factor RpoD	/
PXO_00511	-0.77077	-0.440601	-10.4478	1.49912e-25	3.87959e-24	1.73642e-24	TRUE	TAL effector AvrBs3/PthA	talC3a
PXO_03804	-0.0693564	0.260812	10.2672	9.89926e-25	2.54784e-23	1.14036e-23	TRUE	acyl-CoA carboxyltransferase subunit beta	/
PXO_02250	-0.238323	0.0918459	10.2533	1.14345e-24	2.92698e-23	1.31005e-23	TRUE	DNA transport competence protein	/
PXO_00146	-0.0400658	0.290103	10.2382	1.33763e-24	3.40554e-23	1.52425e-23	TRUE	carbon storage regulator	csrA
PXO_rna35	0.235914	0.566083	10.2281	1.48428e-24	3.75859e-23	1.68226e-23	TRUE	tRNA-Leu	/
PXO_00833	-0.631157	-0.300988	-10.1396	3.68674e-24	9.28585e-23	4.15615e-23	TRUE	histidinol dehydrogenase	hisD
PXO_03113	-0.496526	-0.166358	-10.0627	8.07184e-24	2.02225e-22	9.05117e-23	TRUE	F0F1 ATP synthase subunit beta	atpD
PXO_00832	-0.636592	-0.306423	-10.0517	9.0291e-24	2.25011e-22	1.0071e-22	TRUE	ATP phosphoribosyltransferase	hisG
PXO_02674	-0.0797465	0.250422	10.0218	1.22195e-23	3.02915e-22	1.35578e-22	TRUE	protease	/
PXO_01730	-0.148716	0.181453	9.97599	1.94156e-23	4.78782e-22	2.14293e-22	TRUE	5'-methylthioadenosine phosphorylase	/
PXO_05449	-1.01038	-0.680215	-9.94653	2.61142e-23	6.40614e-22	2.86725e-22	TRUE	hypothetical protein	/
PXO_01135	0.083465	0.413634	9.93404	2.96016e-23	7.22401e-22	3.23331e-22	TRUE	spore Coat Protein U domain family	/
PXO_02896	-0.0610104	0.269158	9.82581	8.71743e-23	2.11645e-21	9.47277e-22	TRUE	hypothetical protein	/
PXO_rna12	0.36502	0.695189	9.76516	1.58857e-22	3.83701e-21	1.71736e-21	TRUE	tRNA-Ala	/
PXO_01716	-0.747906	-0.417738	-9.73817	2.0726e-22	4.98057e-21	2.2292e-21	TRUE	hypothetical protein	/
PXO_01938	-0.577069	-0.246901	-9.72799	2.29065e-22	5.47663e-21	2.45122e-21	TRUE	TonB-dependent outer membrane Receptor	/
PXO_03373	-0.599909	-0.269741	-9.67602	3.81276e-22	9.06975e-21	4.05943e-21	TRUE	4-alpha-glucanotransferase	malQ
PXO_04328	-0.178403	0.151766	9.67443	3.87235e-22	9.16521e-21	4.10215e-21	TRUE	protein Hmsprotein H	hmsH
PXO_02638	-0.6651	-0.334931	-9.67004	4.04237e-22	9.51978e-21	4.26085e-21	TRUE	curved DNA binding protein	/
PXO_00611	-0.614847	-0.284679	-9.66907	4.08079e-22	9.56245e-21	4.27995e-21	TRUE	phosphogluconate dehydratase	edd
PXO_04111	-0.632145	-0.301976	-9.66086	4.42135e-22	1.03092e-20	4.61417e-21	TRUE	dehydrogenase	/
PXO_00738	-0.585662	-0.255494	-9.645	5.16128e-22	1.19752e-20	5.35983e-21	TRUE	DNA ligase	/
PXO_rna34	0.562595	0.892763	9.5575	1.20632e-21	2.78518e-20	1.24659e-20	TRUE	tRNA-Met	/
PXO_01666	-0.254039	0.07613	9.54042	1.42259e-21	3.26849e-20	1.46291e-20	TRUE	TonB-dependent outer membrane Receptor	/
PXO_02047	-0.259547	0.0706214	9.52636	1.62902e-21	3.72459e-20	1.66705e-20	TRUE	Hcp family protein	/
PXO_03577	-0.0820813	0.248087	9.50106	2.0776e-21	4.72729e-20	2.11583e-20	TRUE	cardiolipin synthase	/
PXO_04326	-0.0780693	0.252099	9.47446	2.68144e-21	6.07193e-20	2.71766e-20	TRUE	N-glycosyltransferase	pgaC
PXO_04793	-0.58749	-0.257321	-9.46414	2.95974e-21	6.67004e-20	2.98537e-20	TRUE	OmpA family protein	ompA
PXO_03844	0.0240496	0.354218	9.4444	3.57456e-21	8.01724e-20	3.58834e-20	TRUE	hypothetical protein	/
PXO_01872	-0.588078	-0.25791	-9.39161	5.90891e-21	1.319e-19	5.90358e-20	TRUE	thioredoxin	/
PXO_00035	0.347775	0.677944	9.34812	8.92227e-21	1.98226e-19	8.87216e-20	TRUE	hypothetical protein	/
PXO_04371	0.0234996	0.353668	9.34271	9.39012e-21	2.07641e-19	9.29355e-20	TRUE	UDP-N-acetylmuramoylalanyl-D-glutamate--2, 6-diaminopimelate ligase	murE
PXO_00838	-0.858345	-0.528176	-9.32353	1.12534e-20	2.4768e-19	1.10856e-19	TRUE	imidazole glycerol phosphate synthase subunit HisF	hisF
PXO_00007	-0.100647	0.229522	9.31421	1.2286e-20	2.69149e-19	1.20465e-19	TRUE	cytOchrome o ubiquinol oxidase, subunit III	cyoC
PXO_04471	-0.126835	0.203334	9.30992	1.27933e-20	2.78966e-19	1.24859e-19	TRUE	transmembrane protein	/
PXO_01602	-0.16759	0.162579	9.18257	4.2091e-20	9.13587e-19	4.08902e-19	TRUE	type IV pilus response regulator PilG	pilG
PXO_02718	0.227995	0.558164	9.15509	5.43119e-20	1.17344e-18	5.25205e-19	TRUE	2-methylisocitrate lyase	prpB
PXO_01524	-0.117391	0.212778	9.12699	7.04328e-20	1.51479e-18	6.77987e-19	TRUE	protein GntY	gntY
PXO_00835	-0.667967	-0.337798	-9.06829	1.20901e-19	2.58838e-18	1.1585e-18	TRUE	imidazole glycerol-phosphate dehydratase/histidinol phosphatase	hisB
PXO_02819	-0.109029	0.22114	9.05594	1.35397e-19	2.88561e-18	1.28808e-18	TRUE	iron-uptake factor	/
PXO_03717	-0.592876	-0.262707	-9.05574	1.35645e-19	2.87788e-18	1.28808e-18	TRUE	thioredoxin	trx
PXO_01577	-0.539053	-0.208884	-9.04395	1.51107e-19	3.19154e-18	1.42846e-18	TRUE	DNA-binding related protein	dpsA
PXO_03758	-0.237098	0.0930707	9.01462	1.9755e-19	4.15384e-18	1.85917e-18	TRUE	FMN reductase	/
PXO_01603	-0.145441	0.184728	9.00742	2.10963e-19	4.41615e-18	1.97658e-18	TRUE	PilH protein	pilH
PXO_05749	-0.647617	-0.317448	-8.99282	2.40965e-19	5.02188e-18	2.24768e-18	TRUE	hypothetical protein	/
PXO_rna23	0.466441	0.796609	8.98928	2.48866e-19	5.16369e-18	2.31116e-18	TRUE	tRNA-Gly	/
PXO_02216	0.30964	0.639808	8.97538	2.82378e-19	5.83333e-18	2.61087e-18	TRUE	phospholipase/carboxylesterase	/
PXO_04275	-0.0484898	0.281679	8.9724	2.90114e-19	5.96696e-18	2.67069e-18	TRUE	signal protein with HAMP and GGDEF domains	/
PXO_00731	-0.145156	0.185012	8.9661	3.07202e-19	6.29096e-18	2.8157e-18	TRUE	hypothetical protein	/
PXO_02019	-0.063456	0.266713	8.95477	3.4044e-19	6.94144e-18	3.10684e-18	TRUE	signal protein with GGDEF domain	/
PXO_02133	0.132363	0.462532	8.88353	6.4773e-19	1.315e-17	5.88567e-18	TRUE	sulfite reductase	/
PXO_01198	-0.406944	-0.0767755	-8.82593	1.08551e-18	2.19431e-17	9.82125e-18	TRUE	2-oxoglutarate dehydrogenase E1 component	sucA
PXO_03111	-0.480318	-0.15015	-8.81057	1.24509e-18	2.50615e-17	1.1217e-17	TRUE	F0F1 ATP synthase subunit alpha	atpA
PXO_01644	-0.384648	-0.0544789	-8.75354	2.06761e-18	4.14403e-17	1.85478e-17	TRUE	TonB-dependent receptor	/
PXO_rna0	0.528325	0.858494	8.7166	2.86679e-18	5.72144e-17	2.56079e-17	TRUE	tRNA-Gln	/
PXO_04439	-0.464296	-0.134127	-8.69455	3.48204e-18	6.92e-17	3.09724e-17	TRUE	ISXoo6 transposase	/
PXO_00437	-0.101029	0.22914	8.63299	5.97672e-18	1.18279e-16	5.2939e-17	TRUE	ClpXP protease specificity-enhancing factor	sspB
PXO_03374	-0.546872	-0.216703	-8.62999	6.13575e-18	1.20918e-16	5.41203e-17	TRUE	malto-oligosyltrehalose trehalohydrolase	treZ
PXO_05611	-0.800488	-0.470319	-8.62184	6.58846e-18	1.29298e-16	5.78712e-17	TRUE	bifunctional phosphoribosyl-AMP cyclohydrolase/phosphoribosyl-ATP pyrophosphatase	/
PXO_02129	-0.105847	0.224322	8.62052	6.66496e-18	1.30257e-16	5.83003e-17	TRUE	TonB-dependent receptor	/
PXO_04518	-0.474504	-0.144335	-8.61967	6.71464e-18	1.30686e-16	5.84921e-17	TRUE	50S ribosomal protein L2	rplB
PXO_03827	-0.410947	-0.0807784	-8.573	1.00825e-17	1.95426e-16	8.74686e-17	TRUE	TonB-dependent receptor	/
PXO_00800	-0.185976	0.144193	8.54586	1.27579e-17	2.4627e-16	1.10225e-16	TRUE	4-hydroxy-3-methylbut-2-en-1-yl diphosphate synthase	ispG
PXO_00580	0.189881	0.52005	8.54357	1.30138e-17	2.50183e-16	1.11977e-16	TRUE	glyoxalase	/
PXO_04327	-0.182869	0.147299	8.53874	1.35689e-17	2.59796e-16	1.16279e-16	TRUE	biofilm PGA synthesis lipoprotein PgaB	pgaB
PXO_04638	-0.0805351	0.249634	8.53797	1.36601e-17	2.60483e-16	1.16586e-16	TRUE	2-octaprenyl-6-methoxyphenyl hydroxylase	ubiH
PXO_03704	-0.439115	-0.108947	-8.52092	1.58292e-17	3.00627e-16	1.34554e-16	TRUE	co-chaperonin GroES	groES
PXO_rna47	0.292146	0.622315	8.48652	2.12919e-17	4.02751e-16	1.80263e-16	TRUE	tRNA-Val	/
PXO_02607	-0.0744557	0.255713	8.48593	2.13992e-17	4.03161e-16	1.80446e-16	TRUE	acetolactate synthase isozyme II small subunit	/
PXO_03859	-0.457049	-0.12688	-8.42246	3.68662e-17	6.91791e-16	3.09631e-16	TRUE	hypothetical protein	/
PXO_rna36	0.244835	0.575003	8.40135	4.41387e-17	8.24974e-16	3.69241e-16	TRUE	tRNA-Gly	/
PXO_03930	-0.451959	-0.12179	-8.38857	4.92071e-17	9.1607e-16	4.10013e-16	TRUE	pyruvate dehydrogenase subunit E1	aceE
PXO_00404	-0.610219	-0.28005	-8.38646	5.00999e-17	9.29017e-16	4.15808e-16	TRUE	heat shock protein HtpX	/
PXO_03257	-0.477299	-0.14713	-8.38222	5.19375e-17	9.59317e-16	4.2937e-16	TRUE	acetyl-CoA synthetase	acsA
PXO_03819	-0.449527	-0.119358	-8.34799	6.94356e-17	1.27751e-15	5.71785e-16	TRUE	hypothetical protein	/
PXO_03357	-0.542911	-0.212743	-8.34376	7.19626e-17	1.31885e-15	5.90288e-16	TRUE	ISXoo7 transposase	/
PXO_03273	-0.593494	-0.263325	-8.33477	7.76464e-17	1.4175e-15	6.34441e-16	TRUE	hypothetical protein	/
PXO_04358	-0.429472	-0.0993029	-8.32365	8.52982e-17	1.55118e-15	6.94273e-16	TRUE	preprotein translocase subunit SecA	secA
PXO_04436	0.378512	0.70868	8.32068	8.74577e-17	1.58433e-15	7.09112e-16	TRUE	high-affinity choline transport	/
PXO_02119	-0.449311	-0.119142	-8.29385	1.09644e-16	1.97863e-15	8.85591e-16	TRUE	fructose-bisphosphate aldolase class-I	/
PXO_00112	-0.585924	-0.255755	-8.23544	1.78899e-16	3.21609e-15	1.43945e-15	TRUE	xylulokinase	xylB
PXO_00796	-0.0624705	0.267698	8.22452	1.95975e-16	3.50966e-15	1.57085e-15	TRUE	ISXoo2 transposase	/
PXO_rna1	0.326912	0.65708	8.22098	2.0184e-16	3.60101e-15	1.61174e-15	TRUE	tRNA-Met	/
PXO_01401	-0.559926	-0.229757	-8.2028	2.34844e-16	4.17402e-15	1.8682e-15	TRUE	exopolysaccharide xanthan biosynthesis glucuronosyltransferase GumK	gumK
PXO_04592	-0.58187	-0.251702	-8.1936	2.53534e-16	4.48926e-15	2.0093e-15	TRUE	regulator of nucleoside diphosphate kinase	/
PXO_03361	-0.552371	-0.222203	-8.19295	2.549e-16	4.49656e-15	2.01256e-15	TRUE	VirK protein	virK
PXO_01640	-0.607094	-0.276925	-8.16312	3.26492e-16	5.73798e-15	2.5682e-15	TRUE	beta-mannosidase	/
PXO_01171	-0.217274	0.112894	8.12716	4.39464e-16	7.69471e-15	3.44399e-15	TRUE	1-deoxy-D-xylulose-5-phosphate synthase	dxs
PXO_00890	-0.129232	0.200937	8.10066	5.46618e-16	9.53544e-15	4.26786e-15	TRUE	cytidylate kinase	cmk
PXO_04049	-0.48385	-0.153681	-8.0874	6.0954e-16	1.05939e-14	4.74158e-15	TRUE	DNA topoisomerase I	topA
PXO_00482	-0.516545	-0.186377	-8.08669	6.13099e-16	1.06165e-14	4.75173e-15	TRUE	AcrB protein	/
PXO_05546	0.375699	0.705868	8.06537	7.30155e-16	1.25972e-14	5.63823e-15	TRUE	hypothetical protein	/
PXO_00834	-0.637837	-0.307668	-8.06379	7.39675e-16	1.27148e-14	5.69089e-15	TRUE	histidinol-phosphate aminotransferase	hisC
PXO_00469	-0.033156	0.297013	8.06123	7.55294e-16	1.29361e-14	5.78994e-15	TRUE	formate dehydrogenase accessory protein	fdhD
PXO_03600	0.0956294	0.425798	8.05045	8.24888e-16	1.40769e-14	6.30052e-15	TRUE	ISXo2 transposase	/
PXO_02043	-0.132225	0.197944	8.04482	8.63724e-16	1.46864e-14	6.57333e-15	TRUE	lipoprotein	/
PXO_00489	-0.616719	-0.28655	-8.02835	9.87954e-16	1.67384e-14	7.49173e-15	TRUE	pts system fructose-specific eiibc component (eiibc-fru) (eii-fru)	/
PXO_00442	-0.124771	0.205398	8.00359	1.20843e-15	2.04003e-14	9.13073e-15	TRUE	soluble lytic murein transglycosylase	/
PXO_03004	-0.589782	-0.259613	-7.98472	1.40844e-15	2.36919e-14	1.0604e-14	TRUE	acetyl-CoA carboxylase biotin carboxylase subunit	accC
PXO_01711	-0.559452	-0.229284	-7.96337	1.67417e-15	2.80617e-14	1.25598e-14	TRUE	RNA polymerase sigma factor RpoE	/
PXO_00175	-0.0876983	0.24247	7.96157	1.69867e-15	2.83714e-14	1.26984e-14	TRUE	hypothetical protein	/
PXO_03604	0.166073	0.496241	7.94212	1.98754e-15	3.30788e-14	1.48054e-14	TRUE	hypothetical protein	/
PXO_03285	-0.0991893	0.230979	7.9407	2.01039e-15	3.33413e-14	1.49228e-14	TRUE	phenylalanine 4-monooxygenase	phhA
PXO_03968	-0.149576	0.180592	7.89314	2.94671e-15	4.86983e-14	2.17963e-14	TRUE	hypothetical protein	/
PXO_02657	-0.555398	-0.225229	-7.87961	3.28415e-15	5.40851e-14	2.42073e-14	TRUE	valyl-tRNA synthetase	valS
PXO_02897	-0.251554	0.0786148	7.87614	3.37639e-15	5.54104e-14	2.48005e-14	TRUE	ribonucleotide-diphosphate reductase subunit alpha	/
PXO_00470	-0.138255	0.191914	7.87352	3.44792e-15	5.63879e-14	2.5238e-14	TRUE	integral membrane transporter	/
PXO_rna27	1.60942	1.93958	7.87212	3.48687e-15	5.68275e-14	2.54348e-14	TRUE	tRNA-Leu	/
PXO_02079	-0.51162	-0.181451	-7.86442	3.70802e-15	6.02234e-14	2.69547e-14	TRUE	hypothetical protein	/
PXO_04340	-0.494552	-0.164383	-7.82009	5.27847e-15	8.54351e-14	3.82389e-14	TRUE	sulfotransferase	/
PXO_04883	-0.150059	0.180109	7.79667	6.35598e-15	1.02523e-13	4.5887e-14	TRUE	hypothetical protein	/
PXO_01660	-0.440551	-0.110382	-7.76822	7.95973e-15	1.27953e-13	5.72692e-14	TRUE	beta-lactamase	/
PXO_04026	0.0291463	0.359315	7.76351	8.26135e-15	1.3235e-13	5.92371e-14	TRUE	hypothetical protein	/
PXO_rna8	0.430509	0.760678	7.76287	8.30295e-15	1.32566e-13	5.93336e-14	TRUE	tRNA-Thr	/
PXO_01718	-0.600055	-0.269886	-7.68922	1.48037e-14	2.35558e-13	1.05431e-13	TRUE	GTP-binding protein Era	era
PXO_04482	-0.184441	0.145728	7.65308	1.9622e-14	3.11177e-13	1.39276e-13	TRUE	glycine dehydrogenase	gcvP
PXO_03421	-0.653437	-0.323268	-7.61811	2.57409e-14	4.06845e-13	1.82095e-13	TRUE	hypothetical protein	/
PXO_01140	-0.48005	-0.149881	-7.61187	2.70161e-14	4.25571e-13	1.90477e-13	TRUE	PII uridylyl-transferase	glnD
PXO_00836	-0.834289	-0.504121	-7.60605	2.82604e-14	4.43688e-13	1.98585e-13	TRUE	imidazole glycerol phosphate synthase subunit HisH	hisH
PXO_04013	-0.206911	0.123257	7.59921	2.97951e-14	4.6623e-13	2.08674e-13	TRUE	bacterioferritin	bfr
PXO_02721	-0.0991109	0.231058	7.58337	3.36685e-14	5.25095e-13	2.35021e-13	TRUE	aconitate hydratase	acnA
PXO_00878	-0.174791	0.155378	7.55969	4.04025e-14	6.28038e-13	2.81096e-13	TRUE	TonB-dependent outer membrane receptor	/
PXO_04020	-0.252164	0.0780045	7.54161	4.64197e-14	7.192e-13	3.21898e-13	TRUE	cytochrome c oxidase subunit I	ctaD
PXO_03825	0.114309	0.444477	7.52752	5.1714e-14	7.986e-13	3.57436e-13	TRUE	colicin V secretion/processing ATP-binding protein CvaB	cvaB
PXO_04552	0.038789	0.368958	7.50477	6.15378e-14	9.472e-13	4.23946e-13	TRUE	transcriptional regulator	/
PXO_04113	-0.726174	-0.396005	-7.50249	6.26164e-14	9.60662e-13	4.29972e-13	TRUE	hypothetical protein	/
PXO_05535	-0.511312	-0.181143	-7.49916	6.42283e-14	9.82193e-13	4.39608e-13	TRUE	isoleucyl-tRNA synthetase	ileS
PXO_02477	-0.453245	-0.123077	-7.49353	6.70466e-14	1.02197e-12	4.57413e-13	TRUE	ATP-dependent Clp protease proteolytic subunit	clpP
PXO_05823	0.340705	0.670874	7.48947	6.91507e-14	1.05064e-12	4.70246e-13	TRUE	hypothetical protein	/
PXO_01262	-0.634703	-0.304535	-7.48561	7.1215e-14	1.07853e-12	4.82727e-13	TRUE	aspartate-semialdehyde dehydrogenase	asd
PXO_03899	-0.640755	-0.310587	-7.47666	7.62346e-14	1.15085e-12	5.15095e-13	TRUE	lipoprotein	/
PXO_04125	0.0102319	0.340401	7.43741	1.02677e-13	1.54507e-12	6.9154e-13	TRUE	lipoprotein	/
PXO_00680	-0.512634	-0.182465	-7.42651	1.11497e-13	1.67245e-12	7.48554e-13	TRUE	glucan 1,4-beta-glucosidase	/
PXO_02598	-0.137414	0.192755	7.41572	1.20965e-13	1.80872e-12	8.0936e-13	TRUE	inorganic pyrophosphatase	ppa
PXO_02605	-0.199812	0.130356	7.41492	1.217e-13	1.81395e-12	8.0936e-13	TRUE	ketol-acid reductoisomerase	ilvC
PXO_00165	-0.0902321	0.239937	7.41491	1.21706e-13	1.80831e-12	8.0936e-13	TRUE	stationary phase survival protein SurE	surE
PXO_02905	-0.694639	-0.364471	-7.40578	1.30382e-13	1.93112e-12	8.64329e-13	TRUE	beta-ketoadipyl CoA thiolase	pcaF
PXO_03037	-0.246347	0.0838222	7.39734	1.38944e-13	2.05149e-12	9.16466e-13	TRUE	hypothetical protein	/
PXO_00722	-0.491096	-0.160927	-7.39717	1.39116e-13	2.04761e-12	9.16466e-13	TRUE	poly(hydroxyalcanoate) granule associated protein	/
PXO_00505	-0.566465	-0.236296	-7.38999	1.46835e-13	2.1545e-12	9.64307e-13	TRUE	TAL effector AvrBs3/PthA	talC3b
PXO_02010	-0.427533	-0.0973644	-7.38669	1.50526e-13	2.20179e-12	9.85474e-13	TRUE	bifunctional aspartate kinase/diaminopimelate decarboxylase	/
PXO_rna24	0.387466	0.717635	7.38582	1.51522e-13	2.2095e-12	9.88927e-13	TRUE	tRNA-Arg	/
PXO_01130	0.136573	0.466742	7.38343	1.5426e-13	2.24249e-12	1.00369e-12	TRUE	hypothetical protein	/
PXO_04503	-0.451867	-0.121698	-7.37858	1.5999e-13	2.31862e-12	1.03777e-12	TRUE	30S ribosomal protein S5	rpsE
PXO_01663	-0.422774	-0.0926056	-7.36456	1.77728e-13	2.56779e-12	1.14929e-12	TRUE	acyl-CoA dehydrogenase	fadE
PXO_02499	-0.092617	0.237552	7.36246	1.80553e-13	2.60063e-12	1.16398e-12	TRUE	UDP-2,3-diacylglucosamine hydrolase	lpxH
PXO_03823	-0.0773793	0.252789	7.35986	1.84102e-13	2.64366e-12	1.18325e-12	TRUE	hypothetical protein	/
PXO_rna22	0.404927	0.735096	7.3366	2.19088e-13	3.13649e-12	1.40382e-12	TRUE	tRNA-Cys	/
PXO_03510	-0.176558	0.153611	7.32874	2.32325e-13	3.31591e-12	1.48413e-12	TRUE	prophage Lp2 protein 6	/
PXO_02034	-0.512114	-0.181945	-7.30384	2.79663e-13	3.9795e-12	1.78114e-12	TRUE	hypothetical protein	/
PXO_05833	0.221468	0.551637	7.29077	3.08189e-13	4.3722e-12	1.9569e-12	TRUE	hypothetical protein	/
PXO_00801	0.109754	0.439923	7.27272	3.52321e-13	4.98328e-12	2.23041e-12	TRUE	phosphatidylglycerophosphatase B	/
PXO_04152	-0.637597	-0.307428	-7.25844	3.91579e-13	5.52197e-12	2.47152e-12	TRUE	histidine kinase	/
PXO_05534	-0.180572	0.149597	7.25677	3.96453e-13	5.57401e-12	2.49481e-12	TRUE	50S ribosomal protein L27	rpmA
PXO_02975	-0.0384139	0.291755	7.25066	4.14751e-13	5.81392e-12	2.60218e-12	TRUE	outer membrane hemolysin activator protein	fhaC
PXO_01238	-0.462432	-0.132263	-7.23217	4.75327e-13	6.64329e-12	2.96864e-12	TRUE	ribonuclease R	rnr
PXO_02007	-0.523419	-0.19325	-7.23199	4.75975e-13	6.63266e-12	2.96864e-12	TRUE	phenazine biosynthesis protein PhzF	phzF
PXO_01172	-0.149634	0.180535	7.21986	5.20417e-13	7.23058e-12	3.23625e-12	TRUE	HNH endonuclease	/
PXO_04833	-0.496777	-0.166609	-7.19703	6.1537e-13	8.52468e-12	3.81546e-12	TRUE	beta-lactamase	/
PXO_04366	-0.0498262	0.280343	7.19236	6.36805e-13	8.79575e-12	3.93679e-12	TRUE	UDP-N-acetylmuramate--L-alanine ligase	murC
PXO_03080	-0.514217	-0.184048	-7.18119	6.91096e-13	9.51773e-12	4.25993e-12	TRUE	L-sorbosone dehydrogenase	/
PXO_04662	-0.605088	-0.274919	-7.16623	7.70908e-13	1.05859e-11	4.73804e-12	TRUE	oxidoreductase	/
PXO_01270	-0.149424	0.180745	7.15912	8.11945e-13	1.1117e-11	4.97575e-12	TRUE	tryptophan synthase subunit beta	trpB
PXO_00398	-0.144248	0.185921	7.15265	8.51154e-13	1.16201e-11	5.20091e-12	TRUE	glutathione S-transferase	/
PXO_00732	0.057964	0.388133	7.12555	1.03668e-12	1.41121e-11	6.31626e-12	TRUE	transposase	/
PXO_03805	-0.159431	0.170738	7.09858	1.26042e-12	1.71083e-11	7.6573e-12	TRUE	acyl-CoA dehydrogenase	/
PXO_01623	0.253089	0.583258	7.07885	1.45351e-12	1.96725e-11	8.80499e-12	TRUE	RebB protein	rebB
PXO_03587	-0.587411	-0.257242	-7.07427	1.50237e-12	2.02755e-11	9.07489e-12	TRUE	hypothetical protein	/
PXO_01232	-0.486906	-0.156737	-7.0691	1.55946e-12	2.09859e-11	9.39282e-12	TRUE	methionine synthase	metH
PXO_01134	0.479993	0.810162	7.06105	1.65247e-12	2.21741e-11	9.92467e-12	TRUE	hypothetical protein	/
PXO_00837	-0.73229	-0.402121	-7.06015	1.6632e-12	2.22548e-11	9.96077e-12	TRUE	1-(5-phosphoribosyl)-5-[(5- phosphoribosylamino)methylideneamino] imidazole-4-carboxamide isomerase	hisA
PXO_04238	-0.0308913	0.299277	7.04046	1.91606e-12	2.55655e-11	1.14426e-11	TRUE	hypothetical protein	/
PXO_03107	-0.131245	0.198924	7.01601	2.28295e-12	3.03748e-11	1.35951e-11	TRUE	F0F1 ATP synthase subunit A	atpB
PXO_02995	0.133606	0.463774	6.90807	4.91297e-12	6.51834e-11	2.91747e-11	TRUE	isrso17-ISXo8 transposase	/
PXO_01137	-0.200962	0.129207	6.87718	6.10495e-12	8.07706e-11	3.61512e-11	TRUE	pili assembly chaperone	/
PXO_00070	-0.199993	0.130176	6.87275	6.29748e-12	8.30844e-11	3.71868e-11	TRUE	Two-component system response regulator RpfG	rpfG
PXO_05474	-0.726699	-0.396531	-6.84894	7.43977e-12	9.78808e-11	4.38093e-11	TRUE	hypothetical protein	/
PXO_04566	-0.468478	-0.13831	-6.84253	7.78081e-12	1.02082e-10	4.56899e-11	TRUE	branched-chain amino acid aminotransferase	ilvE
PXO_03914	-0.191274	0.138894	6.8277	8.62889e-12	1.12895e-10	5.05292e-11	TRUE	IcfG protein	/
PXO_04739	-0.696471	-0.366302	-6.80164	1.03432e-11	1.34949e-10	6.04003e-11	TRUE	cysteine protease	/
PXO_01736	-0.70796	-0.377791	-6.78952	1.12509e-11	1.46386e-10	6.55192e-11	TRUE	ATP-dependent DNA ligase	/
PXO_01893	-0.636229	-0.30606	-6.78696	1.14525e-11	1.48598e-10	6.65093e-11	TRUE	PmbA protein	pmbA
PXO_03389	-0.783216	-0.453047	-6.78004	1.20144e-11	1.55461e-10	6.95811e-11	TRUE	hypothetical protein	/
PXO_rna21	0.221679	0.551848	6.77961	1.20499e-11	1.55493e-10	6.95953e-11	TRUE	tRNA-Gly	/
PXO_00490	-0.56628	-0.236111	-6.77545	1.24019e-11	1.59598e-10	7.14325e-11	TRUE	regulator of pathogenicity factors	/
PXO_01145	-0.55988	-0.229711	-6.77133	1.27603e-11	1.63762e-10	7.32965e-11	TRUE	succinyl-diaminopimelate desuccinylase	dapE
PXO_02710	-0.216408	0.113761	6.7672	1.31295e-11	1.68043e-10	7.52126e-11	TRUE	acyl carrier protein	acpP
PXO_00889	0.0624539	0.392623	6.75541	1.42433e-11	1.81805e-10	8.1372e-11	TRUE	50S ribosomal protein L36	rpmJ
PXO_01744	-0.187287	0.142881	6.73231	1.6699e-11	2.12574e-10	9.51434e-11	TRUE	acetoacetyl-CoA thiolase	/
PXO_02130	-0.059056	0.271113	6.72008	1.81619e-11	2.30572e-10	1.03199e-10	TRUE	sulfite reductase	/
PXO_02935	0.000849894	0.331019	6.70675	1.99002e-11	2.51962e-10	1.12773e-10	TRUE	signal transducer	/
PXO_02387	-0.051962	0.278207	6.68521	2.30589e-11	2.91173e-10	1.30323e-10	TRUE	hypothetical protein	/
PXO_04375	-0.0798843	0.250284	6.67776	2.4263e-11	3.05558e-10	1.36761e-10	TRUE	cell division protein MraZ	mraZ
PXO_03170	-0.557633	-0.227464	-6.67069	2.54597e-11	3.19774e-10	1.43124e-10	TRUE	glucose-1-phosphate thymidylyltransferase	rfbA
PXO_01224	-0.427869	-0.0977005	-6.66955	2.56589e-11	3.21418e-10	1.4386e-10	TRUE	UDP-glucose dehydrogenase	/
PXO_03413	-0.577867	-0.247699	-6.6591	2.75518e-11	3.44215e-10	1.54063e-10	TRUE	XopF1 effector	xopF1
PXO_04374	-0.0698648	0.260304	6.63223	3.3066e-11	4.12013e-10	1.84408e-10	TRUE	S-adenosyl-methyltransferase MraW	mraW
PXO_04372	-0.109468	0.220701	6.6279	3.4049e-11	4.23143e-10	1.8939e-10	TRUE	peptidoglycan synthetase FtsI	ftsI
PXO_00605	-0.106295	0.223873	6.6271	3.42342e-11	4.24324e-10	1.89918e-10	TRUE	hypothetical protein	/
PXO_05597	0.331306	0.661475	6.60855	3.88106e-11	4.79785e-10	2.14741e-10	TRUE	hypothetical protein	/
PXO_03103	-0.503038	-0.172869	-6.59108	4.36648e-11	5.3838e-10	2.40967e-10	TRUE	dihydrolipoamide dehydrogenase	lpdA
PXO_03411	-0.159236	0.170933	6.58751	4.47278e-11	5.50047e-10	2.46152e-10	TRUE	HrpE type III pilin	hrpE
PXO_01715	-0.55985	-0.229682	-6.58714	4.48377e-11	5.49963e-10	2.46152e-10	TRUE	signal peptidase I	lepB
PXO_02562	-0.159083	0.171086	6.57218	4.95843e-11	6.06603e-10	2.71502e-10	TRUE	hypothetical protein	/
PXO_00667	-0.14167	0.188499	6.56749	5.11699e-11	6.24378e-10	2.79458e-10	TRUE	hypothetical protein	/
PXO_03398	-0.647961	-0.317792	-6.55158	5.69312e-11	6.92884e-10	3.1012e-10	TRUE	type III hypothetical protein HrpB4	/
PXO_03414	-0.788614	-0.458445	-6.54857	5.80923e-11	7.05192e-10	3.15629e-10	TRUE	hypothetical protein	hpa3
PXO_00440	-0.447687	-0.117518	-6.53927	6.18205e-11	7.48521e-10	3.35022e-10	TRUE	ubiquinol cytochrome C oxidoreductase, cytochrome B subunit	/
PXO_03393	-0.418077	-0.087908	-6.52485	6.80679e-11	8.22051e-10	3.67932e-10	TRUE	HrpA type III secretion outer membrane pore, YscC/HrcC family	hrpA1
PXO_04888	-0.18672	0.143449	6.51453	7.29159e-11	8.78347e-10	3.93129e-10	TRUE	type IV prepilin peptidase	/
PXO_02339	-0.737679	-0.40751	-6.47699	9.3569e-11	1.12426e-09	5.03195e-10	TRUE	M23 peptidase	/
PXO_01712	-0.555237	-0.225068	-6.44275	1.1733e-10	1.40617e-09	6.29371e-10	TRUE	regulatory protein	/
PXO_03211	-0.141921	0.188248	6.43215	1.25809e-10	1.50396e-09	6.73139e-10	TRUE	ABC transporter ATP-binding protein	/
PXO_03396	-0.553492	-0.223323	-6.42735	1.29844e-10	1.54826e-09	6.9297e-10	TRUE	type III secretion system ATPase	/
PXO_rna6	-0.0728703	0.257298	6.39424	1.61347e-10	1.91905e-09	8.58927e-10	TRUE	tRNA-Thr	/
PXO_02805	-0.257476	0.072693	6.39059	1.6525e-10	1.96052e-09	8.77487e-10	TRUE	TonB-dependent receptor	/
PXO_03836	-0.119662	0.210506	6.38914	1.66822e-10	1.9742e-09	8.83608e-10	TRUE	glutamine amidotransferase	/
PXO_03076	-0.716492	-0.386323	-6.38058	1.76421e-10	2.08257e-09	9.32112e-10	TRUE	hypothetical protein	/
PXO_04022	-0.199972	0.130196	6.37848	1.78851e-10	2.10597e-09	9.42587e-10	TRUE	cytochrome C oxidase assembly protein	ctaG
PXO_03319	-0.455058	-0.124889	-6.37269	1.85738e-10	2.18161e-09	9.7644e-10	TRUE	glutamate synthase subunit alpha	gltB
PXO_04522	-0.201746	0.128422	6.36994	1.89096e-10	2.21553e-09	9.91625e-10	TRUE	30S ribosomal protein S10	rpsJ
PXO_02613	-0.42151	-0.0913416	-6.36835	1.91077e-10	2.23318e-09	9.99524e-10	TRUE	isopropylmalate isomerase large subunit	leuC
PXO_02439	-0.188626	0.141543	6.36046	2.01154e-10	2.34514e-09	1.04963e-09	TRUE	outer membrane protein Slp	/
PXO_00453	-0.543022	-0.212853	-6.34949	2.16029e-10	2.51234e-09	1.12447e-09	TRUE	magnesium and cobalt transport protein	/
PXO_00474	-0.0965022	0.233667	6.31431	2.71372e-10	3.14818e-09	1.40906e-09	TRUE	hypothetical protein	/
PXO_04458	-0.251477	0.0786916	6.31111	2.77038e-10	3.20602e-09	1.43494e-09	TRUE	hypothetical protein	/
PXO_01517	-0.220871	0.109298	6.30654	2.85339e-10	3.29398e-09	1.47432e-09	TRUE	ribonuclease E	/
PXO_02851	-0.508653	-0.178484	-6.30274	2.92426e-10	3.36754e-09	1.50724e-09	TRUE	hypothetical protein	/
PXO_03402	-0.694575	-0.364406	-6.28519	3.27444e-10	3.76162e-09	1.68362e-09	TRUE	type III secretion system protein HrcU	hrcU
PXO_01978	-0.665065	-0.334897	-6.28336	3.31326e-10	3.79695e-09	1.69943e-09	TRUE	FeS assembly ATPase SufC	sufC
PXO_03102	-0.584032	-0.253863	-6.28197	3.34314e-10	3.82189e-09	1.7106e-09	TRUE	hypothetical protein	/
PXO_02341	-0.417171	-0.0870021	-6.27395	3.51998e-10	4.01431e-09	1.79672e-09	TRUE	transketolase	tkt
PXO_04339	-0.556261	-0.226093	-6.27084	3.59096e-10	4.08536e-09	1.82852e-09	TRUE	methyltransferase	/
PXO_04537	-0.0855299	0.244639	6.2691	3.6313e-10	4.1213e-09	1.84461e-09	TRUE	preprotein translocase subunit SecE	secE
PXO_02719	-0.133192	0.196977	6.26285	3.77992e-10	4.27967e-09	1.91549e-09	TRUE	methylcitrate synthase	/
PXO_00500	-0.540125	-0.209956	-6.26199	3.80101e-10	4.29323e-09	1.92156e-09	TRUE	hypothetical protein	/
PXO_02000	-0.154455	0.175714	6.23754	4.44495e-10	5.00854e-09	2.24172e-09	TRUE	hypothetical protein	/
PXO_03105	-0.52945	-0.199282	-6.20649	5.41809e-10	6.09051e-09	2.72598e-09	TRUE	hypothetical protein	/
PXO_00758	-0.62054	-0.290371	-6.20325	5.53083e-10	6.20243e-09	2.77608e-09	TRUE	kynureninase	kynU
PXO_00158	-0.402595	-0.0724259	-6.2016	5.58932e-10	6.25314e-09	2.79877e-09	TRUE	cell division protease FtsH	ftsH
PXO_01239	-0.463633	-0.133464	-6.19174	5.95034e-10	6.64125e-09	2.97248e-09	TRUE	metallopeptidase	/
PXO_01720	-0.115846	0.214323	6.18985	6.02232e-10	6.7057e-09	3.00133e-09	TRUE	response regulator	/
PXO_03806	0.0521271	0.382296	6.1762	6.56646e-10	7.29435e-09	3.26479e-09	TRUE	TetR family transcriptional regulator	tetR
PXO_01325	-0.151102	0.179066	6.16211	7.1782e-10	7.95513e-09	3.56055e-09	TRUE	type IV pilin	/
PXO_00871	-0.524068	-0.1939	-6.14963	7.76631e-10	8.58669e-09	3.84322e-09	TRUE	ribosomal large subunit pseudouridine synthase B	/
PXO_02067	0.0313642	0.361533	6.1482	7.83675e-10	8.64428e-09	3.869e-09	TRUE	hypothetical protein	/
PXO_03371	-0.508765	-0.178597	-6.12917	8.83403e-10	9.72156e-09	4.35116e-09	TRUE	glycogen debranching protein GlgX	glgX
PXO_03200	-0.663513	-0.333344	-6.12136	9.27816e-10	1.01865e-08	4.55926e-09	TRUE	formamidopyrimidine-DNA glycosylase	mutM
PXO_03144	-0.0514139	0.278755	6.11852	9.44461e-10	1.03451e-08	4.63026e-09	TRUE	hypothetical protein	/
PXO_02236	-0.545049	-0.21488	-6.11604	9.59308e-10	1.04834e-08	4.69214e-09	TRUE	hypothetical protein	/
PXO_02415	-0.554456	-0.224287	-6.11117	9.89044e-10	1.07833e-08	4.82639e-09	TRUE	TonB-dependent receptor	/
PXO_01735	-0.680068	-0.349899	-6.10023	1.05914e-09	1.15209e-08	5.15653e-09	TRUE	ATP-dependent helicase	/
PXO_03738	-0.170573	0.159596	6.09815	1.07305e-09	1.16454e-08	5.21221e-09	TRUE	hydroxylase	/
PXO_00623	-0.17838	0.151788	6.08158	1.19002e-09	1.2885e-08	5.76706e-09	TRUE	transposase	/
PXO_04164	0.177076	0.507245	6.08118	1.19298e-09	1.28875e-08	5.76817e-09	TRUE	hypothetical protein	/
PXO_03607	-0.219783	0.110386	6.0808	1.19586e-09	1.2889e-08	5.76885e-09	TRUE	glycerol-3-phosphate acyltransferase	/
PXO_03409	-0.534033	-0.203864	-6.07985	1.20295e-09	1.29358e-08	5.78981e-09	TRUE	protein HrpD5	/
PXO_03176	-0.619915	-0.289746	-6.07843	1.21368e-09	1.30215e-08	5.82814e-09	TRUE	succinyl-CoA:3-ketoacid-coenzyme A transferase subunit B	lpsJ
PXO_04470	-0.139279	0.19089	6.07191	1.26394e-09	1.35299e-08	6.04869e-09	TRUE	dolichyl-phosphate-mannose-protein mannosyltransferase	/
PXO_05561	0.0672533	0.397422	6.07174	1.26535e-09	1.35143e-08	6.04869e-09	TRUE	hypothetical protein	/
PXO_00160	-0.0500234	0.280145	6.05577	1.39751e-09	1.4892e-08	6.66533e-09	TRUE	hypothetical protein	/
PXO_04405	-0.415459	-0.0852902	-6.04626	1.48251e-09	1.57621e-08	7.0548e-09	TRUE	serine hydroxymethyltransferase	glyA
PXO_04141	-0.162581	0.167588	6.02766	1.66347e-09	1.76462e-08	7.89807e-09	TRUE	glucosyltransferase MdoH	/
PXO_00005	-0.146167	0.184002	6.02298	1.71234e-09	1.81239e-08	8.11188e-09	TRUE	PDZ domain family protein	/
PXO_02949	-0.546229	-0.21606	-6.01856	1.75972e-09	1.85836e-08	8.31761e-09	TRUE	iron-sulfur cluster insertion protein ErpA	/
PXO_00897	-0.429081	-0.0989125	-6.01405	1.80947e-09	1.90662e-08	8.53364e-09	TRUE	UTP-glucose-1-phosphate uridylyltransferase	/
PXO_03463	-0.477069	-0.1469	-6.00821	1.87579e-09	1.9721e-08	8.82668e-09	TRUE	L-lactate dehydrogenase	lldD
PXO_02206	-0.419047	-0.0888786	-5.96298	2.47671e-09	2.59807e-08	1.16284e-08	TRUE	endoproteinase ArgC	/
PXO_02544	-0.540536	-0.210367	-5.95586	2.58703e-09	2.70776e-08	1.21193e-08	TRUE	glutathione S-transferase	/
PXO_01743	-0.241449	0.0887198	5.95517	2.59804e-09	2.71325e-08	1.21439e-08	TRUE	outer membrane protein	/
PXO_03757	-0.281338	0.0488311	5.95396	2.61731e-09	2.72733e-08	1.22069e-08	TRUE	hypothetical protein	/
PXO_04137	-0.151033	0.179136	5.93933	2.86184e-09	2.97556e-08	1.3318e-08	TRUE	porphobilinogen deaminase	hemC
PXO_02424	-0.244119	0.0860494	5.9311	3.00918e-09	3.12186e-08	1.39728e-08	TRUE	glutaredoxin-like protein	/
PXO_03631	-0.0928206	0.237348	5.92838	3.05938e-09	3.16696e-08	1.41746e-08	TRUE	aspartyl-asparaginyl beta-hydroxylase	/
PXO_01147	-0.451563	-0.121395	-5.92682	3.08849e-09	3.19008e-08	1.42781e-08	TRUE	hypothetical protein	/
PXO_04520	-0.428354	-0.098185	-5.92486	3.12571e-09	3.22147e-08	1.44186e-08	TRUE	50S ribosomal protein L4	rplD
PXO_03904	0.118534	0.448703	5.91193	3.38124e-09	3.47721e-08	1.55633e-08	TRUE	plasmid maintenance system killer protein	/
PXO_04501	-0.461056	-0.130887	-5.90944	3.43269e-09	3.52243e-08	1.57656e-08	TRUE	50S ribosomal protein L15	rplO
PXO_01183	-0.543942	-0.213774	-5.90862	3.44989e-09	3.53238e-08	1.58102e-08	TRUE	heat-inducible transcription repressor	hrcA
PXO_01374	-0.465993	-0.135824	-5.90218	3.58727e-09	3.66509e-08	1.64041e-08	TRUE	excinuclease ABC subunit B	uvrB
PXO_02984	0.0299352	0.360104	5.89563	3.7326e-09	3.80531e-08	1.70318e-08	TRUE	integrase core domain-containing protein	/
PXO_03174	-0.487879	-0.15771	-5.89118	3.83446e-09	3.90072e-08	1.74588e-08	TRUE	phosphohexose mutase	xanA
PXO_04567	-0.514166	-0.183997	-5.88824	3.90333e-09	3.96222e-08	1.7734e-08	TRUE	hypothetical protein	/
PXO_03749	-0.570258	-0.240089	-5.8838	4.00952e-09	4.06126e-08	1.81773e-08	TRUE	oxidoreductase	/
PXO_02417	-0.77392	-0.443752	-5.87854	4.1389e-09	4.18331e-08	1.86871e-08	TRUE	ThiJ/PfpI family protein	/
PXO_03112	-0.489227	-0.159059	-5.87851	4.1397e-09	4.17516e-08	1.86871e-08	TRUE	F0F1 ATP synthase subunit gamma	atpG
PXO_05559	0.728195	1.05836	5.8747	4.23605e-09	4.2632e-08	1.90812e-08	TRUE	hypothetical protein	/
PXO_02976	-0.202996	0.127173	5.86521	4.48574e-09	4.50487e-08	2.01628e-08	TRUE	filamentous hemagglutinin	fhaB
PXO_04751	0.0459862	0.376155	5.86071	4.60884e-09	4.61865e-08	2.06721e-08	TRUE	chemotaxis protein	/
PXO_00715	-0.529766	-0.199597	-5.85994	4.63041e-09	4.63041e-08	2.07247e-08	TRUE	3-phosphoshikimate 1-carboxyvinyltransferase	aroA
PXO_00905	-0.439746	-0.109577	-5.8469	5.00819e-09	4.99758e-08	2.23681e-08	TRUE	inosine 5'-monophosphate dehydrogenase	guaB
PXO_01310	-0.578536	-0.248367	-5.84654	5.01914e-09	4.99792e-08	2.23696e-08	TRUE	nicotinate-nucleotide pyrophosphorylase	nadC
PXO_02660	-0.476478	-0.14631	-5.84395	5.09786e-09	5.0656e-08	2.26725e-08	TRUE	leucyl aminopeptidase	/
PXO_01235	-0.142787	0.187382	5.83537	5.36719e-09	5.32199e-08	2.38201e-08	TRUE	acyl-CoA dehydrogenase, short-chain specific	/
PXO_01590	-0.567304	-0.237135	-5.83261	5.45672e-09	5.3994e-08	2.41666e-08	TRUE	pyrroloquinoline quinone biosynthesis protein PqqC	pqqC
PXO_01298	-0.227317	0.102852	5.82316	5.77457e-09	5.70193e-08	2.55206e-08	TRUE	NADH dehydrogenase subunit L	/
PXO_02082	-0.557192	-0.227024	-5.81708	5.98858e-09	5.90088e-08	2.64111e-08	TRUE	transcriptional regulator uid family	/
PXO_01402	-0.506096	-0.175927	-5.80101	6.59181e-09	6.48171e-08	2.90108e-08	TRUE	exopolysaccharide xanthan biosynthesis pyruvyltransferase GumL	gumL
PXO_04009	-0.059884	0.270285	5.79842	6.69445e-09	6.56893e-08	2.94011e-08	TRUE	ubiquinone biosynthesis protein	/
PXO_04301	-0.497027	-0.166858	-5.79257	6.93183e-09	6.78772e-08	3.03804e-08	TRUE	6-phosphogluconate dehydrogenase	gnd
PXO_00086	-0.440036	-0.109867	-5.76519	8.15678e-09	7.97063e-08	3.56748e-08	TRUE	carbamoyl phosphate synthase large subunit	carB
PXO_04731	-0.464197	-0.134029	-5.75306	8.7641e-09	8.54636e-08	3.82504e-08	TRUE	transposase TnpA, ISL3 family	tnpA
PXO_02847	-0.0956545	0.234514	5.75272	8.78196e-09	8.54608e-08	3.82504e-08	TRUE	hypothetical protein	/
PXO_01200	-0.463942	-0.133773	-5.75068	8.88854e-09	8.63197e-08	3.86348e-08	TRUE	transcription factor jumonji, JmjC	jmjC
PXO_01677	0.0618858	0.392055	5.73794	9.58351e-09	9.28772e-08	4.14937e-08	TRUE	hemolysin III	/
PXO_00734	-0.259088	0.0710807	5.7379	9.58563e-09	9.27071e-08	4.14937e-08	TRUE	DNA gyrase subunit A	gyrA
PXO_02392	0.121379	0.451548	5.7278	1.01739e-08	9.81948e-08	4.39499e-08	TRUE	ISPsy21, transposase OrfB	/
PXO_02350	-0.0765971	0.253572	5.727	1.02225e-08	9.84622e-08	4.40696e-08	TRUE	ISXoo2 transposase	/
PXO_00797	-0.12451	0.205659	5.71872	1.0733e-08	1.03168e-07	4.61759e-08	TRUE	two-component system regulatory protein	/
PXO_03381	-0.565017	-0.234848	-5.71758	1.08052e-08	1.0365e-07	4.63917e-08	TRUE	ABC transporter substrate binding protein	/
PXO_01129	-0.182305	0.147864	5.70451	1.16676e-08	1.11696e-07	4.99927e-08	TRUE	uridylate kinase	pyrH
PXO_01986	-0.0619943	0.268174	5.69003	1.27016e-08	1.21348e-07	5.43127e-08	TRUE	hypothetical protein	/
PXO_02936	-0.104469	0.225699	5.68489	1.30896e-08	1.24802e-07	5.58587e-08	TRUE	hypothetical protein	/
PXO_00608	-0.457762	-0.127593	-5.68232	1.32878e-08	1.26435e-07	5.65896e-08	TRUE	glucose-6-phosphate 1-dehydrogenase	zwf
PXO_04156	-0.548208	-0.218039	-5.67824	1.36088e-08	1.29229e-07	5.78402e-08	TRUE	zinc protease	/
PXO_01578	-0.445537	-0.115369	-5.67367	1.39772e-08	1.3246e-07	5.92863e-08	TRUE	ATP-dependent helicase HrpA	hrpA
PXO_00925	-0.0507746	0.279394	5.67285	1.40444e-08	1.32829e-07	5.94516e-08	TRUE	7,8-dihydro-8-oxoguanine-triphosphatase	/
PXO_04071	-0.135583	0.194585	5.66963	1.4311e-08	1.3508e-07	6.04588e-08	TRUE	site-specific recombinase	/
PXO_00911	-0.133911	0.196258	5.66609	1.46089e-08	1.37616e-07	6.15938e-08	TRUE	inner membrane protein YeiH	yeiH
PXO_03700	-0.0982441	0.231925	5.66449	1.47467e-08	1.38636e-07	6.20417e-08	TRUE	TonB-dependent outer membrane receptor	/
PXO_03375	-0.412582	-0.0824137	-5.66417	1.4774e-08	1.38616e-07	6.20417e-08	TRUE	glycogen branching protein	glgB
PXO_04231	-0.51583	-0.185661	-5.65958	1.51743e-08	1.4209e-07	6.35964e-08	TRUE	porphyrin biosynthesis protein	/
PXO_02471	0.0279872	0.358156	5.65505	1.55805e-08	1.45604e-07	6.5169e-08	TRUE	hydroxyacylglutathione hydrolase	/
PXO_02081	-0.594629	-0.264461	-5.65205	1.58543e-08	1.47869e-07	6.61831e-08	TRUE	hypothetical protein	/
PXO_04448	-0.175175	0.154994	5.63971	1.70336e-08	1.58554e-07	7.09655e-08	TRUE	hypothetical protein	/
PXO_02110	0.3178	0.647969	5.63357	1.76515e-08	1.63981e-07	7.33944e-08	TRUE	morphine 6-dehydrogenase	/
PXO_00274	-0.570442	-0.240273	-5.63148	1.78672e-08	1.65659e-07	7.41453e-08	TRUE	hypothetical protein	/
PXO_02356	-0.181562	0.148607	5.62923	1.81013e-08	1.67499e-07	7.49689e-08	TRUE	penicillin-binding protein 1A	/
PXO_00706	0.117069	0.447238	5.61981	1.91164e-08	1.76546e-07	7.90181e-08	TRUE	cation efflux system protein	/
PXO_01323	-0.163696	0.166473	5.60995	2.02388e-08	1.86546e-07	8.34939e-08	TRUE	protein PilX	pilX
PXO_rna39	0.213758	0.543927	5.59964	2.14794e-08	1.97594e-07	8.84389e-08	TRUE	tRNA-Asp	/
PXO_01610	-0.0366725	0.293496	5.5803	2.40104e-08	2.20446e-07	9.86671e-08	TRUE	ribosomal protein alanine acetyltransferase	/
PXO_02300	-0.176802	0.153367	5.56308	2.65061e-08	2.42887e-07	1.08711e-07	TRUE	PAP2 superfamily protein	/
PXO_02599	-0.20216	0.128009	5.56108	2.68103e-08	2.45197e-07	1.09745e-07	TRUE	response regulator	/
PXO_03865	0.171271	0.50144	5.54177	2.99423e-08	2.7331e-07	1.22328e-07	TRUE	hexuranate transporter	/
PXO_04753	0.207158	0.537327	5.53216	3.16319e-08	2.88175e-07	1.28981e-07	TRUE	Response regulator with EAL domain	/
PXO_00475	-0.220241	0.109928	5.5281	3.23715e-08	2.94344e-07	1.31742e-07	TRUE	two-component system sensor histidine kinase-response regulator hybridprotein	/
PXO_02080	-0.591657	-0.261488	-5.52719	3.25395e-08	2.95301e-07	1.3217e-07	TRUE	synthetase/amidase	/
PXO_01552	-0.471012	-0.140844	-5.52495	3.29578e-08	2.98522e-07	1.33612e-07	TRUE	aspartyl-tRNA synthetase	aspS
PXO_01667	-0.212987	0.117182	5.52373	3.3187e-08	3.0002e-07	1.34283e-07	TRUE	hypothetical protein	/
PXO_04368	-0.0990231	0.231146	5.48766	4.07302e-08	3.67508e-07	1.64489e-07	TRUE	cell division protein FtsW	ftsW
PXO_01745	-0.447249	-0.11708	-5.4866	4.09742e-08	3.69002e-07	1.65158e-07	TRUE	serine protease	/
PXO_04126	-0.0160556	0.314113	5.47862	4.2865e-08	3.85294e-07	1.72449e-07	TRUE	hypothetical protein	/
PXO_04580	-0.606379	-0.27621	-5.47131	4.4672e-08	4.00771e-07	1.79248e-07	TRUE	nudix hydrolase	/
PXO_02802	-0.218414	0.111754	5.4711	4.47249e-08	4.00483e-07	1.79248e-07	TRUE	tryptophan halogenase	/
PXO_01924	-0.662198	-0.332029	-5.46634	4.59428e-08	4.10608e-07	1.83779e-07	TRUE	nicotinate-nucleotide--dimethylbenzimidazole phosphoribosyltransferase	cobT
PXO_01160	0.201019	0.531188	5.46313	4.67802e-08	4.17301e-07	1.86775e-07	TRUE	hypothetical protein	/
PXO_03483	-0.129508	0.200661	5.46097	4.73539e-08	4.2162e-07	1.88708e-07	TRUE	chromosomal replication initiation protein	dnaA
PXO_02344	-0.554956	-0.224787	-5.45361	4.93585e-08	4.38639e-07	1.96325e-07	TRUE	hypothetical protein	/
PXO_04101	-0.166468	0.163701	5.44465	5.19078e-08	4.60425e-07	2.06076e-07	TRUE	30S ribosomal protein S21	rpsU
PXO_03129	0.485427	0.815596	5.43131	5.59421e-08	4.95277e-07	2.21675e-07	TRUE	ISXoo11 transposase	/
PXO_04153	-0.769387	-0.439218	-5.4293	5.65751e-08	4.99941e-07	2.23763e-07	TRUE	hypothetical protein	/
PXO_01900	-0.195492	0.134676	5.42327	5.85189e-08	5.1615e-07	2.31017e-07	TRUE	alkaline phosphatase, placental type	/
PXO_00655	-0.469849	-0.13968	-5.42263	5.87294e-08	5.17038e-07	2.31415e-07	TRUE	fumarate hydratase	/
PXO_03963	-0.662704	-0.332535	-5.41956	5.97454e-08	5.25001e-07	2.34153e-07	TRUE	hypothetical protein	/
PXO_03070	-0.634298	-0.304129	-5.41955	5.97498e-08	5.24062e-07	2.34153e-07	TRUE	methionine sulfoxide reductase B	msrB
PXO_01874	-0.464705	-0.134536	-5.41953	5.97575e-08	5.23155e-07	2.34153e-07	TRUE	leucyl-tRNA synthetase	leuS
PXO_00108	-0.0887666	0.241402	5.41421	6.15587e-08	5.37925e-07	2.40764e-07	TRUE	hypothetical protein	/
PXO_00427	-0.0457419	0.284427	5.38508	7.24112e-08	6.31587e-07	2.82685e-07	TRUE	transcriptional regulator	/
PXO_01307	-0.389185	-0.0590162	-5.38086	7.41329e-08	6.45408e-07	2.88871e-07	TRUE	polynucleotide phosphorylase/polyadenylase	/
PXO_00723	-0.166774	0.163395	5.37778	7.54105e-08	6.5532e-07	2.93307e-07	TRUE	hypothetical protein	/
PXO_03544	-0.505628	-0.17546	-5.37147	7.80961e-08	6.77409e-07	3.03194e-07	TRUE	peptidase	/
PXO_02652	-0.0718469	0.258322	5.36999	7.87426e-08	6.8176e-07	3.05141e-07	TRUE	ISXoo3 transposase ORF B	/
PXO_04369	-0.0437515	0.286417	5.36487	8.10079e-08	7.00087e-07	3.13344e-07	TRUE	phospho-N-acetylmuramoyl-pentapeptide- transferase	mraY
PXO_rna32	0.139034	0.469202	5.35849	8.39204e-08	7.23929e-07	3.24015e-07	TRUE	tRNA-Val	/
PXO_01370	-0.570876	-0.240707	-5.35792	8.41852e-08	7.24885e-07	3.24443e-07	TRUE	ISXoo6 transposase	/
PXO_02825	-0.160523	0.169646	5.35732	8.44641e-08	7.25959e-07	3.24924e-07	TRUE	ATP-dependent DNA helicase DinG	dinG
PXO_00779	-0.439146	-0.108977	-5.35655	8.48279e-08	7.27759e-07	3.25729e-07	TRUE	peptidyl-prolyl cis-trans isomerase	/
PXO_02956	-0.0484822	0.281687	5.34304	9.13989e-08	7.82707e-07	3.50323e-07	TRUE	2-acylglycerophosphoethanolamine acyltransferase	/
PXO_00155	-0.610958	-0.280789	-5.33954	9.31833e-08	7.96539e-07	3.56514e-07	TRUE	RNA chaperone Hfq	/
PXO_03628	0.0448721	0.375041	5.33209	9.70899e-08	8.2843e-07	3.70788e-07	TRUE	pimeloyl-BioC--CoA transferase BioH	bioH
PXO_04042	-0.00887035	0.321298	5.33115	9.75954e-08	8.31238e-07	3.72044e-07	TRUE	multidrug efflux protein	/
PXO_04363	-0.111281	0.218888	5.32774	9.94414e-08	8.45431e-07	3.78397e-07	TRUE	cell division protein FtsA	ftsA
PXO_03081	-0.479238	-0.149069	-5.3274	9.96308e-08	8.45516e-07	3.78435e-07	TRUE	hypothetical protein	/
PXO_02015	-0.555966	-0.225798	-5.31985	1.03851e-07	8.79742e-07	3.93754e-07	TRUE	dienelactone hydrolase	/
PXO_00443	0.0477113	0.37788	5.30938	1.09998e-07	9.30143e-07	4.16312e-07	TRUE	repressor	/
PXO_02012	-0.442846	-0.112677	-5.2888	1.23123e-07	1.03926e-06	4.65151e-07	TRUE	hypothetical protein	/
PXO_02884	-0.114781	0.215388	5.28343	1.26784e-07	1.06825e-06	4.78126e-07	TRUE	hypothetical protein	/
PXO_00107	-0.0425421	0.287627	5.27401	1.33471e-07	1.12259e-06	5.02446e-07	TRUE	hypothetical protein	/
PXO_01173	-0.557876	-0.227708	-5.27367	1.33723e-07	1.1227e-06	5.02496e-07	TRUE	acyl-CoA dehydrogenase	/
PXO_04011	-0.212036	0.118133	5.27214	1.34844e-07	1.1301e-06	5.05808e-07	TRUE	30S ribosomal protein S9	rpsI
PXO_rna37	0.660514	0.990682	5.26763	1.38196e-07	1.15614e-06	5.17188e-07	TRUE	tRNA-Ser	/
PXO_03718	0.0738953	0.404064	5.2674	1.38368e-07	1.15552e-06	5.17188e-07	TRUE	hypothetical protein	/
PXO_03317	-0.0488083	0.28136	5.26553	1.39782e-07	1.16526e-06	5.21547e-07	TRUE	ISxac1 transposase	/
PXO_04370	-0.0920498	0.238119	5.26487	1.40289e-07	1.16742e-06	5.22512e-07	TRUE	UDP-N-acetylmuramoyl-tripeptide--D-alanyl-D- alanine ligase	/
PXO_02107	-0.474966	-0.144797	-5.25978	1.4423e-07	1.1981e-06	5.36245e-07	TRUE	hypothetical protein	/
PXO_03818	-0.488198	-0.158029	-5.25769	1.45876e-07	1.20964e-06	5.41409e-07	TRUE	nitrile hydratase activator	/
PXO_03994	-0.391326	-0.0611569	-5.2553	1.47781e-07	1.22329e-06	5.47517e-07	TRUE	isocitrate dehydrogenase	/
PXO_04519	-0.471721	-0.141553	-5.25331	1.49389e-07	1.23442e-06	5.52501e-07	TRUE	50S ribosomal protein L23	rplW
PXO_03585	0.0667378	0.396907	5.21275	1.86059e-07	1.53474e-06	6.86917e-07	TRUE	transcriptional regulator	/
PXO_02045	-0.404729	-0.0745606	-5.20431	1.94715e-07	1.60333e-06	7.17617e-07	TRUE	EvpA protein	evpA
PXO_01819	-0.192938	0.13723	5.19217	2.07854e-07	1.70854e-06	7.64707e-07	TRUE	outer membrane receptor protein, most likely Fe transport	/
PXO_00415	-0.118772	0.211397	5.18696	2.13757e-07	1.754e-06	7.85051e-07	TRUE	exodeoxyribonuclease VII large subunit	xseA
PXO_00727	-0.581939	-0.25177	-5.18416	2.16987e-07	1.7774e-06	7.95527e-07	TRUE	histidine ammonia-lyase	hutH
PXO_00629	-0.0313263	0.298842	5.18204	2.19477e-07	1.79468e-06	8.03262e-07	TRUE	hypothetical protein	/
PXO_01624	-0.0445574	0.285611	5.17927	2.2275e-07	1.81829e-06	8.12579e-07	TRUE	hypothetical protein	/
PXO_04479	-0.50794	-0.177771	-5.17924	2.22794e-07	1.8155e-06	8.12579e-07	TRUE	sulfotransferase	raxST
PXO_02072	0.129613	0.459781	5.17044	2.33539e-07	1.89977e-06	8.50296e-07	TRUE	hypothetical protein	/
PXO_01525	-0.188843	0.141326	5.16756	2.3717e-07	1.92599e-06	8.6203e-07	TRUE	hypothetical protein	/
PXO_02226	-0.208301	0.121867	5.16514	2.40254e-07	1.94767e-06	8.71736e-07	TRUE	ribosomal subunit interface protein	yfiA
PXO_00142	-0.470517	-0.140348	-5.155	2.53637e-07	2.05263e-06	9.18351e-07	TRUE	isopentenyl transferase	/
PXO_03736	-0.0440634	0.286105	5.15475	2.53973e-07	2.05182e-06	9.18351e-07	TRUE	ketosynthase	/
PXO_03441	-0.713515	-0.383346	-5.15066	2.5957e-07	2.09345e-06	9.36984e-07	TRUE	thioredoxin	/
PXO_01133	0.115477	0.445646	5.1373	2.78714e-07	2.24401e-06	1.00437e-06	TRUE	pili assembly chaperone	/
PXO_01724	0.133705	0.463874	5.13596	2.80712e-07	2.25623e-06	1.00984e-06	TRUE	polyketide synthase	/
PXO_03038	0.220534	0.550703	5.13418	2.83376e-07	2.27377e-06	1.01769e-06	TRUE	hypothetical protein	/
PXO_02894	-0.189049	0.14112	5.13223	2.86325e-07	2.29352e-06	1.02653e-06	TRUE	hypothetical protein	/
PXO_04270	0.229482	0.559651	5.11466	3.14305e-07	2.51337e-06	1.12493e-06	TRUE	isrso5-transposase	/
PXO_02547	-0.248374	0.0817951	5.11176	3.19178e-07	2.54801e-06	1.14044e-06	TRUE	GTP-binding protein TypA	typA
PXO_01229	-0.459408	-0.129239	-5.10803	3.25542e-07	2.59442e-06	1.16121e-06	TRUE	glucose-galactose transporter	/
PXO_03175	-0.556393	-0.226225	-5.10151	3.36963e-07	2.6809e-06	1.19991e-06	TRUE	succinyl-CoA:3-ketoacid-coenzyme A transferase subunit A	lpsI
PXO_01151	-0.257614	0.0725551	5.10048	3.38791e-07	2.6909e-06	1.20439e-06	TRUE	bacterioferritin	bfr
PXO_04079	0.0650635	0.395232	5.09534	3.48119e-07	2.76034e-06	1.23547e-06	TRUE	ISXoo13 transposase	/
PXO_02029	-0.473957	-0.143789	-5.09362	3.51282e-07	2.78074e-06	1.2446e-06	TRUE	Rhs element Vgr protein	/
PXO_00085	-0.617629	-0.28746	-5.09317	3.52129e-07	2.78276e-06	1.2455e-06	TRUE	transcription elongation factor GreA	greA
PXO_03965	-0.55302	-0.222851	-5.09011	3.57856e-07	2.82328e-06	1.26364e-06	TRUE	two-component system regulatory protein	/
PXO_01246	-0.602544	-0.272375	-5.08361	3.70332e-07	2.91683e-06	1.30551e-06	TRUE	carboxymethylenebutenolidase	/
PXO_04147	0.667425	0.997593	5.07718	3.83082e-07	3.01221e-06	1.3482e-06	TRUE	signal protein with GGDEF domain	/
PXO_04845	0.430929	0.761098	5.06911	3.99689e-07	3.13756e-06	1.4043e-06	TRUE	transposase	/
PXO_03376	-0.374433	-0.0442643	-5.05655	4.26918e-07	3.34573e-06	1.49515e-06	TRUE	glycogen synthase	glgA
PXO_04024	-0.161608	0.168561	5.05653	4.26963e-07	3.34053e-06	1.49515e-06	TRUE	hypothetical protein	/
PXO_02207	0.144853	0.475022	5.05279	4.35411e-07	3.40097e-06	1.52133e-06	TRUE	hypothetical protein	/
PXO_04484	0.516917	0.847086	5.05258	4.35883e-07	3.39902e-06	1.52133e-06	TRUE	hypothetical protein	/
PXO_04027	-0.146966	0.183203	5.04857	4.45127e-07	3.46537e-06	1.55103e-06	TRUE	cytochrome oxidase assembly protein	/
PXO_01230	-0.472603	-0.142434	-5.03816	4.70029e-07	3.6532e-06	1.63509e-06	TRUE	fructokinase	/
PXO_00131	-0.622437	-0.292268	-5.03212	4.85078e-07	3.76395e-06	1.68466e-06	TRUE	hypothetical protein	/
PXO_03829	-0.499697	-0.169529	-5.02997	4.9055e-07	3.80015e-06	1.70086e-06	TRUE	glycyl-tRNA synthetase subunit beta	glyS
PXO_02120	-0.193576	0.136593	5.02414	5.05687e-07	3.91098e-06	1.75047e-06	TRUE	hypothetical protein	/
PXO_02940	-0.225437	0.104732	5.02301	5.08673e-07	3.92763e-06	1.75792e-06	TRUE	tyrosyl-tRNA synthetase	tyrS
PXO_02287	-0.174249	0.15592	5.02032	5.15845e-07	3.97648e-06	1.77979e-06	TRUE	cytochrome C6	/
PXO_03440	-0.578016	-0.247848	-5.0192	5.18867e-07	3.99324e-06	1.78729e-06	TRUE	AtsE	atsE
PXO_01215	-0.0320338	0.298135	5.01678	5.25453e-07	4.03733e-06	1.80702e-06	TRUE	hypothetical protein	/
PXO_03475	-0.405362	-0.075193	-5.01006	5.44129e-07	4.17402e-06	1.8682e-06	TRUE	biopolymer transport ExbB protein	/
PXO_04524	-0.439591	-0.109422	-5.00594	5.55913e-07	4.25748e-06	1.90556e-06	TRUE	elongation factor Tu	tuf
PXO_00373	-0.472308	-0.142139	-4.99817	5.78766e-07	4.42531e-06	1.97855e-06	TRUE	pectinesterase	/
PXO_00352	-0.431412	-0.101243	-4.99806	5.79085e-07	4.42057e-06	1.97855e-06	TRUE	argininosuccinate synthase	argG
PXO_00481	-0.537705	-0.207536	-4.99248	5.961e-07	4.54309e-06	2.03339e-06	TRUE	multidrug resistance protein	/
PXO_04547	-0.185647	0.144522	4.99135	5.99598e-07	4.56237e-06	2.04202e-06	TRUE	glutamyl-tRNA reductase	hemA
PXO_02523	-0.364354	-0.0341854	-4.98247	6.2779e-07	4.76918e-06	2.13458e-06	TRUE	OmpA family outer membrane protein	/
PXO_02390	0.254264	0.584433	4.98047	6.34315e-07	4.81099e-06	2.1533e-06	TRUE	transposase	/
PXO_00328	0.269544	0.599712	4.96331	6.93022e-07	5.24781e-06	2.34794e-06	TRUE	hypothetical protein	/
PXO_01290	-0.394959	-0.0647899	-4.96307	6.9388e-07	5.24586e-06	2.34794e-06	TRUE	NADH dehydrogenase subunit D	nuoD
PXO_04631	-0.478597	-0.148428	-4.95425	7.26099e-07	5.48065e-06	2.45302e-06	TRUE	protocatechuate 4,5-dioxygenase subunit beta	/
PXO_03707	-0.232863	0.0973058	4.94999	7.42159e-07	5.59291e-06	2.50327e-06	TRUE	hypothetical protein	/
PXO_00468	-0.236194	0.093975	4.9472	7.52883e-07	5.66466e-06	2.53461e-06	TRUE	oxidoreductase alpha (molybdopterin) subunit	/
PXO_03399	-0.475769	-0.145601	-4.94695	7.53856e-07	5.66294e-06	2.53461e-06	TRUE	type III secretion apparatus lipoprotein, YscJ/HrcJ family	/
PXO_04398	-0.502649	-0.17248	-4.94483	7.62099e-07	5.71574e-06	2.55824e-06	TRUE	riboflavin biosynthesis protein ribAB	ribAB
PXO_01259	-0.182373	0.147796	4.93892	7.85551e-07	5.88227e-06	2.63278e-06	TRUE	N5-glutamine S-adenosyl-L-methionine-dependent methyltransferase	hemK
PXO_04893	-0.462758	-0.132589	-4.93785	7.8989e-07	5.90537e-06	2.64312e-06	TRUE	excinuclease ABC subunit A	uvrA
PXO_03458	-0.483771	-0.153602	-4.93712	7.92847e-07	5.91808e-06	2.64881e-06	TRUE	trans-2-enoyl-CoA reductase	/
PXO_01292	-0.41115	-0.0809815	-4.93161	8.1554e-07	6.07784e-06	2.72031e-06	TRUE	NADH-quinone oxidoreductase, f subunit	nuoF
PXO_00572	-0.59015	-0.259981	-4.91179	9.02503e-07	6.71531e-06	3.00563e-06	TRUE	TAL effector AvrBs3/PthA	pthXo6
PXO_00311	-0.151858	0.178311	4.90887	9.16022e-07	6.80515e-06	3.04584e-06	TRUE	phosphopantetheine adenylyltransferase	coaD
PXO_02906	-0.655934	-0.325765	-4.90538	9.32469e-07	6.91642e-06	3.09564e-06	TRUE	protocatechuate 3,4-dioxygenase subunit beta	pcaH
PXO_04138	-0.152534	0.177634	4.90149	9.51115e-07	7.04364e-06	3.14832e-06	TRUE	two-component system regulatory protein	/
PXO_00590	-0.151514	0.178654	4.90145	9.51325e-07	7.03413e-06	3.14832e-06	TRUE	biopolymer transport protein	/
PXO_01194	-0.00157242	0.328596	4.89451	9.85535e-07	7.27565e-06	3.25643e-06	TRUE	thymidylate synthase	/
PXO_04400	-0.100757	0.229412	4.88558	1.03126e-06	7.60129e-06	3.40217e-06	TRUE	hypothetical protein	/
PXO_02852	-0.478408	-0.148239	-4.88072	1.05698e-06	7.77871e-06	3.48159e-06	TRUE	entericidin EcnA/B family	/
PXO_01857	0.424688	0.754856	4.87697	1.07728e-06	7.91573e-06	3.54085e-06	TRUE	ISXo5 transposase	/
PXO_04097	-0.144136	0.186033	4.87678	1.07833e-06	7.91112e-06	3.54085e-06	TRUE	DNA primase	dnaG
PXO_03109	-0.512474	-0.182305	-4.87547	1.08551e-06	7.95137e-06	3.55886e-06	TRUE	F0F1 ATP synthase subunit B	atpF
PXO_04292	-0.1993	0.130869	4.87472	1.08961e-06	7.96907e-06	3.56679e-06	TRUE	bifunctional nicotinamide mononucleotide adenylyltransferase/ADP-ribose pyrophosphatase	/
PXO_01244	0.0708503	0.401019	4.8737	1.09529e-06	7.99815e-06	3.5798e-06	TRUE	hypothetical protein	/
PXO_02722	0.233957	0.564126	4.86828	1.12571e-06	8.20757e-06	3.67353e-06	TRUE	hypothetical protein	/
PXO_02338	-0.690145	-0.359976	-4.86644	1.13628e-06	8.27183e-06	3.70229e-06	TRUE	ErfK/YbiS/YcfS/YnhG protein	/
PXO_04785	-0.43465	-0.104481	-4.86503	1.14439e-06	8.31803e-06	3.72297e-06	TRUE	alcohol dehydrogenase	/
PXO_04364	-0.0146766	0.315492	4.86415	1.14952e-06	8.34243e-06	3.73389e-06	TRUE	cell division protein FtsQ	ftsQ
PXO_04538	-0.269401	0.0607676	4.85921	1.17854e-06	8.5399e-06	3.82228e-06	TRUE	elongation factor Tu	tuf
PXO_04629	-0.499559	-0.16939	-4.85704	1.19156e-06	8.62097e-06	3.85508e-06	TRUE	transcriptional regulator	/
PXO_04527	-0.236016	0.0941524	4.85691	1.19232e-06	8.6132e-06	3.85508e-06	TRUE	30S ribosomal protein S7	rpsG
PXO_02744	-1.12611	-0.79594	-4.85151	1.22528e-06	8.83778e-06	3.9556e-06	TRUE	3-dehydroquinate dehydratase	/
PXO_00552	0.29956	0.629729	4.84872	1.24263e-06	8.94921e-06	4.00548e-06	TRUE	hypothetical protein	/
PXO_rna9	0.15164	0.481808	4.84638	1.25737e-06	9.04158e-06	4.04682e-06	TRUE	tRNA-Ser	/
PXO_03042	-0.507269	-0.1771	-4.84346	1.27594e-06	9.16112e-06	4.10032e-06	TRUE	oxidoreductase	/
PXO_01143	-0.609657	-0.279488	-4.84016	1.29735e-06	9.30062e-06	4.16276e-06	TRUE	ArsC family protein	arsC
PXO_04514	-0.461862	-0.131694	-4.83293	1.3454e-06	9.63048e-06	4.3104e-06	TRUE	50S ribosomal protein L16	rplP
PXO_02449	-0.0922895	0.237879	4.82836	1.37666e-06	9.83922e-06	4.40382e-06	TRUE	molybdenum cofactor biosynthesis protein A	moaA
PXO_02286	-0.509826	-0.179657	-4.8218	1.42268e-06	1.01528e-05	4.54416e-06	TRUE	protein TdcF	tdcF
PXO_03485	-0.101062	0.229107	4.8156	1.46756e-06	1.04572e-05	4.68041e-06	TRUE	50S ribosomal protein L34	rpmH
PXO_00069	-0.245978	0.0841908	4.81191	1.49493e-06	1.06361e-05	4.76049e-06	TRUE	two component sensor-regulator hybrid protein RpfC	rpfC
PXO_04788	0.181066	0.511234	4.81128	1.49969e-06	1.06539e-05	4.76846e-06	TRUE	hypothetical protein	/
PXO_04539	-0.511262	-0.181094	-4.80966	1.51184e-06	1.0724e-05	4.79985e-06	TRUE	GTP-dependent nucleic acid-binding protein EngD	ychF
PXO_04754	0.200638	0.530807	4.79651	1.61454e-06	1.14353e-05	5.11822e-06	TRUE	CheR methyltransferase, SAM binding domain	cheR
PXO_03755	-0.372098	-0.0419288	-4.79472	1.62902e-06	1.15206e-05	5.15071e-06	TRUE	5- methyltetrahydropteroyltriglutamate/homocysteine S-methyltransferase	/
PXO_04866	-0.551558	-0.22139	-4.79464	1.62968e-06	1.1508e-05	5.15071e-06	TRUE	hypothetical protein	/
PXO_04307	-0.141966	0.188203	4.79298	1.64324e-06	1.15863e-05	5.18578e-06	TRUE	2-amino-4-hydroxy-6- hydroxymethyldihydropteridine pyrophosphokinase	folK
PXO_04361	-0.202717	0.127452	4.78961	1.67109e-06	1.17651e-05	5.2658e-06	TRUE	UDP-3-O-[3-hydroxymyristoyl] N-acetylglucosamine deacetylase	lpxC
PXO_03611	-0.406423	-0.0762544	-4.78893	1.6767e-06	1.17869e-05	5.27558e-06	TRUE	TonB-dependent outer membrane receptor	/
PXO_00212	0.0796704	0.409839	4.77467	1.80004e-06	1.26352e-05	5.65524e-06	TRUE	RNA polymerase sigma-E factor	/
PXO_03155	-0.407591	-0.0774223	-4.76684	1.87136e-06	1.31162e-05	5.86255e-06	TRUE	cystathionine beta-synthase	cysB
PXO_03547	-0.444106	-0.113937	-4.76682	1.87159e-06	1.30984e-05	5.86255e-06	TRUE	carboxyl-terminal protease	/
PXO_02669	-0.417924	-0.0877554	-4.75253	2.00891e-06	1.40385e-05	6.28333e-06	TRUE	phosphoribosylformylglycinamidine synthase	purL
PXO_04236	0.018859	0.349028	4.74708	2.06372e-06	1.44001e-05	6.4452e-06	TRUE	hypothetical protein	/
PXO_03210	-0.181284	0.148885	4.7404	2.13295e-06	1.48612e-05	6.65157e-06	TRUE	toluene tolerance protein	/
PXO_01780	-0.19407	0.136099	4.73625	2.17705e-06	1.51461e-05	6.77905e-06	TRUE	delta 9 acyl-lipid fatty acid desaturase	/
PXO_01875	-0.127699	0.20247	4.73218	2.22118e-06	1.54303e-05	6.90629e-06	TRUE	lipoprotein	/
PXO_04054	-0.266102	0.0640665	4.72874	2.25915e-06	1.5671e-05	7.01401e-06	TRUE	LysM domain-containing protein	/
PXO_04642	-0.397642	-0.0674737	-4.72817	2.26549e-06	1.56918e-05	7.02332e-06	TRUE	organic solvent tolerance protein	/
PXO_01654	-0.453506	-0.123337	-4.72749	2.27317e-06	1.57219e-05	7.03679e-06	TRUE	glycine cleavage system aminomethyltransferase T	gcvT
PXO_02262	-0.104009	0.22616	4.72226	2.33239e-06	1.61078e-05	7.20952e-06	TRUE	cytochrome C assembly protein	/
PXO_01837	-0.201561	0.128608	4.71518	2.41498e-06	1.66538e-05	7.45389e-06	TRUE	hypothetical protein	/
PXO_03887	-0.184139	0.14603	4.71287	2.44255e-06	1.68193e-05	7.52795e-06	TRUE	MarR family transcriptional regulator	/
PXO_00581	-0.135343	0.194826	4.71213	2.45145e-06	1.6856e-05	7.54437e-06	TRUE	CDP-diacylglycerol--glycerol-3-phosphate 3-phosphatidyltransferase	pgsA
PXO_00376	-0.270295	0.0598735	4.70594	2.52699e-06	1.735e-05	7.76551e-06	TRUE	polygalacturonase	/
PXO_04276	-0.389622	-0.0594528	-4.70081	2.59134e-06	1.77659e-05	7.95165e-06	TRUE	aminopeptidase	/
PXO_01303	-0.384359	-0.0541899	-4.69927	2.61097e-06	1.78745e-05	8.00024e-06	TRUE	translation initiation factor IF-2	infB
PXO_02868	-0.161909	0.16826	4.69842	2.62188e-06	1.79231e-05	8.01746e-06	TRUE	hydrolase	/
PXO_00777	-0.580514	-0.250345	-4.69824	2.62419e-06	1.7913e-05	8.01746e-06	TRUE	3-mercaptopyruvate sulfurtransferase	/
PXO_00502	-0.566797	-0.236628	-4.6852	2.79689e-06	1.90642e-05	8.53271e-06	TRUE	Rhs element Vgr protein	/
PXO_02438	-0.104881	0.225287	4.68441	2.80769e-06	1.91101e-05	8.55328e-06	TRUE	hypothetical protein	/
PXO_04661	-0.607447	-0.277278	-4.68143	2.84878e-06	1.93619e-05	8.66596e-06	TRUE	ABC transporter ATP-binding protein	/
PXO_04325	-0.138619	0.191549	4.6775	2.90394e-06	1.97083e-05	8.82101e-06	TRUE	hypothetical protein	/
PXO_rna44	0.0131926	0.343361	4.67157	2.98912e-06	2.02572e-05	9.0667e-06	TRUE	tRNA-His	/
PXO_rna10	-0.0702311	0.259938	4.67064	3.00266e-06	2.03197e-05	9.09466e-06	TRUE	tRNA-Arg	/
PXO_00922	-0.403741	-0.0735723	-4.66257	3.12289e-06	2.1103e-05	9.44525e-06	TRUE	phosphoenolpyruvate synthase	ppsA
PXO_01122	-0.188276	0.141893	4.6586	3.18367e-06	2.14829e-05	9.6153e-06	TRUE	membrane-associated Zn-dependent protease	/
PXO_01907	-0.119429	0.21074	4.65409	3.25418e-06	2.19273e-05	9.81419e-06	TRUE	lipoprotein	/
PXO_03648	-0.547633	-0.217464	-4.65324	3.26755e-06	2.19859e-05	9.83959e-06	TRUE	arginine decarboxylase	/
PXO_01294	-0.42025	-0.0900815	-4.65297	3.27194e-06	2.19841e-05	9.83959e-06	TRUE	NADH dehydrogenase subunit H	/
PXO_01288	-0.239908	0.0902606	4.65008	3.31807e-06	2.22623e-05	9.96412e-06	TRUE	NADH dehydrogenase subunit B	/
PXO_03999	0.00930174	0.33947	4.64871	3.34013e-06	2.23784e-05	1.00161e-05	TRUE	hypothetical protein	/
PXO_03077	-0.669515	-0.339346	-4.63981	3.48727e-06	2.3331e-05	1.04425e-05	TRUE	hypothetical protein	/
PXO_00380	-0.516458	-0.186289	-4.63695	3.53584e-06	2.36224e-05	1.05729e-05	TRUE	N-ethylammeline chlorohydrolase	/
PXO_03954	-0.48268	-0.152511	-4.63391	3.58824e-06	2.39385e-05	1.07144e-05	TRUE	hypothetical protein	/
PXO_00488	-0.528328	-0.198159	-4.62915	3.67166e-06	2.44604e-05	1.09341e-05	TRUE	1-phosphofructokinase	/
PXO_03366	-0.074492	0.255677	4.62912	3.6722e-06	2.44295e-05	1.09341e-05	TRUE	Rhs family protein	/
PXO_00498	-0.66639	-0.336221	-4.62075	3.82346e-06	2.53999e-05	1.13684e-05	TRUE	hypothetical protein	/
PXO_01995	-0.0811286	0.24904	4.61888	3.85815e-06	2.55942e-05	1.14554e-05	TRUE	hypothetical protein	/
PXO_00686	-0.0677977	0.262371	4.60999	4.02687e-06	2.66759e-05	1.19396e-05	TRUE	addiction module antitoxin, Axe family	/
PXO_04863	-0.41682	-0.0866512	-4.60732	4.07889e-06	2.69826e-05	1.20768e-05	TRUE	hypothetical protein	/
PXO_02792	-0.158602	0.171567	4.60052	4.21443e-06	2.78401e-05	1.24606e-05	TRUE	phenol hydroxylase	/
PXO_02752	-0.0998379	0.230331	4.59679	4.29043e-06	2.83024e-05	1.26675e-05	TRUE	two-component system sensor protein	/
PXO_04293	-0.477268	-0.1471	-4.5955	4.31703e-06	2.84381e-05	1.27283e-05	TRUE	nicotinate phosphoribosyltransferase	/
PXO_05476	-0.107401	0.222767	4.59489	4.32981e-06	2.84824e-05	1.27481e-05	TRUE	hypothetical protein	/
PXO_01859	-0.57301	-0.242841	-4.59143	4.40216e-06	2.89179e-05	1.2943e-05	TRUE	glycogen debranching protein GlgX	glgX
PXO_01580	1.18903	1.5192	4.58986	4.43554e-06	2.90966e-05	1.3023e-05	TRUE	glucose kinase	/
PXO_00406	-0.515943	-0.185774	-4.58362	4.57002e-06	2.99371e-05	1.33992e-05	TRUE	acetoacetyl-CoA reductase	/
PXO_00906	-0.460515	-0.130346	-4.58255	4.59336e-06	3.00482e-05	1.34489e-05	TRUE	GMP synthase	guaA
PXO_04862	-0.222542	0.107627	4.57055	4.86446e-06	3.17775e-05	1.42229e-05	TRUE	inorganic anion transporter, sulfate permease (SulP) family protein	/
PXO_04179	0.0358452	0.366014	4.56733	4.93969e-06	3.22243e-05	1.44229e-05	TRUE	hypothetical protein	/
PXO_04095	0.0253853	0.355554	4.56593	4.97294e-06	3.23963e-05	1.44999e-05	TRUE	hypothetical protein	/
PXO_04128	-0.649931	-0.319763	-4.56551	4.98278e-06	3.24156e-05	1.45085e-05	TRUE	hypothetical protein	/
PXO_01821	-0.650121	-0.319952	-4.56157	5.07723e-06	3.29845e-05	1.47631e-05	TRUE	transposase	/
PXO_04509	-0.425186	-0.095017	-4.55069	5.34704e-06	3.46895e-05	1.55263e-05	TRUE	50S ribosomal protein L5	rplE
PXO_01398	-0.489628	-0.15946	-4.55004	5.36366e-06	3.47495e-05	1.55531e-05	TRUE	exopolysaccharide xanthan biosynthesis glycosyltransferase GumH	gumH
PXO_03253	-0.598892	-0.268723	-4.54686	5.44534e-06	3.52301e-05	1.57683e-05	TRUE	hypothetical protein	/
PXO_01299	-0.231226	0.0989431	4.53807	5.67701e-06	3.66786e-05	1.64166e-05	TRUE	NADH dehydrogenase subunit M	/
PXO_04287	-0.190978	0.139191	4.5374	5.6952e-06	3.67458e-05	1.64245e-05	TRUE	hypothetical protein	/
PXO_00426	0.0948879	0.425057	4.53739	5.69535e-06	3.66964e-05	1.64245e-05	TRUE	hypothetical protein	/
PXO_00535	-0.540682	-0.210513	-4.53057	5.88236e-06	3.78496e-05	1.69407e-05	TRUE	phosphate transporter ATP-binding protein	pstB
PXO_05764	-0.0152309	0.314938	4.5218	6.13169e-06	3.94001e-05	1.76346e-05	TRUE	hypothetical protein	/
PXO_02125	-0.232784	0.0973845	4.51655	6.28542e-06	4.03329e-05	1.80521e-05	TRUE	CysB family transcriptional regulator	lysR
PXO_02352	-0.242441	0.0877281	4.51554	6.3156e-06	4.04714e-05	1.81141e-05	TRUE	fimbrial assembly protein	/
PXO_04092	-0.069709	0.26046	4.51322	6.38519e-06	4.08617e-05	1.82888e-05	TRUE	hypothetical protein	/
PXO_00831	-0.053755	0.276414	4.50882	6.51892e-06	4.16609e-05	1.86465e-05	TRUE	TrpR-like protein YerC/YecD	/
PXO_02423	-0.0626556	0.267513	4.50783	6.54943e-06	4.17992e-05	1.87084e-05	TRUE	acetylxylan esterase	/
PXO_04269	0.245307	0.575476	4.49744	6.8778e-06	4.38355e-05	1.96198e-05	TRUE	isrso5-transposase	/
PXO_00767	-0.117661	0.212507	4.49604	6.92313e-06	4.40648e-05	1.97224e-05	TRUE	inorganic polyphosphate/ATP-NAD kinase	ppnK
PXO_03299	-0.251941	0.078228	4.49288	7.02672e-06	4.46638e-05	1.99905e-05	TRUE	endoglucanase	/
PXO_03401	-0.477197	-0.147029	-4.48791	7.1926e-06	4.56565e-05	2.04349e-05	TRUE	type III hypothetical protein HrpB1/HrpK	/
PXO_00565	-0.103412	0.226757	4.48536	7.27895e-06	4.61424e-05	2.06524e-05	TRUE	pectate lyase L	/
PXO_05417	-0.601665	-0.271497	-4.48475	7.29993e-06	4.62133e-05	2.06841e-05	TRUE	hypothetical protein	/
PXO_03910	-0.416929	-0.08676	-4.47835	7.52225e-06	4.75568e-05	2.12854e-05	TRUE	YceI like family	yceI
PXO_02839	-0.587316	-0.257147	-4.47345	7.69691e-06	4.85958e-05	2.17366e-05	TRUE	hypothetical protein	/
PXO_05592	-0.850105	-0.519936	-4.4733	7.70232e-06	4.85648e-05	2.17366e-05	TRUE	hypothetical protein	/
PXO_04406	-0.248951	0.0812177	4.47262	7.72677e-06	4.86539e-05	2.17764e-05	TRUE	TonB-dependent outer membrane Receptor	/
PXO_00326	-0.5486	-0.218431	-4.47177	7.75733e-06	4.8781e-05	2.18333e-05	TRUE	cytochrome C4	/
PXO_02815	0.170959	0.501128	4.46919	7.85152e-06	4.93075e-05	2.2069e-05	TRUE	NAD-dependent epimerase/dehydratase	/
PXO_02891	-0.138605	0.191564	4.46598	7.9702e-06	4.99862e-05	2.23728e-05	TRUE	magnesium transporter	mgtE
PXO_04367	-0.111451	0.218718	4.46229	8.10889e-06	5.07884e-05	2.27318e-05	TRUE	undecaprenyldiphospho-muramoylpentapeptide beta-N- acetylglucosaminyltransferase	murG
PXO_01817	-0.542172	-0.212004	-4.46062	8.17216e-06	5.11167e-05	2.28787e-05	TRUE	hypothetical protein	/
PXO_04259	-0.115607	0.214562	4.45672	8.32249e-06	5.1988e-05	2.32687e-05	TRUE	penicillin-binding protein 2	/
PXO_03716	-0.415221	-0.0850524	-4.45547	8.371e-06	5.22217e-05	2.33733e-05	TRUE	ATP-dependent RNA helicase RhlB	rhlB
PXO_02803	-0.145083	0.185085	4.45485	8.39511e-06	5.23028e-05	2.34096e-05	TRUE	pass1 domain-containing protein	/
PXO_03967	-0.436149	-0.10598	-4.45345	8.45019e-06	5.25765e-05	2.35034e-05	TRUE	pyruvate dehydrogenase	/
PXO_03908	-0.0466566	0.283512	4.45343	8.45102e-06	5.25123e-05	2.35034e-05	TRUE	hypothetical protein	/
PXO_01407	-0.494545	-0.164377	-4.44388	8.83496e-06	5.48256e-05	2.45388e-05	TRUE	serine peptidase	/
PXO_04289	-0.402626	-0.0724571	-4.43377	9.26e-06	5.73876e-05	2.56855e-05	TRUE	lipoyl synthase	lipA
PXO_01410	-0.0934947	0.236674	4.43222	9.32664e-06	5.77247e-05	2.58227e-05	TRUE	hypothetical protein	/
PXO_00577	-0.152062	0.178106	4.43205	9.33397e-06	5.76942e-05	2.58227e-05	TRUE	RhsD protein	rhsS
PXO_00815	-0.670893	-0.340724	-4.42983	9.4308e-06	5.82164e-05	2.60564e-05	TRUE	homoserine kinase	/
PXO_03010	-0.20584	0.124328	4.42852	9.48809e-06	5.84933e-05	2.61803e-05	TRUE	C-type cytochrome biogenesis protein	/
PXO_03007	-0.0607404	0.269428	4.4266	9.57285e-06	5.89387e-05	2.63797e-05	TRUE	3-dehydroquinate dehydratase	aroQ
PXO_03069	-0.619728	-0.289559	-4.42475	9.65528e-06	5.93686e-05	2.65591e-05	TRUE	hypothetical protein	/
PXO_00773	-0.629196	-0.299028	-4.42458	9.66315e-06	5.93395e-05	2.65591e-05	TRUE	hypothetical protein	/
PXO_00390	0.15555	0.485719	4.42351	9.71098e-06	5.95556e-05	2.66558e-05	TRUE	ribonuclease	/
PXO_04150	-0.115411	0.214758	4.41747	9.98626e-06	6.11642e-05	2.73758e-05	TRUE	sulfate permease	/
PXO_01746	-0.161546	0.168623	4.4041	1.06224e-05	6.49763e-05	2.9082e-05	TRUE	leucine dehydrogenase	/
PXO_04084	0.0604646	0.390633	4.40087	1.07818e-05	6.58657e-05	2.94518e-05	TRUE	transposase	/
PXO_02365	-0.172306	0.157863	4.4008	1.07855e-05	6.58025e-05	2.94518e-05	TRUE	DNA-directed RNA polymerase subunit omega	/
PXO_00199	0.525628	0.855797	4.39723	1.09639e-05	6.68044e-05	2.99002e-05	TRUE	chain length determinant protein	/
PXO_01121	-0.391625	-0.0614559	-4.3963	1.10111e-05	6.70056e-05	2.99903e-05	TRUE	outer membrane antigen	/
PXO_00126	-0.199704	0.130465	4.38497	1.16e-05	7.04979e-05	3.15533e-05	TRUE	dihydrodipicolinate synthase	dapA
PXO_05531	-0.175311	0.154857	4.38443	1.16291e-05	7.05839e-05	3.15918e-05	TRUE	acyl-CoA thioesterase II	tesB
PXO_04245	0.122936	0.453105	4.38402	1.16509e-05	7.06254e-05	3.16104e-05	TRUE	N-acetylmuramoyl-L-alanine amidase	/
PXO_01208	-0.151574	0.178594	4.37653	1.20586e-05	7.30023e-05	3.26743e-05	TRUE	hypothetical protein	/
PXO_02711	-0.479838	-0.14967	-4.37604	1.20854e-05	7.30709e-05	3.2705e-05	TRUE	3-oxoacyl-(acyl carrier protein) synthase II	/
PXO_04748	0.259562	0.589731	4.37474	1.21578e-05	7.34145e-05	3.28588e-05	TRUE	ISXo1 transposase	/
PXO_01180	-0.211879	0.11829	4.37435	1.21795e-05	7.34513e-05	3.28752e-05	TRUE	outer membrane protein	/
PXO_04416	-0.494689	-0.16452	-4.37388	1.2206e-05	7.3517e-05	3.29046e-05	TRUE	S-(hydroxymethyl)glutathione dehydrogenase/class III alcohol dehydrogenase	/
PXO_01220	-0.577644	-0.247475	-4.36689	1.26027e-05	7.58093e-05	3.39306e-05	TRUE	ABC transporter ATP-binding protein	/
PXO_04517	-0.464297	-0.134128	-4.3569	1.31917e-05	7.9251e-05	3.54711e-05	TRUE	30S ribosomal protein S19	rpsS
PXO_01606	-0.0907256	0.239443	4.354	1.33678e-05	8.02068e-05	3.58988e-05	TRUE	hypothetical protein	/
PXO_01293	-0.394682	-0.0645137	-4.35292	1.34338e-05	8.05005e-05	3.60303e-05	TRUE	NADH dehydrogenase subunit G	/
PXO_00186	-0.544731	-0.214562	-4.34806	1.37345e-05	8.21976e-05	3.67899e-05	TRUE	flavin-dependent oxidoreductase	/
PXO_01369	-0.546498	-0.216329	-4.34604	1.38614e-05	8.28519e-05	3.70827e-05	TRUE	hypothetical protein	/
PXO_05527	-0.0747428	0.255426	4.34497	1.39296e-05	8.31537e-05	3.72178e-05	TRUE	hypothetical protein	/
PXO_01403	-0.50336	-0.173192	-4.3292	1.49655e-05	8.92248e-05	3.99251e-05	TRUE	exopolysaccharide xanthan biosynthesis glycosyltransferase GumM	gumM
PXO_02470	-0.182874	0.147294	4.32897	1.49807e-05	8.92024e-05	3.99251e-05	TRUE	hypothetical protein	/
PXO_00015	-0.49021	-0.160041	-4.31663	1.5843e-05	9.42176e-05	4.21698e-05	TRUE	GTPase ObgE	obgE
PXO_00740	0.0780025	0.408171	4.31574	1.59071e-05	9.44796e-05	4.2287e-05	TRUE	hypothetical protein	/
PXO_03387	-0.474706	-0.144538	-4.31505	1.59566e-05	9.46546e-05	4.23654e-05	TRUE	transposase	/
PXO_rna33	-0.0395717	0.290597	4.31412	1.60241e-05	9.49354e-05	4.2491e-05	TRUE	tRNA-Asn	/
PXO_02575	0.0601807	0.390349	4.30668	1.65721e-05	9.80588e-05	4.3889e-05	TRUE	pseudouridylate synthase	/
PXO_04813	-0.0216408	0.308528	4.29116	1.77743e-05	0.00010504	4.69744e-05	TRUE	hypothetical protein	/
PXO_04857	-0.24361	0.0865592	4.29107	1.77817e-05	0.000104952	4.69744e-05	TRUE	hypothetical protein	/
PXO_01994	-0.255395	0.0747734	4.28221	1.8505e-05	0.000109085	4.8824e-05	TRUE	twitching motility protein	/
PXO_01775	-0.555085	-0.224917	-4.28112	1.85956e-05	0.000109482	4.90017e-05	TRUE	hypothetical protein	/
PXO_01779	-0.443389	-0.11322	-4.27915	1.87606e-05	0.000110315	4.93147e-05	TRUE	dehydrogenase	/
PXO_02046	-0.369268	-0.0390993	-4.27908	1.87664e-05	0.000110212	4.93147e-05	TRUE	EvpB protein	evpB
PXO_04536	-0.22229	0.107879	4.27887	1.87846e-05	0.000110181	4.93147e-05	TRUE	transcription antitermination protein NusG	nusG
PXO_01204	0.00878356	0.338952	4.27228	1.93487e-05	0.000113349	5.07326e-05	TRUE	hypothetical protein	/
PXO_05511	-0.075655	0.254514	4.26842	1.96866e-05	0.000115185	5.15544e-05	TRUE	paar motif family	/
PXO_00147	-0.391797	-0.061628	-4.26733	1.9783e-05	0.000115606	5.17426e-05	TRUE	alanyl-tRNA synthetase	alaS
PXO_01161	0.0393129	0.369482	4.26274	2.01935e-05	0.000117858	5.27508e-05	TRUE	transposase	/
PXO_00130	-0.478819	-0.14865	-4.25966	2.04735e-05	0.000119344	5.34159e-05	TRUE	PhoH family protein	phoH
PXO_03166	-0.444893	-0.114725	-4.25673	2.07443e-05	0.000120773	5.40554e-05	TRUE	ABC transporter ATP-binding protein	wzt
PXO_01197	-0.396548	-0.0663796	-4.2564	2.07747e-05	0.000120801	5.4068e-05	TRUE	dihydrolipoamide succinyltransferase	sucB
PXO_00814	-0.452499	-0.12233	-4.25065	2.13152e-05	0.000123791	5.54061e-05	TRUE	bifunctional aspartokinase I/homoserine dehydrogenase I	thrA
PXO_01958	0.0717596	0.401928	4.24985	2.13915e-05	0.000124081	5.55361e-05	TRUE	transposase	/
PXO_00472	-0.262745	0.0674236	4.24693	2.16719e-05	0.000125553	5.61948e-05	TRUE	hypothetical protein	/
PXO_02695	-0.161901	0.168268	4.24161	2.21919e-05	0.000128408	5.74725e-05	TRUE	CRISPR-associated protein Cas2	cas
PXO_00237	0.155871	0.48604	4.23881	2.24706e-05	0.000129861	5.81229e-05	TRUE	transposase	/
PXO_04175	-0.0771279	0.253041	4.2373	2.26228e-05	0.00013058	5.84448e-05	TRUE	hypothetical protein	/
PXO_01705	-0.478009	-0.14784	-4.23069	2.32974e-05	0.000134309	6.01139e-05	TRUE	enoyl-CoA hydratase	/
PXO_00176	-0.0790039	0.251165	4.22213	2.42004e-05	0.000139345	6.23676e-05	TRUE	hypothetical protein	/
PXO_04811	-0.476671	-0.146502	-4.21693	2.47646e-05	0.000142419	6.37438e-05	TRUE	peptidoglycan-associated outer membrane lipoprotein	/
PXO_04568	-0.0967172	0.233452	4.20593	2.60007e-05	0.000149345	6.68437e-05	TRUE	hypothetical protein	/
PXO_01638	-0.54272	-0.212551	-4.20353	2.6279e-05	0.00015076	6.74769e-05	TRUE	glucan 1,4-beta-glucosidase	/
PXO_01882	-0.542383	-0.212214	-4.19817	2.69075e-05	0.000154178	6.90069e-05	TRUE	TonB protein	/
PXO_03479	-0.105207	0.224962	4.19733	2.70083e-05	0.000154568	6.91812e-05	TRUE	caax amino terminal protease	/
PXO_03171	-0.526759	-0.19659	-4.19406	2.74005e-05	0.000156622	7.01004e-05	TRUE	dTDP-4-dehydrorhamnose 3,5-epimerase	rfbC
PXO_02416	-0.542802	-0.212633	-4.19106	2.7765e-05	0.000158513	7.09471e-05	TRUE	alpha-amlyase	/
PXO_04029	-0.517835	-0.187666	-4.19045	2.78405e-05	0.000158752	7.10538e-05	TRUE	disulfide-isomerase	/
PXO_02345	-0.54713	-0.216962	-4.18858	2.80711e-05	0.000159873	7.15556e-05	TRUE	von Willebrand factor A	/
PXO_03043	-0.648397	-0.318228	-4.18402	2.86404e-05	0.000162918	7.29076e-05	TRUE	hypothetical protein	/
PXO_04145	-0.499538	-0.169369	-4.18378	2.86706e-05	0.000162893	7.29076e-05	TRUE	aminopeptidase	/
PXO_00822	-0.533885	-0.203717	-4.18018	2.91276e-05	0.000165291	7.39805e-05	TRUE	threonine synthase	thrC
PXO_02558	-0.11036	0.219808	4.1723	3.01535e-05	0.000170906	7.64939e-05	TRUE	transposase	/
PXO_01150	-0.48297	-0.152801	-4.16858	3.06506e-05	0.000173515	7.76616e-05	TRUE	penicillin acylase II	/
PXO_04784	-0.134872	0.195297	4.16635	3.09516e-05	0.000175008	7.833e-05	TRUE	chloride channel	/
PXO_01571	0.215013	0.545182	4.16466	3.11821e-05	0.0001761	7.87363e-05	TRUE	transposase	/
PXO_05510	-0.119961	0.210208	4.16462	3.11868e-05	0.000175916	7.87363e-05	TRUE	D-alanyl-D-alanine carboxypeptidase	/
PXO_04840	0.0225622	0.352731	4.161	3.16862e-05	0.000178519	7.99013e-05	TRUE	acriflavin resistance protein	/
PXO_04421	-0.201243	0.128926	4.16027	3.17869e-05	0.000178873	8.00596e-05	TRUE	two-component system regulatory protein	/
PXO_00386	0.0894149	0.419584	4.14354	3.41989e-05	0.000192216	8.60316e-05	TRUE	hypothetical protein	/
PXO_01731	-0.180658	0.149511	4.13869	3.49295e-05	0.000196088	8.77647e-05	TRUE	hypothetical protein	/
PXO_04433	-0.571407	-0.241238	-4.13772	3.50768e-05	0.000196681	8.80301e-05	TRUE	disulfide oxidoreductase	/
PXO_00874	-0.652318	-0.322149	-4.13702	3.51847e-05	0.000197051	8.81959e-05	TRUE	protein YciI	yciI
PXO_02838	-0.520967	-0.190798	-4.13458	3.55606e-05	0.00019892	8.90321e-05	TRUE	hypothetical protein	/
PXO_02673	-0.597516	-0.267347	-4.1267	3.68007e-05	0.000205612	9.20276e-05	TRUE	extracellular protease	/
PXO_00691	-0.0424602	0.287709	4.12338	3.7336e-05	0.000208356	9.32557e-05	TRUE	2-amino-4-hydroxy-6- hydroxymethyldihydropteridine pyrophosphokinase	folK
PXO_02515	-0.506903	-0.176735	-4.12101	3.77209e-05	0.000210255	9.41056e-05	TRUE	sulfate/thiosulfate import ATP-binding protein CysA	cysA
PXO_04881	-0.198893	0.131276	4.12052	3.78025e-05	0.000210461	9.41978e-05	TRUE	two-component system regulatory protein	/
PXO_04828	-0.0463823	0.283787	4.11827	3.81723e-05	0.000212268	9.50068e-05	TRUE	integral membrane protein	dUF6
PXO_03075	-0.474275	-0.144106	-4.11254	3.91335e-05	0.000217357	9.72844e-05	TRUE	hypothetical protein	/
PXO_01653	-0.0690147	0.261154	4.10994	3.95764e-05	0.000219558	9.82694e-05	TRUE	nodulation protein nfed, C-terminal only	/
PXO_00746	-0.418539	-0.0883703	-4.1055	4.03441e-05	0.000223554	0.000100058	TRUE	30S ribosomal protein S6	rpsF
PXO_04010	-0.251684	0.0784848	4.1002	4.12796e-05	0.000228469	0.000102258	TRUE	50S ribosomal protein L13	rplM
PXO_01168	-0.0284191	0.30175	4.0946	4.2289e-05	0.000233781	0.000104635	TRUE	hypothetical protein	/
PXO_05786	-0.71466	-0.384491	-4.08839	4.34383e-05	0.000239853	0.000107353	TRUE	hypothetical protein	/
PXO_03635	-0.174361	0.155808	4.08074	4.48918e-05	0.000247588	0.000110815	TRUE	lipoprotein	/
PXO_05456	-0.0106946	0.319474	4.08004	4.50277e-05	0.000248047	0.000111021	TRUE	lipase	/
PXO_01152	-0.420358	-0.0901891	-4.07894	4.52425e-05	0.000248939	0.00011142	TRUE	DNA topoisomerase IV subunit A	parC
PXO_02991	0.291135	0.621304	4.07717	4.55874e-05	0.000250544	0.000112138	TRUE	filamentous hemagglutinin, N-terminal:Adhesin HecA 20-residue repeat x2	/
PXO_02368	-0.0963684	0.2338	4.07674	4.56721e-05	0.000250718	0.000112216	TRUE	hypothetical protein	/
PXO_04695	-0.159853	0.170315	4.07179	4.66533e-05	0.000255805	0.000114493	TRUE	hypothetical protein	/
PXO_03058	-0.633123	-0.302954	-4.0689	4.72347e-05	0.000258692	0.000115785	TRUE	hypothetical protein	/
PXO_04558	-0.00447348	0.325695	4.06752	4.75157e-05	0.000259929	0.000116339	TRUE	xylanase	/
PXO_03157	-0.425095	-0.0949259	-4.06453	4.81299e-05	0.000262984	0.000117706	TRUE	cystathionine gamma-synthase	metB
PXO_00622	0.140178	0.470346	4.06326	4.8392e-05	0.000264109	0.00011821	TRUE	transposase	/
PXO_01117	-0.520832	-0.190663	-4.05826	4.94396e-05	0.000269514	0.000120629	TRUE	UDP-N-acetylglucosamine acyltransferase	lpxA
PXO_01839	-0.193753	0.136415	4.05498	5.01382e-05	0.000273007	0.000122192	TRUE	sulfur deprivation response regulator	/
PXO_01440	-0.657813	-0.327644	-4.04575	5.2157e-05	0.000283671	0.000126965	TRUE	ketoglutarate semialdehyde dehydrogenase	/
PXO_03657	-0.10612	0.224048	4.04155	5.30998e-05	0.000288466	0.000129111	TRUE	protein ComM	/
PXO_04373	0.041307	0.371476	4.03923	5.36258e-05	0.000290988	0.00013024	TRUE	cell division protein FtsL	ftsL
PXO_05593	0.0731075	0.403276	4.03674	5.41994e-05	0.000293762	0.000131482	TRUE	IS1112 transposase	/
PXO_03454	-0.134282	0.195887	4.03046	5.56668e-05	0.000301369	0.000134886	TRUE	TonB-dependent receptor	/
PXO_01442	-0.733354	-0.403186	-4.02722	5.64394e-05	0.0003052	0.000136579	TRUE	lipoprotein	/
PXO_03681	0.398549	0.728718	4.02699	5.64951e-05	0.000305151	0.000136579	TRUE	proteinase	/
PXO_00554	-0.100243	0.229925	4.0234	5.73649e-05	0.000309495	0.000138523	TRUE	hypothetical protein	/
PXO_03982	-0.195721	0.134447	4.02061	5.80485e-05	0.000312824	0.000140013	TRUE	membrane fusion protein	/
PXO_04532	-0.415263	-0.0850945	-4.0199	5.82226e-05	0.000313404	0.000140273	TRUE	50S ribosomal protein L10	rplJ
PXO_03878	-0.375611	-0.0454427	-4.00882	6.10238e-05	0.000328107	0.000146854	TRUE	hypothetical protein	desA3
PXO_04555	-0.0896058	0.240563	3.99934	6.35187e-05	0.000341132	0.000152555	TRUE	ribonuclease BN/hypothetical protein	rbn
PXO_02261	-0.516938	-0.186769	-3.99927	6.35375e-05	0.000340844	0.000152555	TRUE	aldose 1-epimerase	/
PXO_02709	-0.50669	-0.176521	-3.99853	6.37375e-05	0.000341529	0.000152861	TRUE	3-ketoacyl-ACP reductase	fabG
PXO_02148	-0.229875	0.100294	3.99085	6.58368e-05	0.000352376	0.000157716	TRUE	16S rRNA-processing protein RimM	rimM
PXO_04702	-0.216534	0.113634	3.98811	6.66007e-05	0.000356061	0.000159365	TRUE	lipoprotein	/
PXO_02198	-0.48764	-0.157471	-3.98212	6.83031e-05	0.000364748	0.000163253	TRUE	TonB-dependent receptor	/
PXO_04804	0.103836	0.434005	3.97709	6.97637e-05	0.000372126	0.000166555	TRUE	hypothetical protein	/
PXO_04624	-0.126011	0.204157	3.9755	7.02316e-05	0.000374198	0.000167483	TRUE	hypothetical protein	/
PXO_04434	-0.467178	-0.137009	-3.97163	7.13811e-05	0.000379893	0.000170032	TRUE	thiol:disulfide interchange protein	/
PXO_02619	-0.130602	0.199567	3.96745	7.26448e-05	0.000386182	0.000172847	TRUE	transcriptional regulator	/
PXO_01812	-0.0918904	0.238278	3.96651	7.2934e-05	0.000387282	0.000173339	TRUE	hypothetical protein	/
PXO_04014	-0.127513	0.202655	3.96565	7.31974e-05	0.000388243	0.000173769	TRUE	ISXo5 transposase	/
PXO_00694	0.294743	0.624912	3.96075	7.4714e-05	0.000395841	0.00017717	TRUE	hypothetical protein	/
PXO_04212	0.0565835	0.386752	3.95933	7.51614e-05	0.000397764	0.000178031	TRUE	monovalent cation/H+ antiporter subunit E	phaE
PXO_03258	-0.477798	-0.147629	-3.95838	7.5459e-05	0.000398891	0.000178535	TRUE	two-component system regulatory protein	/
PXO_01317	-0.113887	0.216281	3.95162	7.76226e-05	0.000409868	0.000183256	TRUE	multiple antibiotic resistance protein MarC	marC
PXO_00292	-0.0990415	0.231127	3.95161	7.76283e-05	0.000409439	0.000183256	TRUE	hypothetical protein	/
PXO_00685	-0.121552	0.208617	3.95093	7.78492e-05	0.000410145	0.000183373	TRUE	hypothetical protein	/
PXO_04114	0.0287973	0.358966	3.95092	7.78518e-05	0.000409701	0.000183373	TRUE	hypothetical protein	/
PXO_03083	-0.55491	-0.224741	-3.94452	7.99606e-05	0.000420329	0.00018813	TRUE	ribosomal small subunit pseudouridylate synthase	/
PXO_02636	-0.410006	-0.0798374	-3.93033	8.48277e-05	0.000445416	0.000199199	TRUE	integral membrane protease subunit	/
PXO_04122	-0.639744	-0.309575	-3.93026	8.48541e-05	0.000445059	0.000199199	TRUE	site-specific tyrosine recombinase XerC	xerC
PXO_02694	0.214125	0.544294	3.92821	8.55795e-05	0.000448364	0.000200678	TRUE	transposase	/
PXO_03476	-0.424479	-0.0943107	-3.92118	8.81157e-05	0.000461139	0.000206396	TRUE	TonB protein	/
PXO_04848	-0.439491	-0.109322	-3.91938	8.87773e-05	0.000464085	0.000207715	TRUE	ISXoo6 transposase	/
PXO_03724	-0.196191	0.133978	3.91715	8.96016e-05	0.000467875	0.000209411	TRUE	pathogenicity protein	/
PXO_04129	-0.23037	0.0997987	3.91521	9.03249e-05	0.00047113	0.000210868	TRUE	hypothetical protein	/
PXO_00354	-0.243823	0.0863459	3.91264	9.12924e-05	0.00047565	0.000212891	TRUE	hypothetical protein	/
PXO_03262	-0.466143	-0.135974	-3.90743	9.32812e-05	0.000485474	0.000217288	TRUE	oxidoreductase	/
PXO_04700	-0.461147	-0.130978	-3.90543	9.40566e-05	0.00048897	0.000218852	TRUE	Rhs element Vgr protein	/
PXO_03849	-0.50142	-0.171251	-3.9049	9.4265e-05	0.000489513	0.000219096	TRUE	sal operon transcriptional repressor	/
PXO_05775	-0.164428	0.165741	3.89938	9.64379e-05	0.000500245	0.000223899	TRUE	hypothetical protein	/
PXO_02277	-0.511852	-0.181683	-3.89552	9.79894e-05	0.000507734	0.000227251	TRUE	glutamate-1-semialdehyde aminotransferase	hemL
PXO_00467	-0.0759097	0.254259	3.89241	9.92514e-05	0.000513708	0.00022976	TRUE	metabolite transport protein	/
PXO_01769	-0.417364	-0.0871948	-3.89232	9.92894e-05	0.000513341	0.00022976	TRUE	virulence protein	/
PXO_04376	-0.0342795	0.295889	3.89187	9.94732e-05	0.000513727	0.000229933	TRUE	hypothetical protein	/
PXO_04682	-0.0988534	0.231315	3.88638	0.00010175	0.000524908	0.000234938	TRUE	tRNA-dihydrouridine synthase B	/
PXO_05489	0.205975	0.536143	3.8832	0.000103089	0.000531237	0.00023777	TRUE	high-affinity choline transport	/
PXO_01384	-0.261513	0.068656	3.87409	0.000107024	0.000550911	0.000246576	TRUE	translation initiation factor IF-3	infC
PXO_01142	-0.579642	-0.249473	-3.87231	0.00010781	0.000554351	0.000248116	TRUE	hypothetical protein	/
PXO_00872	-0.471431	-0.141263	-3.86893	0.000109315	0.000561478	0.000251306	TRUE	segregation and condensation protein B	/
PXO_04407	-0.0597298	0.270439	3.86653	0.000110394	0.000566403	0.00025351	TRUE	hypothetical protein	/
PXO_00625	-0.124062	0.206107	3.86367	0.000111696	0.000572459	0.00025622	TRUE	arsenical membrane pump	/
PXO_00240	0.127235	0.457404	3.8613	0.000112786	0.000577415	0.000258439	TRUE	transposase	/
PXO_00366	-0.498418	-0.168249	-3.8609	0.000112972	0.000577737	0.000258583	TRUE	general stress protein	/
PXO_04408	0.0381351	0.368304	3.85879	0.000113949	0.000582106	0.000260538	TRUE	hypothetical protein	/
PXO_03097	-0.398329	-0.0681605	-3.85778	0.00011442	0.000583876	0.00026133	TRUE	outer membrane protein	/
PXO_02404	-0.0795968	0.250572	3.85465	0.000115894	0.000590761	0.000264412	TRUE	LuxR family transcriptional regulator	/
PXO_05543	0.0139123	0.344081	3.85274	0.000116804	0.000594753	0.000266199	TRUE	hypothetical protein	/
PXO_03817	0.0202183	0.350387	3.85077	0.000117749	0.000598918	0.000268063	TRUE	hypothetical protein	/
PXO_03832	-0.176328	0.153841	3.8396	0.000123233	0.000626134	0.000280244	TRUE	type II secretory pathway ATPase	/
PXO_03354	-0.631491	-0.301322	-3.83786	0.000124111	0.000629917	0.000281937	TRUE	dihydrolipoamide acyltransferase	/
PXO_05829	-0.251705	0.0784639	3.83206	0.000127073	0.000644255	0.000288355	TRUE	poly(A) polymerase	/
PXO_02473	-0.436714	-0.106545	-3.82969	0.000128304	0.000649799	0.000290836	TRUE	peptidyl-prolyl cis-trans isomerase	/
PXO_03275	-0.542181	-0.212012	-3.82943	0.000128443	0.000649801	0.000290837	TRUE	quinone oxidoreductase	/
PXO_01276	-0.464668	-0.1345	-3.82731	0.000129553	0.000654717	0.000293037	TRUE	oxidoreductase	/
PXO_04836	-0.123662	0.206506	3.81486	0.000136257	0.000687859	0.000307641	TRUE	two-component system regulatory protein	/
PXO_03477	-0.410482	-0.080313	-3.81479	0.000136301	0.000687344	0.000307641	TRUE	hypothetical protein	/
PXO_04589	-0.260084	0.0700843	3.7853	0.000153524	0.000773369	0.000346144	TRUE	alkyl hydroperoxide reductase subunit C	/
PXO_03960	-0.00515249	0.325016	3.78213	0.000155493	0.000782447	0.000350207	TRUE	tRNA/rRNA methyltransferase YibK	yibK
PXO_02087	0.229482	0.559651	3.77741	0.00015847	0.000796578	0.000356531	TRUE	addiction module antidote	/
PXO_04399	-0.495611	-0.165442	-3.77697	0.000158745	0.000797108	0.000356769	TRUE	riboflavin synthase subunit alpha	ribE
PXO_04500	-0.263095	0.0670739	3.77417	0.00016054	0.000805264	0.000360419	TRUE	preprotein translocase subunit SecY	secY
PXO_01608	-0.264596	0.0655732	3.77132	0.000162386	0.000813656	0.000364175	TRUE	glutamate methyltransferase	/
PXO_00728	-0.628833	-0.298664	-3.76682	0.000165341	0.000827583	0.000370408	TRUE	N-formylglutamate amidohydrolase	hutG
PXO_01709	-0.427186	-0.0970174	-3.75872	0.000170784	0.00085392	0.000382196	TRUE	fatty oxidation complex alpha subunit	/
PXO_01704	-0.435973	-0.105804	-3.75673	0.000172147	0.000859823	0.000384838	TRUE	acyl-CoA dehydrogenase	/
PXO_00567	-0.591159	-0.26099	-3.7538	0.000174172	0.000869013	0.000388952	TRUE	TAL effector AvrBs3/PthA	talC5a
PXO_04308	-0.0646743	0.265494	3.7506	0.00017641	0.00087925	0.000393533	TRUE	pteridine reductase	/
PXO_05663	0.00275061	0.332919	3.74929	0.000177338	0.000882939	0.000395185	TRUE	ISXoo12 transposase	/
PXO_00810	-0.121379	0.20879	3.74557	0.000179983	0.000895166	0.000400657	TRUE	hypothetical protein	/
PXO_03120	0.0609144	0.391083	3.74348	0.000181492	0.000901714	0.000403588	TRUE	transposase	/
PXO_05429	-0.0491764	0.280992	3.742	0.000182564	0.000906089	0.000405546	TRUE	hypothetical protein	/
PXO_03803	-0.168151	0.162018	3.74032	0.000183788	0.0009112	0.000407834	TRUE	biotin carboxylase	/
PXO_01261	-0.527461	-0.197292	-3.73889	0.000184836	0.000915434	0.00040956	TRUE	glyoxylate reductase	/
PXO_01334	0.00276643	0.332935	3.73873	0.000184954	0.000915058	0.00040956	TRUE	hypothetical protein	/
PXO_04625	-0.0102319	0.319937	3.73629	0.000186758	0.000923014	0.000413121	TRUE	MarR family transcriptional regulator	/
PXO_03989	0.0372111	0.36738	3.73072	0.000190936	0.000942669	0.000421919	TRUE	IS1112 transposase	/
PXO_03271	-0.422174	-0.0920053	-3.72324	0.000196682	0.000970022	0.000434161	TRUE	hypothetical protein	/
PXO_04053	-0.101445	0.228723	3.72159	0.000197972	0.000975364	0.000436552	TRUE	DNA protecting protein DprA	dprA
PXO_04350	-0.583641	-0.253472	-3.72102	0.000198422	0.00097656	0.000437087	TRUE	quinone reductase	/
PXO_01306	-0.228721	0.101447	3.7196	0.000199538	0.000981026	0.000439086	TRUE	30S ribosomal protein S15	rpsO
PXO_03898	-0.111311	0.218858	3.71594	0.000202452	0.000994318	0.000445035	TRUE	paar motif family	/
PXO_03136	-0.518997	-0.188828	-3.7121	0.000205546	0.00100846	0.000450988	TRUE	hypothetical protein	/
PXO_00117	0.172946	0.503115	3.71179	0.0002058	0.00100865	0.000450988	TRUE	relaxation protein	/
PXO_03239	-0.158894	0.171275	3.71179	0.000205802	0.00100762	0.000450988	TRUE	50S ribosomal protein L33	rpmG
PXO_00870	-0.485842	-0.155674	-3.70856	0.000208444	0.00101949	0.000456302	TRUE	hypothetical protein	/
PXO_01274	-0.254079	0.0760895	3.69864	0.000216757	0.00105905	0.000474009	TRUE	phosphoglucosamine mutase	glmM
PXO_00060	-0.0873715	0.242797	3.69463	0.000220209	0.0010748	0.000481059	TRUE	hypothetical protein	/
PXO_02601	0.0341079	0.364277	3.68402	0.000229586	0.00111941	0.000501023	TRUE	transcriptional regulator	/
PXO_01721	-0.104684	0.225485	3.68136	0.000231993	0.00112998	0.000505753	TRUE	lipoprotein	/
PXO_04329	-0.0301297	0.300039	3.68107	0.000232256	0.00113009	0.000505804	TRUE	hypothetical protein	/
PXO_04028	-0.174211	0.155958	3.67884	0.000234296	0.00113884	0.00050921	TRUE	protoheme IX farnesyltransferase	cyoE
PXO_02051	-0.442425	-0.112257	-3.67883	0.000234303	0.0011377	0.00050921	TRUE	type VI secretion ATPase, ClpV1 family	clpV
PXO_03595	-0.520493	-0.190324	-3.67743	0.000235598	0.00114281	0.000511496	TRUE	hypothetical protein	/
PXO_03753	-0.119866	0.210303	3.67592	0.000236993	0.00114839	0.000513996	TRUE	phosphate-selective porin O and P	/
PXO_03754	-0.479301	-0.149132	-3.67271	0.000239994	0.00116174	0.000519969	TRUE	2-keto-3-deoxygluconate permease	/
PXO_01289	-0.257397	0.0727721	3.67029	0.000242274	0.00117157	0.00052437	TRUE	NADH dehydrogenase subunit C	/
PXO_04718	-0.432666	-0.102497	-3.66715	0.000245272	0.00118485	0.000530315	TRUE	lipoprotein	/
PXO_00270	-0.485959	-0.155791	-3.66621	0.000246169	0.00118797	0.000531709	TRUE	Rhs element Vgr protein	/
PXO_01597	-0.575402	-0.245233	-3.66584	0.000246528	0.00118848	0.000531847	TRUE	ATP-dependent helicase	/
PXO_02078	-0.666465	-0.336297	-3.66562	0.000246738	0.00118828	0.000531847	TRUE	serine/threonine kinase	/
PXO_01852	-0.467619	-0.13745	-3.65918	0.000253021	0.00121729	0.000544834	TRUE	virulence regulator	/
PXO_01791	-0.209498	0.120671	3.65736	0.000254828	0.00122473	0.000548164	TRUE	hypothetical protein	/
PXO_04797	-0.556135	-0.225966	-3.65652	0.000255663	0.0012275	0.000549401	TRUE	NADPH-dependent fmn reductase	/
PXO_05481	-0.0462712	0.283898	3.65625	0.000255936	0.00122755	0.000549427	TRUE	hypothetical protein	/
PXO_03434	0.0595419	0.389711	3.65328	0.000258912	0.00124057	0.000555251	TRUE	hypothetical protein	/
PXO_05746	0.321928	0.652097	3.65174	0.000260472	0.00124677	0.000558028	TRUE	hypothetical protein	/
PXO_04025	-0.185059	0.14511	3.65105	0.000261166	0.00124883	0.000558948	TRUE	hypothetical protein	/
PXO_03550	0.0541558	0.384325	3.64963	0.000262617	0.00125449	0.000561482	TRUE	peptidase, S54 (rhomboid) family	/
PXO_03011	-0.0344884	0.29568	3.64211	0.000270418	0.00129044	0.000577574	TRUE	divalent cation tolerance protein	/
PXO_00716	-0.430054	-0.0998851	-3.64045	0.000272162	0.00129745	0.000580712	TRUE	P-protein	/
PXO_04834	-0.149925	0.180244	3.63652	0.000276345	0.00131606	0.000589041	TRUE	transporter, monovalent cation:proton antiporter-2 (CPA2) family	/
PXO_01881	-0.0156816	0.314487	3.63335	0.00027977	0.00133103	0.00059574	TRUE	rRNA large subunit methyltransferase	/
PXO_03852	-0.0612376	0.268931	3.63093	0.000282397	0.00134217	0.000600726	TRUE	alpha-glucuronidase	/
PXO_03514	-0.0347097	0.295459	3.62776	0.000285892	0.00135741	0.000607547	TRUE	paar motif family	/
PXO_04422	-0.205982	0.124187	3.62711	0.00028661	0.00135945	0.00060846	TRUE	two-component system sensor protein	/
PXO_01103	0.142604	0.472773	3.62179	0.000292569	0.00138632	0.000620486	TRUE	transposase (IS4 family)	/
PXO_01588	-0.530416	-0.200247	-3.61763	0.000297318	0.0014074	0.000629924	TRUE	pyrroloquinoline quinone biosynthesis protein PqqE	pqqE
PXO_00717	-0.437389	-0.10722	-3.6134	0.000302213	0.00142914	0.000639653	TRUE	phosphoserine aminotransferase	serC
PXO_04787	-0.2002	0.129969	3.60994	0.000306266	0.00144685	0.00064758	TRUE	hypothetical protein	/
PXO_01228	-0.226073	0.104096	3.60553	0.000311516	0.00147018	0.000657397	TRUE	transcriptional regulator	/
PXO_03880	-0.232377	0.0977922	3.60529	0.000311806	0.00147008	0.000657397	TRUE	TetR family transcriptional regulator	tetR
PXO_03172	-0.496037	-0.165868	-3.60526	0.000311844	0.00146879	0.000657397	TRUE	dTDP-4-dehydrorhamnose reductase	rfbD
PXO_03185	-0.233761	0.0964078	3.60382	0.000313571	0.00147545	0.000660235	TRUE	DNA-binding protein	/
PXO_03901	-0.429184	-0.0990152	-3.60362	0.000313817	0.00147513	0.000660235	TRUE	XopQ effector	/
PXO_04755	0.00298386	0.333153	3.60228	0.000315435	0.00148126	0.000662691	TRUE	chemotaxis-specific methylesterase	/
PXO_01706	-0.460158	-0.129989	-3.60214	0.000315613	0.00148061	0.000662691	TRUE	enoyl-CoA hydratase	/
PXO_03363	0.0197633	0.349932	3.60123	0.00031671	0.00148428	0.000664334	TRUE	hypothetical protein	/
PXO_02826	0.281413	0.611582	3.60028	0.00031788	0.00148828	0.000666124	TRUE	membrane-fusion protein	/
PXO_00092	-0.516586	-0.186418	-3.59951	0.000318821	0.00149121	0.000667432	TRUE	mosc domain protein	/
PXO_02237	-0.522831	-0.192662	-3.59623	0.000322864	0.00150862	0.000675226	TRUE	hypothetical protein	/
PXO_04005	-0.18695	0.143219	3.59584	0.000323347	0.00150938	0.000675566	TRUE	hypothetical protein	/
PXO_00252	-0.788104	-0.457936	-3.59542	0.000323875	0.00151035	0.000675999	TRUE	protein ImpJ	impJ
PXO_05644	0.36257	0.692739	3.59087	0.000329579	0.00153543	0.000687224	TRUE	PAS/PAC sensor protein	/
PXO_00813	0.224966	0.555135	3.59022	0.000330402	0.00153774	0.00068826	TRUE	hypothetical protein	/
PXO_03584	-0.402173	-0.0720039	-3.58808	0.000333126	0.00154889	0.000693249	TRUE	indolepyruvate ferredoxin oxidoreductase	/
PXO_00662	-0.948601	-0.618432	-3.58437	0.000337897	0.00156952	0.000702483	TRUE	biotin acetyl-CoA-carboxylase synthetase	/
PXO_03673	0.0630098	0.393179	3.58291	0.00033979	0.00157676	0.000705724	TRUE	hypothetical protein	/
PXO_03474	-0.403824	-0.0736551	-3.58078	0.000342575	0.00158812	0.000710808	TRUE	biopolymer transport ExbD1 protein	/
PXO_02030	-0.143727	0.186442	3.58052	0.000342912	0.00158812	0.000710808	TRUE	hypothetical protein	/
PXO_02054	-0.599511	-0.269342	-3.57539	0.000349712	0.00161802	0.000724191	TRUE	Rhs element Vgr protein	/
PXO_01784	-0.0112055	0.318963	3.55942	0.000371671	0.00171793	0.000768908	TRUE	hypothetical protein	/
PXO_02545	-0.411029	-0.0808603	-3.55744	0.000374492	0.00172927	0.000773985	TRUE	malate dehydrogenase	/
PXO_01777	-0.428202	-0.0980329	-3.55666	0.000375598	0.00173268	0.00077551	TRUE	cyclopropane-fatty-acyl-phospholipid synthase	/
PXO_04774	-0.529201	-0.199033	-3.5563	0.000376111	0.00173335	0.000775809	TRUE	inner membrane protein	/
PXO_01904	0.114603	0.444772	3.55559	0.000377128	0.00173634	0.000777148	TRUE	hypothetical protein	/
PXO_02083	-0.67445	-0.344282	-3.55484	0.000378214	0.00173964	0.000778624	TRUE	phosphoglycerate mutase	/
PXO_04469	-0.0560946	0.274074	3.55143	0.000383148	0.00176061	0.000788013	TRUE	two-component system regulatory protein (response regulator) required for AvrXa21 activity R (raxR)	raxR
PXO_03992	0.104589	0.434758	3.55052	0.000384466	0.00176495	0.000789952	TRUE	transposase	/
PXO_02305	-0.194018	0.136151	3.54847	0.000387477	0.00177704	0.000795363	TRUE	two-component system sensor protein	/
PXO_00522	-0.432584	-0.102415	-3.54763	0.000388712	0.00178097	0.000796264	TRUE	preprotein translocase subunit SecD	secD
PXO_04715	-0.0278668	0.302302	3.54744	0.00038899	0.00178051	0.000796264	TRUE	DNA repair ATPase	/
PXO_03593	-0.409495	-0.0793263	-3.5474	0.000389049	0.00177905	0.000796264	TRUE	fatty acid desaturase	/
PXO_02684	-0.124407	0.205762	3.54702	0.000389616	0.00177991	0.000796651	TRUE	general secretion pathway protein M	/
PXO_01353	0.691878	1.02205	3.53836	0.000402625	0.00183756	0.000822453	TRUE	P2 phage tail completion protein R (GpR)	gpR
PXO_01898	-0.177224	0.152944	3.5381	0.000403019	0.00183758	0.000822461	TRUE	exodeoxyribonuclease VII small subunit	xseB
PXO_03296	-0.422074	-0.0919048	-3.52944	0.000416432	0.0018969	0.000848295	TRUE	alcohol dehydrogenase	/
PXO_01513	0.0658879	0.396057	3.52941	0.000416483	0.0018953	0.000848295	TRUE	hypothetical protein	/
PXO_02717	-0.1461	0.184068	3.52907	0.000417021	0.00189592	0.000848572	TRUE	propionate catabolism operon regulatory protein PrpR	prpR
PXO_02001	-0.107225	0.222944	3.52838	0.000418115	0.00189906	0.000849978	TRUE	Holliday junction resolvase-like protein	/
PXO_03031	0.309104	0.639273	3.52548	0.000422709	0.00191807	0.000858489	TRUE	hypothetical protein	/
PXO_04837	0.341789	0.671957	3.52335	0.000426135	0.00193176	0.000864614	TRUE	outer membrane channel protein	/
PXO_04154	0.190606	0.520775	3.52138	0.000429306	0.00194426	0.00087021	TRUE	hypothetical protein	/
PXO_02982	-0.0739058	0.256263	3.52112	0.000429724	0.00194429	0.000870221	TRUE	transposase IS3	/
PXO_02272	-0.470207	-0.140039	-3.51951	0.000432341	0.00195425	0.000874679	TRUE	TAL effector AvrBs3/PthA	talC9e
PXO_02208	-0.161092	0.169076	3.51796	0.000434875	0.00196382	0.000878963	TRUE	amino acid transporter	/
PXO_04876	-0.425874	-0.0957052	-3.51384	0.000441676	0.00199262	0.000891618	TRUE	NAD synthetase	/
PXO_03612	-0.429091	-0.0989221	-3.51366	0.000441982	0.00199209	0.000891618	TRUE	TonB-dependent outer membrane receptor	/
PXO_04460	-0.0753201	0.254849	3.51174	0.000445181	0.00200459	0.000897212	TRUE	two-component system sensor protein	/
PXO_04300	-0.665494	-0.335325	-3.51105	0.000446346	0.00200792	0.0008987	TRUE	hypothetical protein	/
PXO_01901	-0.181124	0.149045	3.50941	0.000449106	0.0020184	0.000903394	TRUE	glutamate symporter	/
PXO_00382	-0.406502	-0.076333	-3.50893	0.000449921	0.00202014	0.000904172	TRUE	elongation factor P	efp
PXO_00174	-0.373757	-0.043588	-3.5085	0.000450638	0.00202143	0.000904749	TRUE	CTP synthetase	pyrG
PXO_03981	-0.200724	0.129445	3.50453	0.000457422	0.00204991	0.000917267	TRUE	acriflavin resistance protein D	/
PXO_04432	-0.416067	-0.0858978	-3.50434	0.000457743	0.0020494	0.000917267	TRUE	cytochrome C4	/
PXO_01526	-0.690316	-0.360147	-3.50301	0.000460034	0.0020577	0.000920983	TRUE	hypothetical protein	/
PXO_02881	-0.531689	-0.20152	-3.50258	0.000460769	0.00205903	0.000921579	TRUE	glycosyltransferase	/
PXO_00795	-0.248049	0.08212	3.49925	0.000466564	0.00208295	0.000932285	TRUE	S1 RNA binding domain-containing protein	/
PXO_04019	-0.282308	0.0478604	3.49796	0.000468829	0.00209108	0.000935595	TRUE	cytochrome c oxidase subunit II	coxB
PXO_02893	-0.189948	0.140221	3.4978	0.000469108	0.00209035	0.000935595	TRUE	GNAT family acetyltransferase	/
PXO_05522	0.728698	1.05887	3.49498	0.000474093	0.00211056	0.000944643	TRUE	hypothetical protein	/
PXO_00082	-0.124479	0.20569	3.49423	0.000475428	0.00211451	0.000946409	TRUE	ISXo8 transposase	/
PXO_00071	-0.413936	-0.0837676	-3.49278	0.000478012	0.002124	0.000950656	TRUE	lysyl-tRNA synthetase	lysS
PXO_03150	-0.256407	0.0737617	3.49154	0.000480246	0.00213191	0.000954199	TRUE	Tfp pilus assembly protein	/
PXO_00811	-0.410404	-0.0802352	-3.48988	0.000483232	0.00214315	0.000959228	TRUE	piperideine-6-carboxylate dehydrogenase	/
PXO_04528	-0.257103	0.0730656	3.48728	0.000487954	0.00216205	0.000967688	TRUE	30S ribosomal protein S12	rpsL
PXO_02571	-0.120819	0.20935	3.48506	0.000492031	0.00217807	0.000974858	TRUE	transposase	/
PXO_05820	0.628031	0.9582	3.48479	0.000492527	0.00217822	0.000974923	TRUE	hypothetical protein	/
PXO_02631	-0.00604904	0.32412	3.48097	0.000499599	0.00220742	0.000987994	TRUE	IS1595 transposase	/
PXO_01717	-0.491379	-0.16121	-3.47876	0.000503736	0.00222361	0.000995242	TRUE	ribonuclease III	rnc
PXO_03838	-0.180774	0.149395	3.478	0.000505165	0.00222784	0.000997132	TRUE	twin arginine-targeting protein translocase TatC	tatC
PXO_03464	-0.512734	-0.182565	-3.47738	0.000506336	0.00223091	0.000998507	TRUE	ISXoo7 transposase	/
PXO_00477	-0.745995	-0.415826	-3.47487	0.000511095	0.00224977	0.00100695	TRUE	ISXoo6 transposase	/
PXO_03428	-0.666659	-0.33649	-3.4697	0.00052104	0.00229141	0.00102559	TRUE	ISXoo6 transposase	/
PXO_05505	0.393145	0.723314	3.46883	0.000522726	0.00229668	0.00102794	TRUE	hypothetical protein	/
PXO_03813	0.0627358	0.392905	3.46655	0.000527182	0.0023141	0.00103574	TRUE	hypothetical protein	/
PXO_03168	-0.459173	-0.129004	-3.45878	0.000542621	0.00237965	0.00106508	TRUE	electron transfer flavoprotein subunit beta	etfB
PXO_03772	-0.107983	0.222186	3.45821	0.000543778	0.0023825	0.00106636	TRUE	MFS transporter	/
PXO_03133	-0.0757494	0.254419	3.45298	0.00055444	0.00242696	0.00108626	TRUE	hypothetical protein	/
PXO_00327	-0.480927	-0.150758	-3.45188	0.000556703	0.00243461	0.00108968	TRUE	cytochrome C552	/
PXO_03355	-0.46562	-0.135451	-3.45098	0.000558553	0.00244043	0.00109228	TRUE	hypothetical protein	/
PXO_03278	-0.747516	-0.417347	-3.44917	0.00056231	0.00245457	0.00109861	TRUE	transposase (IS4 family)	/
PXO_02611	-0.402198	-0.0720291	-3.44816	0.000564417	0.00246149	0.00110171	TRUE	methyltransferase in menaquinone/biotin biosynthesis	/
PXO_00546	-0.613992	-0.283823	-3.44331	0.000574649	0.00250379	0.00112064	TRUE	TAL effector AvrBs3/PthA	talC6a
PXO_04203	0.149143	0.479312	3.43756	0.000586975	0.00255513	0.00114362	TRUE	lytic enzyme	/
PXO_04031	0.149848	0.480017	3.4345	0.000593639	0.00258175	0.00115554	TRUE	hypothetical protein	/
PXO_04554	-0.525805	-0.195636	-3.43424	0.000594228	0.00258193	0.00115562	TRUE	thioredoxin	/
PXO_01188	-0.52691	-0.196741	-3.43145	0.00060036	0.00260617	0.00116647	TRUE	prephenate dehydrogenase	/
PXO_01441	-0.620865	-0.290696	-3.42525	0.000614229	0.00266392	0.00119231	TRUE	proline dipeptidase	/
PXO_05826	0.932886	1.26305	3.42428	0.000616425	0.00267099	0.00119548	TRUE	hypothetical protein	/
PXO_00135	-0.238118	0.0920507	3.42377	0.000617593	0.00267359	0.00119664	TRUE	DedA family protein	/
PXO_03115	-0.497915	-0.167747	-3.41952	0.000627321	0.00271321	0.00121437	TRUE	chorismate mutase	/
PXO_03265	-0.411346	-0.0811773	-3.41922	0.000628005	0.00271367	0.00121458	TRUE	2-hydroxyhepta-2,4-diene-1, 7-dioate isomerase	/
PXO_02525	-0.491607	-0.161438	-3.41885	0.000628873	0.00271493	0.00121514	TRUE	oxidoreductase	/
PXO_00301	-0.493513	-0.163344	-3.41693	0.000633319	0.00273162	0.00122194	TRUE	phytase	/
PXO_03276	-0.515929	-0.18576	-3.41683	0.000633547	0.00273011	0.00122194	TRUE	2,5-diketo-D-gluconate reductase B	dkgB
PXO_03186	-0.40502	-0.0748515	-3.41558	0.000636473	0.00274021	0.00122646	TRUE	prolyl-tRNA synthetase	proS
PXO_03467	-0.451287	-0.121119	-3.41434	0.000639378	0.0027502	0.00123093	TRUE	TonB-dependent outer membrane Receptor	/
PXO_02914	-0.0608456	0.269323	3.41231	0.000644144	0.00276817	0.00123898	TRUE	transposase	/
PXO_04171	-0.219021	0.111148	3.41182	0.00064531	0.00277066	0.00124009	TRUE	magnesium and cobalt transport protein	/
PXO_03284	-0.126721	0.203448	3.40874	0.000652635	0.00279955	0.00125302	TRUE	hypothetical protein	/
PXO_02144	-0.145519	0.18465	3.40627	0.000658579	0.00282248	0.00126219	TRUE	hypothetical protein	/
PXO_00183	-0.213409	0.11676	3.40626	0.000658606	0.00282003	0.00126219	TRUE	hemolysin	/
PXO_01563	-0.465552	-0.135383	-3.40359	0.000665075	0.00284514	0.00127343	TRUE	protein TolA	tolA
PXO_04541	-0.42818	-0.0980113	-3.40003	0.000673781	0.00287977	0.00128892	TRUE	50S ribosomal protein L25/general stress protein Ctc	/
PXO_00333	-0.16487	0.165298	3.39967	0.000674667	0.00288094	0.00128945	TRUE	cysteine ABC transporter ATP-binding protein/permease	cydC
PXO_02254	-0.121284	0.208885	3.39756	0.000679889	0.00290061	0.00129825	TRUE	hypothetical protein	/
PXO_00574	-0.651013	-0.320844	-3.39723	0.000680723	0.00290154	0.00129867	TRUE	transposase	/
PXO_01592	-0.420204	-0.0900353	-3.39693	0.000681473	0.00290211	0.00129892	TRUE	GTP pyrophosphokinase	/
PXO_03187	-0.188419	0.14175	3.39501	0.000686265	0.00291988	0.00130688	TRUE	hypothetical protein	/
PXO_02831	-0.403116	-0.0729471	-3.39326	0.00069065	0.00293589	0.00131404	TRUE	ankyrin AnkB	ankB
PXO_04313	0.350186	0.680355	3.3911	0.000696117	0.00295646	0.00132325	TRUE	transposase	/
PXO_03504	0.32484	0.655008	3.39033	0.000698088	0.00296216	0.00132498	TRUE	sugar diacide regulator	/
PXO_03990	0.340229	0.670398	3.39025	0.000698287	0.00296034	0.00132498	TRUE	hypothetical protein	/
PXO_01536	-0.469873	-0.139705	-3.38687	0.00070695	0.00299436	0.00134021	TRUE	DNA mismatch repair protein MutS	mutS
PXO_00891	-0.363657	-0.0334887	-3.3848	0.000712298	0.00301431	0.00134914	TRUE	30S ribosomal protein S1	rpsA
PXO_03386	-0.457999	-0.12783	-3.38444	0.000713235	0.00301556	0.0013497	TRUE	transposase	/
PXO_03622	-0.170928	0.159241	3.38112	0.000721908	0.0030495	0.00136489	TRUE	thymidine kinase	tdk
PXO_02056	-0.638205	-0.308036	-3.37951	0.000726148	0.00306466	0.00137168	TRUE	hypothetical protein	/
PXO_04761	-0.426288	-0.0961188	-3.37885	0.000727903	0.00306931	0.00137376	TRUE	phosphoglyceromutase	gpmA
PXO_02798	-0.524832	-0.194663	-3.37612	0.000735154	0.00309711	0.0013862	TRUE	cysteine proteinase	/
PXO_00151	-0.165416	0.164752	3.37437	0.000739836	0.00311405	0.00139378	TRUE	2-polyprenylphenol 6-hydroxylase	ubiB
PXO_01977	-0.500813	-0.170645	-3.37401	0.000740827	0.00311544	0.00139441	TRUE	FeS assembly protein SufD	sufD
PXO_01148	-0.0468209	0.283348	3.37126	0.00074824	0.00314381	0.0014071	TRUE	TonB-dependent outer membrane Receptor	/
PXO_01213	0.00698643	0.337155	3.3693	0.000753596	0.00316349	0.00141591	TRUE	glycine dehydrogenase	/
PXO_03065	0.0230222	0.353191	3.36768	0.000758023	0.00317924	0.00142296	TRUE	hypothetical protein	/
PXO_02909	-0.462797	-0.132628	-3.35811	0.00078477	0.00328849	0.00147135	TRUE	3-oxoadipate enol-lactonase	pcaD
PXO_03737	-0.245832	0.0843372	3.35796	0.000785198	0.00328736	0.00147135	TRUE	acyl carrier protein	/
PXO_03427	-0.544321	-0.214152	-3.35405	0.000796369	0.00333117	0.00148991	TRUE	hypothetical protein	/
PXO_04280	-0.239735	0.0904336	3.354	0.000796517	0.00332883	0.00148991	TRUE	ATP-dependent protease peptidase subunit	hslV
PXO_02116	-0.416028	-0.0858593	-3.35365	0.000797519	0.00333007	0.00149047	TRUE	phosphoglycerate kinase	pgk
PXO_00073	-0.222392	0.107776	3.35173	0.000803093	0.00335037	0.00149955	TRUE	RpfD regulatory protein	rpfD
PXO_00788	-0.202648	0.127521	3.34938	0.000809937	0.00337593	0.00151099	TRUE	polyphosphate-selective porin O	/
PXO_01291	-0.41347	-0.0833011	-3.33903	0.000840702	0.00350107	0.001567	TRUE	NADH dehydrogenase subunit E	/
PXO_00161	-0.168574	0.161595	3.33569	0.000850895	0.00354038	0.0015846	TRUE	hypothetical protein	/
PXO_02600	-0.189139	0.14103	3.33301	0.000859107	0.0035714	0.00159848	TRUE	TonB-dependent receptor	/
PXO_03921	0.284729	0.614898	3.33164	0.000863349	0.00358587	0.00160496	TRUE	transposase	/
PXO_01921	-0.0972972	0.232872	3.32883	0.000872113	0.00361908	0.00161982	TRUE	acriflavin resistance protein	/
PXO_00669	-0.214734	0.115435	3.3248	0.000884835	0.00366864	0.001642	TRUE	hypothetical protein	/
PXO_02383	-0.127456	0.202713	3.31953	0.000901682	0.0037352	0.0016718	TRUE	hypothetical protein	/
PXO_rna5	-0.137053	0.193116	3.31785	0.000907133	0.00375448	0.00168042	TRUE	tRNA-Gly	/
PXO_01581	-0.0288549	0.301314	3.31307	0.000922795	0.00381595	0.00170761	TRUE	glucose kinase	/
PXO_04742	-0.0499252	0.280244	3.31287	0.000923427	0.00381521	0.00170761	TRUE	sensor protein CreC	creC
PXO_03719	-0.383935	-0.0537659	-3.31239	0.000925014	0.00381842	0.00170904	TRUE	transcription termination factor Rho	/
PXO_03418	-0.516691	-0.186523	-3.31039	0.000931663	0.0038425	0.00171982	TRUE	hypothetical protein	/
PXO_01920	-0.458591	-0.128422	-3.30845	0.000938144	0.00386584	0.00173027	TRUE	aminopeptidase N	/
PXO_00264	0.126692	0.456861	3.30397	0.000953266	0.00392472	0.00175662	TRUE	hypothetical protein	/
PXO_02664	0.0812238	0.411393	3.30181	0.000960631	0.00395159	0.00176865	TRUE	RDD family	/
PXO_02304	0.113458	0.443627	3.2999	0.000967208	0.00397517	0.0017792	TRUE	ISXo1 transposase	/
PXO_04870	-0.672147	-0.341978	-3.29965	0.000968065	0.00397523	0.00177923	TRUE	hypothetical protein	/
PXO_04692	0.165285	0.495453	3.29759	0.000975187	0.00400098	0.00179075	TRUE	hypothetical protein	/
PXO_04030	-0.12936	0.200808	3.29717	0.000976629	0.00400341	0.00179184	TRUE	bile acid/sodium symporter	/
PXO_01318	-0.550565	-0.220397	-3.29556	0.000982258	0.00402299	0.0018006	TRUE	TonB-dependent outer membrane Receptor/Oar-like protein	/
PXO_02699	-0.269901	0.0602673	3.29496	0.000984366	0.00402812	0.0018029	TRUE	CRISPR-associated protein, Csd1 family	csd
