# Supplementary material for: Comparative Transcriptome Profiling Reveals Different Expression Patterns in Xanthomonas oryzae pv. oryzae Strains with Putative Virulence-Relevant Genes
Source: PLoS One. 2013 May 29;8(5):e64267. doi: 10.1371/journal.pone.0064267 (PMC3667120; doi:10.1371/journal.pone.0064267)
Supplement: Table S3 — Differentially expressed genes in Xanthomonas oryzae pv. oryzae strains when strain GD1358 (C5) from China is compared with strain (P6) from the Philippines. (XLS) [file pone.0064267.s006.xls]

## Sheet: p6c5_deg.tab.anno
GeneID	log2(Fold_change)	log2(Fold_change) normalized	z-score	p-value	q-value(Benjamini et al. 1995)	q-value(Storey et al. 2003)	Signature(p-value < 0.001)	Function	GeneName
PXO_03417	0.925989	0.972204	66.1723	0	0	0	TRUE	HrpF/NolX/HrpK	hrpF
PXO_03411	3.54722	3.59344	72.6123	0	0	0	TRUE	HrpE type III pilin	hrpE
PXO_03409	2.16169	2.2079	41.1373	0	0	0	TRUE	protein HrpD5	/
PXO_03401	1.97243	2.01864	40.1724	0	0	0	TRUE	type III hypothetical protein HrpB1/HrpK	/
PXO_03399	1.92465	1.97086	44.0303	0	0	0	TRUE	type III secretion apparatus lipoprotein, YscJ/HrcJ family	/
PXO_03393	0.74191	0.788126	47.6824	0	0	0	TRUE	HrpA type III secretion outer membrane pore, YscC/HrcC family	hrpA1
PXO_03392	2.38388	2.43009	109.164	0	0	0	TRUE	protein Hpa1	hpa1
PXO_03390	2.62298	2.6692	46.9143	0	0	0	TRUE	hypothetical protein	/
PXO_03378	-1.26941	-1.2232	-74.4121	0	0	0	TRUE	signal protein with GGDEF domain	/
PXO_03361	2.0292	2.07542	48.7614	0	0	0	TRUE	VirK protein	virK
PXO_03357	2.14266	2.18888	53.7246	0	0	0	TRUE	ISXoo7 transposase	/
PXO_03356	1.69676	1.74298	39.3657	0	0	0	TRUE	hypothetical protein	/
PXO_03348	-2.05649	-2.01028	-48.7926	0	0	0	TRUE	hypothetical protein	/
PXO_03638	3.1118	3.15802	53.6154	0	0	0	TRUE	hypothetical protein	/
PXO_03611	-0.719448	-0.673232	-44.5003	0	0	0	TRUE	TonB-dependent outer membrane receptor	/
PXO_03600	4.82254	4.86876	40.4474	0	0	0	TRUE	ISXo2 transposase	/
PXO_03599	3.51609	3.56231	45.6424	0	0	0	TRUE	transposase	/
PXO_03867	1.39875	1.44497	40.0738	0	0	0	TRUE	TonB-dependent receptor	/
PXO_03859	1.98687	2.03309	88.0523	0	0	0	TRUE	hypothetical protein	/
PXO_03833	1.86426	1.91048	70.9131	0	0	0	TRUE	hypothetical protein	/
PXO_03827	0.754605	0.800821	69.1955	0	0	0	TRUE	TonB-dependent receptor	/
PXO_03819	1.48378	1.52999	76.2775	0	0	0	TRUE	hypothetical protein	/
PXO_03707	5.23468	5.2809	103.794	0	0	0	TRUE	hypothetical protein	/
PXO_03703	-0.338672	-0.292456	-56.7201	0	0	0	TRUE	chaperonin GroEL	groEL
PXO_03702	1.34226	1.38847	48.1556	0	0	0	TRUE	XopX effector protein	/
PXO_03945	-1.68845	-1.64223	-64.4409	0	0	0	TRUE	signal protein with HD-GYP domain	/
PXO_04071	1.76994	1.81615	37.9121	0	0	0	TRUE	site-specific recombinase	/
PXO_04112	4.07074	4.11696	40.2403	0	0	0	TRUE	membrane protein	/
PXO_04241	1.13651	1.18273	48.1243	0	0	0	TRUE	EF hand domain-containing protein	/
PXO_04238	2.91584	2.96206	41.6816	0	0	0	TRUE	hypothetical protein	/
PXO_04167	7.72854	7.77475	48.2341	0	0	0	TRUE	ISXo1 transposase	/
PXO_04165	-0.963447	-0.917232	-44.196	0	0	0	TRUE	trehalase	treA
PXO_04155	-1.72407	-1.67785	-117.156	0	0	0	TRUE	signal protein with GAF,PAS(PAC) and GGDEF domains	/
PXO_04142	8.32643	8.37265	38.8431	0	0	0	TRUE	ISXoo13 transposase	/
PXO_04327	-0.843265	-0.79705	-51.6499	0	0	0	TRUE	biofilm PGA synthesis lipoprotein PgaB	pgaB
PXO_04441	-2.42248	-2.37626	-79.3938	0	0	0	TRUE	cystathionine gamma-synthase	/
PXO_04439	7.20721	7.25343	123.965	0	0	0	TRUE	ISXoo6 transposase	/
PXO_04423	1.06409	1.11031	53.3348	0	0	0	TRUE	hypothetical protein	/
PXO_04409	0.881767	0.927982	61.6989	0	0	0	TRUE	ABC transporter ATP-binding protein	/
PXO_04338	-0.572619	-0.526403	-48.8457	0	0	0	TRUE	S-adenosyl-L-homocysteine hydrolase	ahcY
PXO_04622	1.95259	1.9988	47.8855	0	0	0	TRUE	gluconolactonase	/
PXO_04561	5.68038	5.7266	46.9098	0	0	0	TRUE	extracellular protease	/
PXO_04551	-1.95966	-1.91344	-126.879	0	0	0	TRUE	hypothetical protein	/
PXO_04538	3.74431	3.79052	150.607	0	0	0	TRUE	elongation factor Tu	tuf
PXO_04524	-1.92286	-1.87664	-110.69	0	0	0	TRUE	elongation factor Tu	tuf
PXO_04504	1.06019	1.10641	44.494	0	0	0	TRUE	50S ribosomal protein L18	rplR
PXO_04500	0.89945	0.945665	43.3583	0	0	0	TRUE	preprotein translocase subunit SecY	secY
PXO_04701	1.0806	1.12681	38.8107	0	0	0	TRUE	DNA repair ATPase	/
PXO_04702	9.88387	9.93008	60.3412	0	0	0	TRUE	lipoprotein	/
PXO_04714	1.94448	1.9907	50.2404	0	0	0	TRUE	lipoprotein	/
PXO_04755	-4.49238	-4.44617	-104.441	0	0	0	TRUE	chemotaxis-specific methylesterase	/
PXO_04754	-5.23306	-5.18685	-119.801	0	0	0	TRUE	CheR methyltransferase, SAM binding domain	cheR
PXO_04753	-5.8033	-5.75709	-167.438	0	0	0	TRUE	Response regulator with EAL domain	/
PXO_04752	-5.72492	-5.6787	-143.03	0	0	0	TRUE	chemotaxis protein	/
PXO_04751	-5.96465	-5.91844	-260.535	0	0	0	TRUE	chemotaxis protein	/
PXO_04749	-4.85165	-4.80543	-61.2902	0	0	0	TRUE	hypothetical protein	/
PXO_04746	-1.91003	-1.86381	-82.392	0	0	0	TRUE	stas domain	/
PXO_04735	9.8862	9.93242	93.5408	0	0	0	TRUE	DNA (cytosine-5)-methyltransferase PliMCI	pliMCI
PXO_04731	11.6627	11.7089	61.2455	0	0	0	TRUE	transposase TnpA, ISL3 family	tnpA
PXO_04732	1.39031	1.43653	70.5804	0	0	0	TRUE	ISXoo2 transposase	/
PXO_04730	1.632	1.67821	129.926	0	0	0	TRUE	cysteine protease	/
PXO_04826	-2.08057	-2.03435	-97.035	0	0	0	TRUE	signal protein with PAS(PAC), GGDEF and EAL domains	/
PXO_04833	1.63262	1.67884	49.9764	0	0	0	TRUE	beta-lactamase	/
PXO_04887	-0.477614	-0.431399	-38.2015	0	0	0	TRUE	pilin biogenesis protein	/
PXO_04865	-0.802651	-0.756435	-80.2341	0	0	0	TRUE	TonB-dependent outer membrane Receptor	/
PXO_04858	2.0295	2.07572	41.7939	0	0	0	TRUE	EF hand domain-containing protein	/
PXO_00009	-0.93423	-0.888015	-82.3055	0	0	0	TRUE	ubiquinol oxidase subunit II	cyoA
PXO_00008	-1.04073	-0.994516	-109.559	0	0	0	TRUE	cytOchrome o ubiquinol oxidase, subunit I	cyoB
PXO_00007	-1.36508	-1.31886	-66.43	0	0	0	TRUE	cytOchrome o ubiquinol oxidase, subunit III	cyoC
PXO_00006	-1.2379	-1.19169	-47.236	0	0	0	TRUE	cytOchrome o ubiquinol oxidase subunit IV	cyoD
PXO_00005	-1.06531	-1.01909	-38.9959	0	0	0	TRUE	PDZ domain family protein	/
PXO_05538	7.02426	7.07048	74.9575	0	0	0	TRUE	RHS Repeat family	rhs
PXO_00285	-2.43925	-2.39304	-42.9629	0	0	0	TRUE	RhsD protein	rhsD
PXO_00227	2.76714	2.81336	39.6602	0	0	0	TRUE	TAL effector AvrBs3/PthA	pthXo1
PXO_00061	-1.05178	-1.00556	-51.1892	0	0	0	TRUE	bifunctional aconitate hydratase 2/2-methylisocitrate dehydratase	acnB
PXO_00058	-1.29365	-1.24744	-82.2153	0	0	0	TRUE	C-di-GMP phosphodiesterase A	pdeA
PXO_00057	-1.39147	-1.34525	-71.9838	0	0	0	TRUE	chemotaxis-specific methylesterase	/
PXO_00056	-1.4271	-1.38089	-63.1996	0	0	0	TRUE	chemoreceptor glutamine deamidase CheD	/
PXO_00055	-1.76652	-1.72031	-102.304	0	0	0	TRUE	chemotaxis protein methyltransferase 2	/
PXO_00050	-1.41929	-1.37308	-80.6146	0	0	0	TRUE	chemotaxis signal transduction protein	/
PXO_00049	-1.2668	-1.22058	-49.4741	0	0	0	TRUE	type IV pilus assembly protein PilZ	pilZ
PXO_00047	-1.5477	-1.50148	-106.023	0	0	0	TRUE	chemotaxis protein	/
PXO_00046	-1.64822	-1.602	-126.4	0	0	0	TRUE	chemotaxis protein	/
PXO_00043	-2.07533	-2.02912	-211.199	0	0	0	TRUE	chemotaxis protein	/
PXO_00041	-0.77238	-0.726164	-68.8501	0	0	0	TRUE	chemotaxis protein	/
PXO_00039	-1.5505	-1.50428	-114.274	0	0	0	TRUE	chemotaxis protein	/
PXO_00038	-1.71232	-1.66611	-99.2387	0	0	0	TRUE	hypothetical protein	/
PXO_00037	-1.52246	-1.47624	-43.1656	0	0	0	TRUE	hypothetical protein	/
PXO_00032	-1.34679	-1.30058	-162.972	0	0	0	TRUE	chemotaxis protein CheA	cheA
PXO_00031	-1.39916	-1.35294	-80.3091	0	0	0	TRUE	chemotaxis response regulator	/
PXO_00030	-1.31729	-1.27108	-66.0158	0	0	0	TRUE	hypothetical protein	/
PXO_00029	-1.5744	-1.52819	-105.047	0	0	0	TRUE	chemotaxis protein	/
PXO_00028	-1.97018	-1.92396	-112.143	0	0	0	TRUE	chromosome partioning protein	/
PXO_00027	-1.05824	-1.01203	-60.9163	0	0	0	TRUE	flagellar motor protein MotD	/
PXO_00026	-1.95706	-1.91085	-113.363	0	0	0	TRUE	flagellar motor protein	motC
PXO_00500	2.37247	2.41869	43.4054	0	0	0	TRUE	hypothetical protein	/
PXO_00470	-0.953916	-0.9077	-42.761	0	0	0	TRUE	integral membrane transporter	/
PXO_00468	-1.00423	-0.958017	-57.4391	0	0	0	TRUE	oxidoreductase alpha (molybdopterin) subunit	/
PXO_00466	-1.76314	-1.71692	-111.378	0	0	0	TRUE	two-component system regulatory protein with GGDEF domain	/
PXO_00407	0.893218	0.939434	37.9832	0	0	0	TRUE	polyhydroxyalkanoate synthesis repressor PhaR	phaR
PXO_00368	-5.41832	-5.3721	-75.887	0	0	0	TRUE	ISXo1 transposase	/
PXO_00352	0.926865	0.97308	37.8377	0	0	0	TRUE	argininosuccinate synthase	argG
PXO_00349	1.76696	1.81318	49.2771	0	0	0	TRUE	acetylglutamate kinase	/
PXO_00789	-1.0088	-0.962583	-39.3631	0	0	0	TRUE	phosphate ABC transporter substrate-binding protein	pstS
PXO_00711	0.388182	0.434397	44.6024	0	0	0	TRUE	YapH protein	yapH
PXO_00703	2.23947	2.28568	51.4943	0	0	0	TRUE	serine protease	/
PXO_00678	-1.4641	-1.41788	-108.945	0	0	0	TRUE	signal protein with GAF, GGDEF and EAL domains	/
PXO_00677	4.8063	4.85252	101.172	0	0	0	TRUE	IS1112 transposase	/
PXO_rna19	3.09633	3.14255	41.484	0	0	0	TRUE	tRNA-Leu	/
PXO_00674	1.31268	1.35889	55.5645	0	0	0	TRUE	zinc carboxypeptidase	/
PXO_00671	-1.12363	-1.07741	-48.1718	0	0	0	TRUE	hypothetical protein	/
PXO_00660	3.89655	3.94277	109.456	0	0	0	TRUE	peptidyl-dipeptidase dcp	/
PXO_00636	10.0566	10.1028	126.514	0	0	0	TRUE	AAA ATPase	/
PXO_00635	10.7163	10.7625	151.098	0	0	0	TRUE	peptidase S8/S53 subtilisin kexin sedolisin	/
PXO_00634	7.26131	7.30753	43.6687	0	0	0	TRUE	ISXoo8 transposase	/
PXO_00630	12.0788	12.125	48.1997	0	0	0	TRUE	hypothetical protein	/
PXO_00624	11.3041	11.3503	55.7927	0	0	0	TRUE	cointegrase	/
PXO_00623	10.2849	10.3312	67.2967	0	0	0	TRUE	transposase	/
PXO_00561	-2.86443	-2.81822	-45.387	0	0	0	TRUE	hypothetical protein	/
PXO_00558	-3.11022	-3.064	-58.5984	0	0	0	TRUE	hypothetical protein	/
PXO_00916	-1.56272	-1.5165	-227.062	0	0	0	TRUE	methyl-accepting chemotaxis protein	/
PXO_00915	-1.44768	-1.40147	-113.141	0	0	0	TRUE	hypothetical protein	/
PXO_00891	0.453954	0.50017	43.7241	0	0	0	TRUE	30S ribosomal protein S1	rpsA
PXO_00878	1.52076	1.56698	56.6405	0	0	0	TRUE	TonB-dependent outer membrane receptor	/
PXO_01235	-1.15659	-1.11037	-41.0913	0	0	0	TRUE	acyl-CoA dehydrogenase, short-chain specific	/
PXO_01234	-1.22167	-1.17545	-54.9499	0	0	0	TRUE	transcriptional regulator	/
PXO_01153	-2.73538	-2.68916	-40.3999	0	0	0	TRUE	transcriptional regulator	/
PXO_01132	0.867512	0.913728	41.4307	0	0	0	TRUE	30S ribosomal protein S2	rpsB
PXO_01811	-1.63896	-1.59275	-86.7638	0	0	0	TRUE	PHB depolymerase	/
PXO_01766	1.21183	1.25805	124.734	0	0	0	TRUE	hypothetical protein	/
PXO_01730	3.78755	3.83376	106.183	0	0	0	TRUE	5'-methylthioadenosine phosphorylase	/
PXO_01684	1.20111	1.24733	37.9261	0	0	0	TRUE	L-serine ammonia-lyase	sdaA
PXO_01666	-0.424486	-0.37827	-48.6878	0	0	0	TRUE	TonB-dependent outer membrane Receptor	/
PXO_01644	0.544569	0.590784	80.4889	0	0	0	TRUE	TonB-dependent receptor	/
PXO_01620	2.05267	2.09888	52.7609	0	0	0	TRUE	leucin rich protein	/
PXO_01609	-1.11734	-1.07112	-42.3439	0	0	0	TRUE	hypothetical protein	/
PXO_01608	-1.20592	-1.1597	-78.2845	0	0	0	TRUE	glutamate methyltransferase	/
PXO_01607	-1.11024	-1.06402	-169.909	0	0	0	TRUE	PilL protein	pilL
PXO_01605	-0.867366	-0.82115	-62.3477	0	0	0	TRUE	pilus biogenesis protein	/
PXO_01603	-1.00716	-0.960947	-54.2377	0	0	0	TRUE	PilH protein	pilH
PXO_01602	-1.02632	-0.980107	-64.0484	0	0	0	TRUE	type IV pilus response regulator PilG	pilG
PXO_01501	-2.43426	-2.38804	-60.5563	0	0	0	TRUE	ISXoo6 transposase	/
PXO_01451	-1.95221	-1.90599	-39.0933	0	0	0	TRUE	hypothetical protein	/
PXO_01394	0.658733	0.704948	38.3807	0	0	0	TRUE	exopolysaccharide xanthan biosynthesis glycosyltransferase GumD	gumD
PXO_01391	-0.999143	-0.952927	-42.6518	0	0	0	TRUE	exopolysaccharide xanthan biosynthesis export protein GumB	gumB
PXO_01370	5.35755	5.40377	42.9168	0	0	0	TRUE	ISXoo6 transposase	/
PXO_01351	9.89421	9.94043	60.5124	0	0	0	TRUE	hypothetical protein	/
PXO_01325	-1.14255	-1.09633	-44.6603	0	0	0	TRUE	type IV pilin	/
PXO_01324	-1.29877	-1.25255	-186.887	0	0	0	TRUE	protein PilY1	pilY1
PXO_01323	-1.1994	-1.15318	-46.3564	0	0	0	TRUE	protein PilX	pilX
PXO_01322	-1.21531	-1.16909	-75.9617	0	0	0	TRUE	prepilin-type N-terminal cleavage/methylation domain-containing protein	/
PXO_01321	-1.0991	-1.05288	-42.4492	0	0	0	TRUE	type IV pilus modification protein PilV	pilV
PXO_01277	-0.842263	-0.796047	-41.2684	0	0	0	TRUE	hypothetical protein	/
PXO_01836	3.57154	3.61776	49.3932	0	0	0	TRUE	ISXoo4 transposase	/
PXO_02130	-1.50737	-1.46115	-46.4043	0	0	0	TRUE	sulfite reductase	/
PXO_02129	-1.47029	-1.42407	-69.113	0	0	0	TRUE	TonB-dependent receptor	/
PXO_02122	-2.37919	-2.33297	-44.2698	0	0	0	TRUE	hypothetical protein	/
PXO_02109	0.848686	0.894901	65.8161	0	0	0	TRUE	catalase	katE
PXO_02108	1.84188	1.8881	44.2824	0	0	0	TRUE	hypothetical protein	/
PXO_02107	3.23042	3.27663	62.4206	0	0	0	TRUE	hypothetical protein	/
PXO_02079	1.90451	1.95072	55.4395	0	0	0	TRUE	hypothetical protein	/
PXO_02070	12.7973	12.8435	57.8245	0	0	0	TRUE	type I restriction enzyme EcoAI R protein	/
PXO_02058	-2.82188	-2.77567	-49.3128	0	0	0	TRUE	hypothetical protein	/
PXO_02047	0.740118	0.786334	88.863	0	0	0	TRUE	Hcp family protein	/
PXO_02034	2.23974	2.28595	56.7716	0	0	0	TRUE	hypothetical protein	/
PXO_02033	3.81578	3.86199	40.5045	0	0	0	TRUE	hypothetical protein	/
PXO_02032	4.64019	4.6864	40.7439	0	0	0	TRUE	hypothetical protein	/
PXO_01999	1.32499	1.37121	43.3882	0	0	0	TRUE	hypothetical protein	/
PXO_01993	-0.697983	-0.651767	-43.0532	0	0	0	TRUE	twitching motility protein	/
PXO_01966	8.38262	8.42884	49.9469	0	0	0	TRUE	ISXo2 transposase	/
PXO_01965	3.64601	3.69223	49.8008	0	0	0	TRUE	serine-pyruvate aminotransferase	/
PXO_01964	2.70681	2.75302	120.058	0	0	0	TRUE	O-acetylhomoserine sulfhydrylase	metY
PXO_01963	2.11526	2.16148	91.7139	0	0	0	TRUE	glutamine synthetase	/
PXO_01953	0.617306	0.663521	42.1463	0	0	0	TRUE	HrpX/HrpB	hrpX
PXO_02215	-2.40829	-2.36208	-126.275	0	0	0	TRUE	cytochrome D ubiquinol oxidase subunit II	cydB
PXO_02214	-2.12533	-2.07911	-139.955	0	0	0	TRUE	cytochrome D ubiquinol oxidase subunit I	/
PXO_02351	-0.813573	-0.767357	-110.097	0	0	0	TRUE	fimbrial assembly protein	/
PXO_02352	-1.02035	-0.974135	-57.2028	0	0	0	TRUE	fimbrial assembly protein	/
PXO_02353	-0.894001	-0.847786	-60.9079	0	0	0	TRUE	fimbrial assembly membrane protein	/
PXO_02354	-0.858162	-0.811946	-56.8533	0	0	0	TRUE	fimbrial assembly membrane protein	/
PXO_02355	-0.750899	-0.704683	-61.5294	0	0	0	TRUE	fimbrial assembly membrane protein	/
PXO_02396	0.752791	0.799007	44.2984	0	0	0	TRUE	C4-dicarboxylate transporter DctA	/
PXO_02397	-0.740989	-0.694773	-56.6292	0	0	0	TRUE	polyphosphate-selective porin O	/
PXO_02466	-4.01412	-3.96791	-40.524	0	0	0	TRUE	site-specific DNA methylase	/
PXO_02523	-0.402993	-0.356778	-52.2009	0	0	0	TRUE	OmpA family outer membrane protein	/
PXO_02606	0.749808	0.796024	58.5511	0	0	0	TRUE	acetolactate synthase 2 catalytic subunit	ilvB
PXO_02608	1.03705	1.08327	45.366	0	0	0	TRUE	threonine dehydratase	/
PXO_02609	0.779972	0.826188	74.1999	0	0	0	TRUE	2-isopropylmalate synthase	leuA
PXO_02610	0.906139	0.952354	43.2657	0	0	0	TRUE	3-isopropylmalate dehydrogenase	leuB
PXO_02611	0.992142	1.03836	38.9094	0	0	0	TRUE	methyltransferase in menaquinone/biotin biosynthesis	/
PXO_02671	0.703098	0.749314	67.7661	0	0	0	TRUE	adhesin-like protein A	xadA
PXO_02651	8.28899	8.33521	51.5451	0	0	0	TRUE	ISXo8 transposase	/
PXO_03144	-2.91126	-2.86504	-102.908	0	0	0	TRUE	hypothetical protein	/
PXO_03128	-1.87663	-1.83042	-150.214	0	0	0	TRUE	hypothetical protein	/
PXO_03073	-1.7343	-1.68808	-68.8157	0	0	0	TRUE	D-amino acid dehydrogenase small subunit	/
PXO_03068	-2.26235	-2.21614	-95.6137	0	0	0	TRUE	flagellar motor protein MotA	motA
PXO_03067	-1.95575	-1.90954	-77.6547	0	0	0	TRUE	flagellar motor protein MotB	motB
PXO_03037	0.574343	0.620558	47.3436	0	0	0	TRUE	hypothetical protein	/
PXO_02988	9.89709	9.9433	38.3015	0	0	0	TRUE	hypothetical protein	/
PXO_02986	9.73471	9.78093	51.8036	0	0	0	TRUE	ABC transporter ATP-binding protein	/
PXO_02976	10.0004	10.0466	78.7965	0	0	0	TRUE	filamentous hemagglutinin	fhaB
PXO_02951	2.11124	2.15745	118.716	0	0	0	TRUE	hypothetical protein	/
PXO_02898	1.50491	1.55112	51.3905	0	0	0	TRUE	ribonucleotide-diphosphate reductase subunit beta	nrdF
PXO_02897	0.867741	0.913956	75.1535	0	0	0	TRUE	ribonucleotide-diphosphate reductase subunit alpha	/
PXO_02896	11.3971	11.4434	57.1648	0	0	0	TRUE	hypothetical protein	/
PXO_02833	-1.36928	-1.32306	-45.4226	0	0	0	TRUE	hypothetical protein	/
PXO_02830	0.65769	0.703906	80.6136	0	0	0	TRUE	catalase	/
PXO_02760	1.85715	1.90337	94.6404	0	0	0	TRUE	XopN effector	/
PXO_02753	1.8956	1.94182	53.0152	0	0	0	TRUE	membrane protein YebN	yebN
PXO_02746	0.905358	0.951573	58.2003	0	0	0	TRUE	polyvinylalcohol dehydrogenase	/
PXO_03282	-5.28862	-5.2424	-43.5773	0	0	0	TRUE	hypothetical protein	/
PXO_03510	10.3039	10.3502	80.0364	0	0	0	TRUE	prophage Lp2 protein 6	/
PXO_03503	-4.81863	-4.77242	-107.3	0	0	0	TRUE	glycerate kinase	/
PXO_03502	-2.68792	-2.64171	-56.7662	0	0	0	TRUE	MFS transporter	/
PXO_02544	1.99581	2.04202	37.1305	9.04651e-302	1.99234e-300	2.97127e-301	TRUE	glutathione S-transferase	/
PXO_01817	-1.53399	-1.48777	-37.0556	1.45663e-300	3.19312e-299	4.76206e-300	TRUE	hypothetical protein	/
PXO_02987	11.041	11.0872	36.8194	9.03462e-297	1.97138e-295	2.94001e-296	TRUE	hypothetical protein	/
PXO_02001	-1.78823	-1.74201	-36.776	4.47023e-296	9.70943e-295	1.44801e-295	TRUE	Holliday junction resolvase-like protein	/
PXO_04733	11.0203	11.0665	36.6192	1.41677e-293	3.06321e-292	4.5683e-293	TRUE	hypothetical protein	/
PXO_04503	0.691758	0.737974	36.5774	6.54192e-293	1.408e-291	2.09982e-292	TRUE	30S ribosomal protein S5	rpsE
PXO_01938	1.21009	1.2563	36.1966	6.87588e-287	1.47318e-285	2.19702e-286	TRUE	TonB-dependent outer membrane Receptor	/
PXO_02975	12.2992	12.3454	36.0527	1.25204e-284	2.67046e-283	3.98258e-284	TRUE	outer membrane hemolysin activator protein	fhaC
PXO_00350	1.53082	1.57704	35.8765	7.09255e-282	1.50597e-280	2.24593e-281	TRUE	acetylornithine deacetylase	/
PXO_02350	2.38217	2.42838	35.7022	3.65318e-279	7.72223e-278	1.15165e-278	TRUE	ISXoo2 transposase	/
PXO_02652	2.72296	2.76918	35.353	9.02269e-274	1.89878e-272	2.83173e-273	TRUE	ISXoo3 transposase ORF B	/
PXO_03699	0.793599	0.839814	35.3087	4.31791e-273	9.04659e-272	1.34916e-272	TRUE	phospho-2-dehydro-3-deoxyheptonate aldolase	/
PXO_04631	1.43115	1.47736	35.3025	5.38213e-273	1.12266e-271	1.67428e-272	TRUE	protocatechuate 4,5-dioxygenase subunit beta	/
PXO_04695	-1.26373	-1.21752	-35.1329	2.12441e-270	4.41188e-269	6.57964e-270	TRUE	hypothetical protein	/
PXO_03432	2.37201	2.41823	35.0826	1.2405e-269	2.56497e-268	3.82525e-269	TRUE	ISXoo2 transposase	/
PXO_04420	0.793222	0.839437	34.7714	6.57186e-265	1.35295e-263	2.01771e-264	TRUE	glycoside hydrolase family protein	/
PXO_03301	-0.45563	-0.409414	-34.7148	4.706e-264	9.64627e-263	1.43859e-263	TRUE	endoglucanase	/
PXO_02603	0.891228	0.937443	34.7017	7.42335e-264	1.51507e-262	2.25949e-263	TRUE	thiamine biosynthesis protein ThiC	thiC
PXO_03509	10.813	10.8592	34.6653	2.63111e-263	5.34692e-262	7.97411e-263	TRUE	bleomycin resistance protein	/
PXO_02513	1.15408	1.2003	34.6166	1.42221e-262	2.87785e-261	4.29188e-262	TRUE	L-threonine 3-dehydrogenase	tdh
PXO_03418	6.38835	6.43456	34.4035	2.23743e-259	4.50817e-258	6.72325e-259	TRUE	hypothetical protein	/
PXO_01125	1.29956	1.34578	34.2308	8.42592e-257	1.69054e-255	2.52118e-256	TRUE	1-deoxy-D-xylulose 5-phosphate reductoisomerase	dxr
PXO_04805	1.24708	1.29329	34.1114	4.99247e-255	9.9744e-254	1.48753e-254	TRUE	acyl-CoA dehydrogenase 1	/
PXO_02200	1.77478	1.82099	34.0584	3.04808e-254	6.06415e-253	9.04375e-254	TRUE	SapC superfamily	sapC
PXO_02360	0.776061	0.822277	34.0346	6.86751e-254	1.36057e-252	2.02909e-253	TRUE	50S ribosomal protein L31	rpmE2
PXO_01624	-1.49876	-1.45254	-33.7822	3.60437e-250	7.11111e-249	1.06051e-249	TRUE	hypothetical protein	/
PXO_01133	-2.06051	-2.01429	-33.7479	1.14698e-249	2.25351e-248	3.36076e-249	TRUE	pili assembly chaperone	/
PXO_04857	0.766478	0.812693	33.7083	4.37024e-249	8.55087e-248	1.27523e-248	TRUE	hypothetical protein	/
PXO_02696	1.03835	1.08456	33.6988	6.00993e-249	1.17107e-247	1.74647e-248	TRUE	CRISPR-associated protein Cas1	cas
PXO_00143	-1.3202	-1.27399	-33.6665	1.78896e-248	3.4716e-247	5.17737e-248	TRUE	replicative DNA helicase	/
PXO_03403	2.16042	2.20664	33.6227	7.82817e-248	1.51291e-246	2.25628e-247	TRUE	protein HrcV	hrcV
PXO_03396	1.67389	1.72011	33.5437	1.11264e-246	2.14161e-245	3.19388e-246	TRUE	type III secretion system ATPase	/
PXO_03235	4.48382	4.53003	33.4584	1.94489e-245	3.72835e-244	5.56027e-245	TRUE	hypothetical protein	ligK
PXO_00382	0.862254	0.90847	33.4087	1.02562e-244	1.95819e-243	2.92035e-244	TRUE	elongation factor P	efp
PXO_02977	11.9993	12.0455	33.3954	1.60134e-244	3.04512e-243	4.54133e-244	TRUE	filamentous hemagglutinin	/
PXO_00234	1.71743	1.76365	33.2968	4.30172e-243	8.14746e-242	1.21507e-242	TRUE	early chlorosis factor protein	/
PXO_00142	-0.888463	-0.842248	-33.1549	4.80901e-241	9.07198e-240	1.35295e-240	TRUE	isopentenyl transferase	/
PXO_04172	1.36139	1.40761	33.0124	5.39035e-239	1.01283e-237	1.51048e-238	TRUE	hypothetical protein	/
PXO_01502	-0.949832	-0.903616	-33.0067	6.50861e-239	1.21811e-237	1.81663e-238	TRUE	hypothetical protein	/
PXO_00505	1.45629	1.5025	32.988	1.20662e-238	2.24935e-237	3.35457e-238	TRUE	TAL effector AvrBs3/PthA	talC3b
PXO_03345	11.9366	11.9829	32.8629	7.45723e-237	1.38471e-235	2.06508e-236	TRUE	hypothetical protein	/
PXO_02066	0.77892	0.825136	32.8577	8.83346e-237	1.63384e-235	2.43663e-236	TRUE	type I restriction enzyme EcoKI subunit R	hsdR
PXO_01139	-0.556117	-0.509901	-32.8122	3.94631e-236	7.27073e-235	1.08432e-235	TRUE	methionine aminopeptidase	map
PXO_04481	1.45212	1.49834	32.7912	7.85052e-236	1.44078e-234	2.14871e-235	TRUE	hypothetical protein	/
PXO_05422	2.93204	2.97825	32.7342	5.09706e-235	9.31838e-234	1.38969e-234	TRUE	hypothetical protein	/
PXO_02463	-0.96243	-0.916215	-32.6849	2.56369e-234	4.66887e-233	6.96291e-234	TRUE	hypothetical protein	/
PXO_05495	0.915212	0.961427	32.5322	3.7329e-232	6.77214e-231	1.00996e-231	TRUE	hypothetical protein	/
PXO_00346	1.77391	1.82013	32.488	1.57555e-231	2.84742e-230	4.24649e-231	TRUE	argininosuccinate lyase	/
PXO_04506	0.71762	0.763836	32.4543	4.71203e-231	8.48345e-230	1.26518e-230	TRUE	50S ribosomal protein L6	/
PXO_02080	2.65468	2.7009	32.422	1.34376e-230	2.41012e-229	3.59432e-230	TRUE	synthetase/amidase	/
PXO_03232	2.82588	2.87209	32.4071	2.17668e-230	3.88927e-229	5.80025e-230	TRUE	lactoylglutathione lyase-like lyase	/
PXO_01274	0.749171	0.795387	32.3869	4.19205e-230	7.46216e-229	1.11287e-229	TRUE	phosphoglucosamine mutase	glmM
PXO_04629	1.5714	1.61762	32.2916	9.1795e-229	1.6279e-227	2.42777e-228	TRUE	transcriptional regulator	/
PXO_02995	5.05041	5.09663	32.2778	1.43199e-228	2.53003e-227	3.77315e-228	TRUE	isrso17-ISXo8 transposase	/
PXO_04496	0.524432	0.570648	32.0732	1.04158e-225	1.83342e-224	2.73426e-225	TRUE	DNA-directed RNA polymerase subunit alpha	rpoA
PXO_00348	1.64814	1.69436	31.9143	1.68963e-223	2.96311e-222	4.41902e-223	TRUE	amino-acid acetyltransferase	/
PXO_03514	-1.92427	-1.87806	-31.8914	3.51279e-223	6.13766e-222	9.15339e-223	TRUE	paar motif family	/
PXO_01273	0.713961	0.760177	31.8508	1.28161e-222	2.23104e-221	3.32726e-222	TRUE	acetyl-CoA carboxylase subunit beta	accD
PXO_00479	-0.456413	-0.410197	-31.8297	2.51766e-222	4.36671e-221	6.51229e-222	TRUE	NAD-glutamate dehydrogenase	/
PXO_04143	4.64689	4.69311	31.7254	6.93873e-221	1.19908e-219	1.78825e-220	TRUE	transposase	/
PXO_02425	10.4808	10.527	31.725	7.02196e-221	1.20905e-219	1.80312e-220	TRUE	ISXo3 transposase ORF B	/
PXO_04440	7.6453	7.69151	31.7104	1.11527e-220	1.91333e-219	2.85344e-220	TRUE	ISXo2 transposase	/
PXO_03296	1.00741	1.05363	31.4815	1.55617e-217	2.66009e-216	3.96712e-217	TRUE	alcohol dehydrogenase	/
PXO_04340	0.776248	0.822464	31.2897	6.44227e-215	1.09727e-213	1.63641e-214	TRUE	sulfotransferase	/
PXO_04280	-0.808339	-0.762124	-31.0949	2.81922e-212	4.78458e-211	7.13548e-212	TRUE	ATP-dependent protease peptidase subunit	hslV
PXO_04054	-0.455109	-0.408894	-31.09	3.29252e-212	5.56788e-211	8.30365e-212	TRUE	LysM domain-containing protein	/
PXO_00004	0.526528	0.572744	31.081	4.3512e-212	7.33201e-211	1.09346e-211	TRUE	Rhs element Vgr protein	/
PXO_01585	1.36486	1.41108	31.0799	4.50128e-212	7.558e-211	1.12716e-211	TRUE	PhoPQ-regulated protein	/
PXO_04303	0.48034	0.526556	31.0225	2.68453e-211	4.49161e-210	6.69856e-211	TRUE	phospholipid-binding domain family	/
PXO_01374	0.854049	0.900264	31.0195	2.94095e-211	4.9033e-210	7.31253e-211	TRUE	excinuclease ABC subunit B	uvrB
PXO_04020	0.307695	0.35391	30.9499	2.5476e-210	4.23259e-209	6.31226e-210	TRUE	cytochrome c oxidase subunit I	ctaD
PXO_00730	0.321048	0.367264	30.8666	3.35258e-209	5.55052e-208	8.27775e-209	TRUE	acyltransferase	/
PXO_02216	-1.6232	-1.57698	-30.8258	1.18234e-208	1.95065e-207	2.90909e-208	TRUE	phospholipase/carboxylesterase	/
PXO_03050	0.753004	0.79922	30.7406	1.63175e-207	2.68276e-206	4.00092e-207	TRUE	beta-Ig-H3/fasciclin repeat containing protein	/
PXO_00905	-0.60754	-0.561324	-30.7389	1.72007e-207	2.81817e-206	4.20287e-207	TRUE	inosine 5'-monophosphate dehydrogenase	guaB
PXO_02308	0.650769	0.696984	30.6531	2.40519e-206	3.9271e-205	5.85667e-206	TRUE	glyceraldehyde-3-phosphate dehydrogenase, type I	gap
PXO_02039	0.91737	0.963586	30.5133	1.73655e-204	2.82562e-203	4.21398e-204	TRUE	EF hand domain-containing protein	/
PXO_04019	0.427376	0.473592	30.5068	2.11605e-204	3.43133e-203	5.1173e-204	TRUE	cytochrome c oxidase subunit II	coxB
PXO_01171	-0.454029	-0.407814	-30.4944	3.08749e-204	4.98951e-203	7.44109e-204	TRUE	1-deoxy-D-xylulose-5-phosphate synthase	dxs
PXO_01667	-0.647842	-0.601627	-30.4842	4.21585e-204	6.78981e-203	1.0126e-203	TRUE	hypothetical protein	/
PXO_04552	-1.24609	-1.19987	-30.3963	6.15471e-203	9.87883e-202	1.47328e-202	TRUE	transcriptional regulator	/
PXO_02152	1.57415	1.62036	30.3836	9.03952e-203	1.44602e-201	2.15652e-202	TRUE	heat shock protein 15-like protein	/
PXO_02082	1.71014	1.75636	30.2832	1.91039e-201	3.04569e-200	4.54219e-201	TRUE	transcriptional regulator uid family	/
PXO_02690	1.45159	1.49781	30.1997	2.38763e-200	3.79378e-199	5.65784e-200	TRUE	TonB-dependent outer membrane Receptor	/
PXO_02707	1.69026	1.73647	30.1843	3.80643e-200	6.02791e-199	8.98971e-200	TRUE	hypothetical protein	/
PXO_03365	4.8125	4.85871	30.0331	3.63432e-198	5.73616e-197	8.55461e-198	TRUE	ISXo8 transposase	/
PXO_01906	0.715398	0.761614	30.0109	7.06498e-198	1.11138e-196	1.65746e-197	TRUE	outer membrane lipoprotein	/
PXO_00427	-1.31935	-1.27314	-29.9621	3.06133e-197	4.7998e-196	7.15817e-197	TRUE	transcriptional regulator	/
PXO_04876	1.0024	1.04862	29.961	3.15912e-197	4.93678e-196	7.36246e-197	TRUE	NAD synthetase	/
PXO_00629	10.2644	10.3107	29.9296	8.09838e-197	1.26138e-195	1.88115e-196	TRUE	hypothetical protein	/
PXO_00272	1.14439	1.19061	29.9153	1.24607e-196	1.93448e-195	2.88498e-196	TRUE	hypothetical protein	/
PXO_01526	-2.35527	-2.30905	-29.8752	4.13889e-196	6.40445e-195	9.55126e-196	TRUE	hypothetical protein	/
PXO_02081	2.24161	2.28782	29.8134	2.61839e-195	4.03846e-194	6.02275e-195	TRUE	hypothetical protein	/
PXO_00188	1.1753	1.22152	29.6998	7.72185e-194	1.18711e-192	1.77039e-193	TRUE	MFS transporter	/
PXO_03355	1.63378	1.68	29.6526	3.1374e-193	4.80764e-192	7.16986e-193	TRUE	hypothetical protein	/
PXO_02814	-0.513579	-0.467363	-29.5776	2.90091e-192	4.4309e-191	6.60802e-192	TRUE	delta-aminolevulinic acid dehydratase	hemB
PXO_00313	-0.533354	-0.487138	-29.5667	4.008e-192	6.10221e-191	9.10051e-192	TRUE	heat shock protein 90	/
PXO_02029	1.0419	1.08811	29.5446	7.69789e-192	1.16825e-190	1.74227e-191	TRUE	Rhs element Vgr protein	/
PXO_02395	0.459475	0.505691	29.5416	8.4082e-192	1.27198e-190	1.89696e-191	TRUE	malic enzyme	/
PXO_04254	11.4707	11.5169	29.1348	1.30305e-186	1.96494e-185	2.93041e-186	TRUE	hypothetical protein	/
PXO_02605	0.536012	0.582228	29.0583	1.20817e-185	1.81609e-184	2.70842e-185	TRUE	ketol-acid reductoisomerase	ilvC
PXO_01278	-0.542139	-0.495924	-28.9757	1.33278e-184	1.99706e-183	2.9783e-184	TRUE	signal protein with HAMP, GGDEF and EAL domains	/
PXO_00625	11.4429	11.4892	28.9254	5.7241e-184	8.55004e-183	1.27511e-183	TRUE	arsenical membrane pump	/
PXO_02458	-0.938082	-0.891867	-28.8895	1.61581e-183	2.40594e-182	3.58809e-183	TRUE	hypothetical protein	/
PXO_02984	10.1293	10.1755	28.8535	4.57451e-183	6.79006e-182	1.01263e-182	TRUE	integrase core domain-containing protein	/
PXO_00416	-0.67567	-0.629455	-28.8512	4.88874e-183	7.23381e-182	1.07881e-182	TRUE	virulence protein	/
PXO_03405	1.89192	1.93814	28.8293	9.20958e-183	1.35848e-181	2.02597e-182	TRUE	type III secretion apparatus protein, YscQ/HrcQ family	hrpD1
PXO_02985	11.4231	11.4693	28.7764	4.23046e-182	6.22088e-181	9.2775e-182	TRUE	hypothetical protein	/
PXO_02121	-3.80577	-3.75955	-28.7308	1.57309e-181	2.30607e-180	3.43915e-181	TRUE	hypothetical protein	/
PXO_00602	0.395679	0.441895	28.6828	6.24531e-181	9.12701e-180	1.36116e-180	TRUE	succinate dehydrogenase flavoprotein subunit	sdhA
PXO_03081	0.989713	1.03593	28.6081	5.32328e-180	7.75561e-179	1.15663e-179	TRUE	hypothetical protein	/
PXO_03565	-0.711296	-0.665081	-28.5439	3.34311e-179	4.85572e-178	7.24157e-179	TRUE	two-component system sensor protein	/
PXO_01591	0.748594	0.79481	28.5001	1.16758e-178	1.69068e-177	2.52139e-178	TRUE	pyrroloquinoline quinone biosynthesis protein PqqB	pqqB
PXO_02046	0.243411	0.289626	28.4079	1.61721e-177	2.3346e-176	3.4817e-177	TRUE	EvpB protein	evpB
PXO_04832	1.89804	1.94426	28.3388	1.1487e-176	1.65321e-175	2.46552e-176	TRUE	ribonuclease activity regulator protein RraA	rraA
PXO_01458	1.06886	1.11507	28.2263	2.78344e-175	3.99382e-174	5.95618e-175	TRUE	hypothetical protein	/
PXO_04326	-0.72001	-0.673794	-28.214	3.94291e-175	5.64039e-174	8.41178e-175	TRUE	N-glycosyltransferase	pgaC
PXO_03408	2.22726	2.27347	28.2035	5.29911e-175	7.55762e-174	1.1271e-174	TRUE	protein HpaA	hpaA
PXO_02073	11.3399	11.3861	28.1583	1.89733e-174	2.69786e-173	4.02344e-174	TRUE	type I restriction enzyme EcoEI M protein	/
PXO_04023	0.485259	0.531475	28.1198	5.60618e-174	7.94769e-173	1.18528e-173	TRUE	cytochrome C oxidase subunit III	/
PXO_00347	1.69564	1.74185	28.1045	8.62531e-174	1.21913e-172	1.81814e-173	TRUE	N-acetyl-gamma-glutamyl-phosphate reductase	argC
PXO_03708	3.87036	3.91658	28.0942	1.15264e-173	1.62433e-172	2.42244e-173	TRUE	hypothetical protein	/
PXO_02088	2.01398	2.0602	28.0904	1.28195e-173	1.80119e-172	2.6862e-173	TRUE	LexA repressor	lexA
PXO_00342	1.93696	1.98318	27.9013	2.56986e-171	3.60008e-170	5.36897e-171	TRUE	gamma-glutamyl phosphate reductase	proA
PXO_04886	-0.383174	-0.336959	-27.8977	2.84532e-171	3.97421e-170	5.92693e-171	TRUE	pilin	/
PXO_02675	0.730688	0.776904	27.8356	1.6098e-170	2.24189e-169	3.34343e-170	TRUE	general secretory pathway protein E	gspE
PXO_03400	1.42675	1.47296	27.8133	2.99452e-170	4.15809e-169	6.20115e-170	TRUE	type III hypothetical protein HrpB2	/
PXO_01156	-1.80401	-1.75779	-27.7482	1.83013e-169	2.53382e-168	3.77881e-169	TRUE	multidrug resistance efflux pump	/
PXO_03115	2.09271	2.13893	27.742	2.17568e-169	3.00345e-168	4.47919e-169	TRUE	chorismate mutase	/
PXO_00676	0.455284	0.501499	27.7346	2.67202e-169	3.67791e-168	5.48505e-169	TRUE	beta-glucosidase	/
PXO_03147	-1.00587	-0.959659	-27.7259	3.40688e-169	4.67582e-168	6.97328e-169	TRUE	ATP-dependent RNA helicase	/
PXO_03344	1.07204	1.11825	27.5976	1.18852e-167	1.62648e-166	2.42565e-167	TRUE	acriflavin resistance protein	/
PXO_00064	-0.581445	-0.535229	-27.5907	1.43758e-167	1.96165e-166	2.9255e-167	TRUE	aconitate hydratase	rpfA
PXO_04533	0.409325	0.455541	27.5799	1.93674e-167	2.63519e-166	3.92999e-167	TRUE	50S ribosomal protein L1	rplA
PXO_01664	-0.675728	-0.629512	-27.573	2.34837e-167	3.18611e-166	4.7516e-167	TRUE	hydrolase, alpha/beta fold family	/
PXO_00554	11.2562	11.3024	27.5492	4.52045e-167	6.11553e-166	9.12037e-167	TRUE	hypothetical protein	/
PXO_03551	-0.407065	-0.360849	-27.5031	1.61131e-166	2.17366e-165	3.24168e-166	TRUE	outer membrane protein	/
PXO_00631	9.94837	9.99458	27.4658	4.49567e-166	6.04745e-165	9.01885e-166	TRUE	cointegrate resolution protein T	/
PXO_00641	11.2348	11.281	27.3954	3.11562e-165	4.17917e-164	6.2326e-165	TRUE	phosphinothricin N-acetyltransferase	/
PXO_03783	3.22456	3.27078	27.323	2.26221e-164	3.02586e-163	4.51261e-164	TRUE	ISXoo2 transposase	/
PXO_02206	0.425062	0.471278	27.2256	3.23639e-163	4.31671e-162	6.43772e-163	TRUE	endoproteinase ArgC	/
PXO_01307	0.289747	0.335963	27.1406	3.27358e-162	4.35404e-161	6.49339e-162	TRUE	polynucleotide phosphorylase/polyadenylase	/
PXO_06047	11.196	11.2422	27.118	6.04567e-162	8.01855e-161	1.19584e-161	TRUE	radical SAM domain protein	/
PXO_00902	-1.96941	-1.92319	-27.0804	1.67588e-161	2.21656e-160	3.30566e-161	TRUE	transposase	/
PXO_00292	11.1898	11.236	27.0742	1.9838e-161	2.61652e-160	3.90214e-161	TRUE	hypothetical protein	/
PXO_02579	1.92468	1.9709	27.0716	2.12584e-161	2.79607e-160	4.16992e-161	TRUE	hypothetical protein	/
PXO_03515	-2.07325	-2.02703	-27.0017	1.41298e-160	1.85331e-159	2.76393e-160	TRUE	hypothetical protein	/
PXO_02349	1.83987	1.88608	26.8261	1.60299e-158	2.09673e-157	3.12696e-158	TRUE	transposase	/
PXO_04638	-0.746444	-0.700228	-26.7944	3.75543e-158	4.89862e-157	7.30554e-158	TRUE	2-octaprenyl-6-methoxyphenyl hydroxylase	ubiH
PXO_04477	1.19286	1.23907	26.7517	1.17835e-157	1.53282e-156	2.28597e-157	TRUE	colicin V secretion/processing ATP-binding protein CvaB	raxB
PXO_04713	-1.80896	-1.76275	-26.7496	1.24664e-157	1.61721e-156	2.41183e-157	TRUE	Rhs element Vgr protein	/
PXO_03888	0.391434	0.43765	26.7317	2.01328e-157	2.60462e-156	3.88439e-157	TRUE	organic hydroperoxide resistance protein	ohr
PXO_03836	-0.82674	-0.780524	-26.6938	5.56268e-157	7.17691e-156	1.07033e-156	TRUE	glutamine amidotransferase	/
PXO_00017	0.649755	0.695971	26.628	3.21874e-156	4.14151e-155	6.17643e-156	TRUE	TonB-dependent receptor	/
PXO_02607	0.905306	0.951522	26.5598	1.97666e-155	2.53645e-154	3.78272e-155	TRUE	acetolactate synthase isozyme II small subunit	/
PXO_00906	-0.762766	-0.71655	-26.4624	2.63005e-154	3.36575e-153	5.0195e-154	TRUE	GMP synthase	guaA
PXO_00232	1.99173	2.03795	26.3919	1.69905e-153	2.16847e-152	3.23394e-153	TRUE	hypothetical protein	/
PXO_04361	-0.691562	-0.645347	-26.3131	1.35658e-152	1.72672e-151	2.57513e-152	TRUE	UDP-3-O-[3-hydroxymyristoyl] N-acetylglucosamine deacetylase	lpxC
PXO_04201	8.56224	8.60846	26.3119	1.40147e-152	1.77908e-151	2.65322e-152	TRUE	ISXo7 transposase	tnpA
PXO_00628	9.77808	9.82429	26.2128	1.89819e-151	2.40319e-150	3.584e-151	TRUE	arsenate reductase	/
PXO_00553	11.0661	11.1123	26.208	2.15361e-151	2.71929e-150	4.0554e-151	TRUE	hypothetical protein	/
PXO_03387	1.11225	1.15847	26.1847	3.9748e-151	5.0055e-150	7.46494e-151	TRUE	transposase	/
PXO_01625	0.831211	0.877427	26.1744	5.20223e-151	6.53383e-150	9.74421e-151	TRUE	hypothetical protein	/
PXO_03410	2.05222	2.09844	25.9279	3.23094e-148	4.04722e-147	6.03582e-148	TRUE	protein HrpD6	hrpD6
PXO_03203	-2.69759	-2.65138	-25.9055	5.76869e-148	7.20706e-147	1.07482e-147	TRUE	ISXoo11 transposase	/
PXO_03292	-3.1835	-3.13729	-25.8847	9.89108e-148	1.23248e-146	1.83806e-147	TRUE	outer membrane lipoprotein lipocalin	/;
PXO_02853	0.86679	0.913006	25.8284	4.25807e-147	5.29186e-146	7.892e-147	TRUE	hypothetical protein	/
PXO_05417	2.76239	2.8086	25.8162	5.83603e-147	7.23393e-146	1.07883e-146	TRUE	hypothetical protein	/
PXO_01185	-0.226705	-0.18049	-25.8009	8.65652e-147	1.0702e-145	1.59604e-146	TRUE	molecular chaperone DnaK	dnaK
PXO_00376	0.3174	0.363616	25.7274	5.77382e-146	7.11954e-145	1.06177e-145	TRUE	polygalacturonase	/
PXO_02672	0.873758	0.919974	25.7004	1.15557e-145	1.4212e-144	2.11951e-145	TRUE	extracellular protease	/
PXO_03449	10.9901	11.0363	25.6883	1.57871e-145	1.93658e-144	2.88811e-145	TRUE	transposase	/
PXO_01514	-1.23798	-1.19177	-25.5865	2.15463e-144	2.63622e-143	3.93152e-144	TRUE	rhodanese superfamily protein	/
PXO_03612	-0.730081	-0.683865	-25.5103	1.51524e-143	1.84914e-142	2.75772e-143	TRUE	TonB-dependent outer membrane receptor	/
PXO_02306	3.13386	3.18007	25.4535	6.46105e-143	7.86455e-142	1.17288e-142	TRUE	ISXo5 transposase	/
PXO_01337	1.1479	1.19412	25.4412	8.83573e-143	1.07275e-141	1.59984e-142	TRUE	phage protein	/
PXO_00627	9.64386	9.69007	25.2603	8.7308e-141	1.0573e-139	1.5768e-140	TRUE	arsenate reductase	/
PXO_03402	2.51649	2.56271	25.2565	9.61664e-141	1.1616e-139	1.73235e-140	TRUE	type III secretion system protein HrcU	hrcU
PXO_04637	-0.719226	-0.673011	-25.2554	9.87844e-141	1.19019e-139	1.77498e-140	TRUE	2-octaprenyl-3-methyl-6-methoxy-1,4-benzoquinol hydroxylase	visC
PXO_03447	10.9233	10.9695	25.2391	1.49048e-140	1.79122e-139	2.67133e-140	TRUE	LasA protein	lasA
PXO_01837	0.765646	0.811862	25.0909	6.25707e-139	7.50057e-138	1.1186e-138	TRUE	hypothetical protein	/
PXO_02269	1.77591	1.82212	25.0185	3.8428e-138	4.59486e-137	6.85253e-138	TRUE	TAL effector AvrBs3/PthA	talC9d
PXO_01367	10.8796	10.9258	24.9487	2.20846e-137	2.63402e-136	3.92823e-137	TRUE	hypothetical protein	/
PXO_02415	1.1955	1.24171	24.902	7.07234e-137	8.41395e-136	1.25481e-136	TRUE	TonB-dependent receptor	/
PXO_02030	1.76136	1.80758	24.8729	1.46071e-136	1.73345e-135	2.58517e-136	TRUE	hypothetical protein	/
PXO_03398	1.80428	1.85049	24.862	1.91739e-136	2.26971e-135	3.38493e-136	TRUE	type III hypothetical protein HrpB4	/
PXO_04521	0.442382	0.488598	24.8441	2.99144e-136	3.53229e-135	5.26787e-136	TRUE	50S ribosomal protein L3	rplC
PXO_02202	1.05361	1.09982	24.7774	1.56953e-135	1.84869e-134	2.75704e-135	TRUE	tryptophan halogenase	/
PXO_02993	5.04953	5.09574	24.7051	9.42335e-135	1.10719e-133	1.6512e-134	TRUE	ISXo5 transposase	/
PXO_02031	2.23527	2.28149	24.6002	1.25727e-133	1.47356e-132	2.19759e-133	TRUE	hypothetical protein	/
PXO_04279	-0.444837	-0.398621	-24.58	2.06942e-133	2.41943e-132	3.60821e-133	TRUE	ATP-dependent protease ATP-binding subunit HslU	hslU
PXO_04525	0.200109	0.246324	24.5698	2.65727e-133	3.09905e-132	4.62176e-133	TRUE	elongation factor G	fusA
PXO_04168	-0.268578	-0.222363	-24.5547	3.85066e-133	4.47982e-132	6.68097e-133	TRUE	avidin family	/
PXO_03979	0.81063	0.856846	24.5393	5.62865e-133	6.53226e-132	9.74187e-133	TRUE	hypothetical protein	/
PXO_03319	-0.52251	-0.476295	-24.5121	1.09679e-132	1.26976e-131	1.89365e-132	TRUE	glutamate synthase subunit alpha	gltB
PXO_03420	1.44505	1.49126	24.4499	5.05081e-132	5.83307e-131	8.69913e-132	TRUE	HpaF leucine rich hrp associated protein	hpaF
PXO_02981	10.7993	10.8455	24.4231	9.73111e-132	1.12109e-130	1.67193e-131	TRUE	transposase	/
PXO_03030	1.51977	1.56598	24.386	2.41058e-131	2.77042e-130	4.13165e-131	TRUE	D-amino acid oxidase	/
PXO_03994	0.272325	0.318541	24.3178	1.27075e-130	1.4569e-129	2.17275e-130	TRUE	isocitrate dehydrogenase	/
PXO_01233	-0.615199	-0.568983	-24.3152	1.35335e-130	1.54786e-129	2.30839e-130	TRUE	methionine synthase	metH
PXO_01988	0.325891	0.372107	24.3134	1.41334e-130	1.61257e-129	2.4049e-130	TRUE	DNA-binding protein	/
PXO_04497	0.372502	0.418717	24.298	2.05913e-130	2.34374e-129	3.49533e-130	TRUE	30S ribosomal protein S4	rpsD
PXO_03481	1.08001	1.12622	24.2225	1.29023e-129	1.46505e-128	2.18489e-129	TRUE	recombination protein F	recF
PXO_01122	0.837118	0.883334	24.2016	2.1378e-129	2.42165e-128	3.61152e-129	TRUE	membrane-associated Zn-dependent protease	/
PXO_04501	0.599298	0.645513	24.1731	4.26561e-129	4.82045e-128	7.18896e-129	TRUE	50S ribosomal protein L15	rplO
PXO_04253	-1.19975	-1.15354	-24.1348	1.07811e-128	1.21544e-127	1.81264e-128	TRUE	Rhs element Vgr protein	/
PXO_04176	0.274679	0.320895	24.1234	1.42127e-128	1.5985e-127	2.38393e-128	TRUE	exoglucanase A	/
PXO_03425	-0.352606	-0.30639	-24.0751	4.56233e-128	5.11911e-127	7.63438e-128	TRUE	histone H1	/
PXO_01184	-0.590848	-0.544632	-24.0426	9.98307e-128	1.11749e-126	1.66657e-127	TRUE	heat shock protein GrpE	grpE
PXO_03984	-1.81086	-1.76465	-24	2.78345e-127	3.10841e-126	4.63572e-127	TRUE	N-acyl-L-amino acid amidohydrolase	/
PXO_02699	0.452809	0.499025	23.9929	3.29556e-127	3.67164e-126	5.47569e-127	TRUE	CRISPR-associated protein, Csd1 family	csd
PXO_00888	-0.635745	-0.58953	-23.9498	9.28941e-127	1.03252e-125	1.53985e-126	TRUE	hypothetical protein	/
PXO_03727	-1.29766	-1.25144	-23.9355	1.30934e-126	1.45193e-125	2.16533e-126	TRUE	ISXoo2 transposase	/
PXO_03372	-0.558345	-0.512129	-23.918	1.98802e-126	2.19936e-125	3.28001e-126	TRUE	malto-oligosyltrehalose synthase	treY
PXO_03019	0.583491	0.629706	23.9178	2.00125e-126	2.20884e-125	3.29415e-126	TRUE	cytochrome D ubiquinol oxidase subunit I	/
PXO_00150	0.942394	0.988609	23.8696	6.33746e-126	6.97857e-125	1.04075e-125	TRUE	LexA repressor	lexA
PXO_04507	0.461602	0.507818	23.8057	2.91692e-125	3.20455e-124	4.7791e-125	TRUE	30S ribosomal protein S8	rpsH
PXO_01395	0.806595	0.852811	23.7635	7.97437e-125	8.74043e-124	1.3035e-124	TRUE	exopolysaccharide xanthan biosynthesis polymerase GumE	gumE
PXO_00441	0.573595	0.61981	23.6593	9.47622e-124	1.03626e-122	1.54542e-123	TRUE	ubiquinol-Cytochrome c reductase, iron-sulfur subunit	petA
PXO_02201	1.40279	1.449	23.6184	2.4937e-123	2.72066e-122	4.05745e-123	TRUE	pass1 domain-containing protein	/
PXO_04256	1.09274	1.13896	23.5663	8.53909e-123	9.29485e-122	1.38618e-122	TRUE	hypothetical protein	/
PXO_03496	0.75328	0.799496	23.466	9.08462e-122	9.86598e-121	1.47136e-121	TRUE	export protein	/
PXO_00288	10.6475	10.6937	23.4559	1.1514e-121	1.24757e-120	1.85663e-121	TRUE	transposase	/
PXO_02359	-0.387354	-0.341138	-23.4559	1.15159e-121	1.24493e-120	1.85663e-121	TRUE	type II citrate synthase	gltA
PXO_03389	2.95573	3.00195	23.4265	2.2968e-121	2.4773e-120	3.69314e-121	TRUE	hypothetical protein	/
PXO_00528	-1.51711	-1.4709	-23.4264	2.30117e-121	2.47638e-120	3.69314e-121	TRUE	L-lysine 6-aminotransferase	/
PXO_02922	-0.394526	-0.34831	-23.4144	3.047e-121	3.27155e-120	4.87902e-121	TRUE	phosphomannomutase	/
PXO_00149	0.492488	0.538704	23.3858	5.96009e-121	6.38485e-120	9.52203e-121	TRUE	recombinase A	recA
PXO_02128	-0.590577	-0.544361	-23.3575	1.15517e-120	1.2347e-119	1.84137e-120	TRUE	hypothetical protein	/
PXO_01131	0.814862	0.861078	23.3142	3.18101e-120	3.39237e-119	5.0592e-120	TRUE	elongation factor Ts	tsf
PXO_02473	0.751494	0.797709	23.2617	1.08389e-119	1.15331e-118	1.71998e-119	TRUE	peptidyl-prolyl cis-trans isomerase	/
PXO_02859	-1.67332	-1.6271	-23.2297	2.28034e-119	2.42094e-118	3.61046e-119	TRUE	integral membrane protein	/
PXO_00626	10.611	10.6572	23.2288	2.32796e-119	2.46598e-118	3.67763e-119	TRUE	arsenical resistance protein ArsH	arsH
PXO_05721	6.36923	6.41545	23.226	2.48685e-119	2.6284e-118	3.91986e-119	TRUE	hypothetical protein	/
PXO_00462	-3.73937	-3.69315	-23.2145	3.24713e-119	3.42431e-118	5.10684e-119	TRUE	ISXo8 transposase	/
PXO_04883	0.560161	0.606376	23.1344	2.0855e-118	2.19441e-117	3.27263e-118	TRUE	hypothetical protein	/
PXO_04530	0.164463	0.210678	23.0832	6.8267e-118	7.16728e-117	1.06889e-117	TRUE	DNA-directed RNA polymerase subunit beta	rpoB
PXO_02952	1.05656	1.10278	23.0713	8.98505e-118	9.41244e-117	1.40372e-117	TRUE	NADH pyrophosphatase	/
PXO_01951	0.692158	0.738374	23.0318	2.23934e-117	2.34068e-116	3.49077e-117	TRUE	HrpG protein	hrpG
PXO_02982	10.5718	10.618	22.9863	6.39362e-117	6.66824e-116	9.94466e-117	TRUE	transposase IS3	/
PXO_04436	3.09637	3.14258	22.9647	1.05086e-116	1.09358e-115	1.63091e-116	TRUE	high-affinity choline transport	/
PXO_02983	10.568	10.6142	22.963	1.0939e-116	1.13589e-115	1.694e-116	TRUE	transposase	/
PXO_01157	-1.38657	-1.34036	-22.9564	1.27265e-116	1.3186e-115	1.96649e-116	TRUE	multidrug resistance membrane translocase	/
PXO_02990	10.5641	10.6104	22.9396	1.87233e-116	1.93569e-115	2.88679e-116	TRUE	ISxac3 transposase	/
PXO_03758	-0.281236	-0.235021	-22.8688	9.50383e-116	9.80406e-115	1.46213e-115	TRUE	FMN reductase	/
PXO_01604	-0.614526	-0.56831	-22.8647	1.04478e-115	1.07544e-114	1.60386e-115	TRUE	pilus biogenesis protein	/
PXO_02125	-0.516946	-0.470731	-22.862	1.11055e-115	1.14066e-114	1.70113e-115	TRUE	CysB family transcriptional regulator	lysR
PXO_03360	1.04433	1.09054	22.794	5.25551e-115	5.38632e-114	8.03288e-115	TRUE	hypothetical protein	/
PXO_02274	8.07146	8.11768	22.7889	5.90531e-115	6.03924e-114	9.0066e-115	TRUE	transposase	/
PXO_01901	1.17883	1.22505	22.7154	3.15252e-114	3.21707e-113	4.79777e-114	TRUE	glutamate symporter	/
PXO_03934	-0.488078	-0.441862	-22.6698	8.89341e-114	9.05598e-113	1.35056e-113	TRUE	DNA polymerase I	/
PXO_04328	-0.388555	-0.34234	-22.5622	1.01844e-112	1.03483e-111	1.54329e-112	TRUE	protein Hmsprotein H	hmsH
PXO_03865	3.78069	3.8269	22.5551	1.19562e-112	1.21227e-111	1.80791e-112	TRUE	hexuranate transporter	/
PXO_00114	1.36088	1.4071	22.5169	2.83775e-112	2.8711e-111	4.28181e-112	TRUE	hypothetical protein	/
PXO_02695	1.05807	1.10429	22.4594	1.03685e-111	1.0468e-110	1.56114e-111	TRUE	CRISPR-associated protein Cas2	cas
PXO_01128	-0.45027	-0.404055	-22.4401	1.59989e-111	1.6118e-110	2.40375e-111	TRUE	ribosome recycling factor	frr
PXO_02430	0.550074	0.59629	22.4395	1.62208e-111	1.63069e-110	2.43193e-111	TRUE	rhamnogalacturonase B	/
PXO_01141	-0.620938	-0.574722	-22.4286	2.07225e-111	2.07884e-110	3.10027e-111	TRUE	2,3,4,5-tetrahydropyridine-2,6-carboxylate N-succinyltransferase	dapD
PXO_03397	1.8042	1.85042	22.4218	2.4097e-111	2.41225e-110	3.5975e-111	TRUE	type III secretion system protein HrpB	/
PXO_01752	3.99718	4.0434	22.4119	3.01061e-111	3.00744e-110	4.48513e-111	TRUE	ISXo8 transposase	/
PXO_03914	0.466046	0.512261	22.3977	4.1423e-111	4.12922e-110	6.1581e-111	TRUE	IcfG protein	/
PXO_00080	0.709846	0.756061	22.3612	9.39252e-111	9.34319e-110	1.39339e-110	TRUE	hypothetical protein	/
PXO_01731	0.937388	0.983604	22.3597	9.71884e-111	9.64753e-110	1.43878e-110	TRUE	hypothetical protein	/
PXO_00649	-1.10211	-1.0559	-22.3097	2.9773e-110	2.94927e-109	4.39839e-110	TRUE	signal protein with GGDEF domain	/
PXO_03406	1.25081	1.29702	22.1949	3.84768e-109	3.8035e-108	5.67235e-109	TRUE	type III secretion system protein	epaP
PXO_00241	1.39153	1.43775	22.1708	6.57735e-109	6.48828e-108	9.67629e-109	TRUE	VirG protein	virG
PXO_00423	7.30986	7.35607	22.165	7.48401e-109	7.36731e-108	1.09872e-108	TRUE	ISXo3 transposase ORF B	/
PXO_02691	1.6308	1.67702	22.1612	8.1332e-109	7.98977e-108	1.1906e-108	TRUE	aminoglycoside phosphotransferase	/
PXO_04250	-2.91966	-2.87344	-22.1612	8.14353e-109	7.98336e-108	1.1906e-108	TRUE	endopolygalacturonase	/
PXO_03413	1.04068	1.08689	22.002	2.75357e-107	2.69383e-106	4.01744e-107	TRUE	XopF1 effector	xopF1
PXO_04479	0.92223	0.968445	21.9503	8.60794e-107	8.40384e-106	1.2533e-106	TRUE	sulfotransferase	raxST
PXO_04478	1.35059	1.3968	21.8546	7.03293e-106	6.85204e-105	1.02188e-105	TRUE	ABC transporter	raxA
PXO_05714	1.01935	1.06557	21.787	3.08327e-105	2.9978e-104	4.47076e-105	TRUE	TAL effector AvrBs3/PthA	talC9b
PXO_04353	-0.759389	-0.713173	-21.7516	6.6667e-105	6.46861e-104	9.64694e-105	TRUE	5,10-methylenetetrahydrofolate reductase	metF
PXO_03157	0.557432	0.603647	21.7295	1.07856e-104	1.04437e-103	1.55752e-104	TRUE	cystathionine gamma-synthase	metB
PXO_04422	0.848348	0.894564	21.6944	2.3162e-104	2.2382e-103	3.33794e-104	TRUE	two-component system sensor protein	/
PXO_03440	1.49042	1.53664	21.6747	3.55351e-104	3.42686e-103	5.11064e-104	TRUE	AtsE	atsE
PXO_01146	0.840471	0.886687	21.6733	3.66433e-104	3.52654e-103	5.2593e-104	TRUE	asparagine synthetase B	asnB
PXO_04656	3.71786	3.76407	21.6614	4.74341e-104	4.55579e-103	6.79427e-104	TRUE	hypothetical protein	/
PXO_00876	-3.04264	-2.99643	-21.5505	5.23224e-103	5.01511e-102	7.47928e-103	TRUE	LacI family transcriptional regulator	lacI
PXO_01228	0.68324	0.729456	21.5128	1.18194e-102	1.1306e-101	1.68612e-102	TRUE	transcriptional regulator	/
PXO_00800	-0.397006	-0.35079	-21.4977	1.63525e-102	1.56107e-101	2.3281e-102	TRUE	4-hydroxy-3-methylbut-2-en-1-yl diphosphate synthase	ispG
PXO_04024	0.802544	0.84876	21.4743	2.70872e-102	2.58064e-101	3.84863e-102	TRUE	hypothetical protein	/
PXO_03020	0.434261	0.480477	21.4596	3.71815e-102	3.53523e-101	5.27226e-102	TRUE	NtrC family transcriptional regulator	/
PXO_00270	1.17328	1.2195	21.4577	3.86715e-102	3.66953e-101	5.47254e-102	TRUE	Rhs element Vgr protein	/
PXO_04203	-2.07987	-2.03365	-21.393	1.55222e-101	1.46996e-100	2.19221e-101	TRUE	lytic enzyme	/
PXO_04156	-0.830542	-0.784326	-21.3817	1.97837e-101	1.86978e-100	2.78849e-101	TRUE	zinc protease	/
PXO_02119	0.304409	0.350624	21.3488	4.00487e-101	3.7775e-100	5.63357e-101	TRUE	fructose-bisphosphate aldolase class-I	/
PXO_02053	2.94683	2.99304	21.3124	8.70625e-101	8.19564e-100	1.22226e-100	TRUE	VGR-related protein	/
PXO_03107	0.647512	0.693728	21.3099	9.19068e-101	8.6345e-100	1.2877e-100	TRUE	F0F1 ATP synthase subunit A	atpB
PXO_03254	1.33017	1.37639	21.2903	1.39573e-100	1.30866e-99	1.95167e-100	TRUE	porin	/
PXO_04881	0.756192	0.802408	21.2755	1.91429e-100	1.79134e-99	2.67151e-100	TRUE	two-component system regulatory protein	/
PXO_01716	-0.931855	-0.88564	-21.2466	3.5438e-100	3.30964e-99	4.93583e-100	TRUE	hypothetical protein	/
PXO_04741	2.86404	2.91025	21.2187	6.41253e-100	5.97704e-99	8.91384e-100	TRUE	ISXoo2 transposase	/
PXO_00320	2.88753	2.93374	21.2137	7.13546e-100	6.6378e-99	9.89927e-100	TRUE	ISXoo5 transposase	/
PXO_01985	0.571364	0.61758	21.1815	1.41538e-99	1.31408e-98	1.95975e-99	TRUE	hypothetical protein	/
PXO_03127	-0.687119	-0.640903	-21.1086	6.62889e-99	6.14243e-98	9.16049e-99	TRUE	hypothetical protein	/
PXO_00735	-0.661968	-0.615752	-21.1028	7.49288e-99	6.92945e-98	1.03342e-98	TRUE	methylthioribose-1-phosphate isomerase	mtnA
PXO_04239	0.893447	0.939663	21.0413	2.74961e-98	2.53789e-97	3.78488e-98	TRUE	HAD superfamily hydrolase	/
PXO_02018	-0.457395	-0.411179	-21.0257	3.81917e-98	3.51825e-97	5.24693e-98	TRUE	single-stranded DNA binding protein	/
PXO_01155	-1.22027	-1.17405	-21.0082	5.51824e-98	5.07357e-97	7.56645e-98	TRUE	outer membrane efflux protein	/
PXO_03516	-2.06413	-2.01791	-20.9798	1.00312e-97	9.20501e-97	1.37279e-97	TRUE	hypothetical protein	/
PXO_02801	-0.499208	-0.452992	-20.9137	4.02204e-97	3.68363e-96	5.49357e-97	TRUE	TonB protein	/
PXO_03815	0.763541	0.809757	20.9118	4.17979e-97	3.82071e-96	5.69801e-97	TRUE	cytochrome C5	/
PXO_01224	0.301126	0.347342	20.8287	2.37992e-96	2.17127e-95	3.23812e-96	TRUE	UDP-glucose dehydrogenase	/
PXO_03252	0.598244	0.64446	20.8277	2.43071e-96	2.21335e-95	3.30088e-96	TRUE	acetate permease	actP
PXO_00236	0.41489	0.461106	20.8111	3.43599e-96	3.12273e-95	4.65707e-96	TRUE	hypothetical protein	/
PXO_01147	0.453919	0.500135	20.8039	3.98813e-96	3.61759e-95	5.39508e-96	TRUE	hypothetical protein	/
PXO_03433	0.834274	0.880489	20.7868	5.70341e-96	5.1636e-95	7.70072e-96	TRUE	ISXoo15 transposase	/
PXO_03238	-1.82157	-1.77535	-20.7702	8.05175e-96	7.27577e-95	1.08507e-95	TRUE	4-oxalomesaconate hydratase	/
PXO_04252	10.1898	10.236	20.7404	1.49799e-95	1.35105e-94	2.01488e-95	TRUE	LysM domain-containing protein	lysM
PXO_04785	0.476992	0.523207	20.7346	1.6879e-95	1.51943e-94	2.266e-95	TRUE	alcohol dehydrogenase	/
PXO_05749	0.913914	0.96013	20.6836	4.86323e-95	4.36952e-94	6.51647e-95	TRUE	hypothetical protein	/
PXO_01200	-0.523793	-0.477578	-20.6787	5.38351e-95	4.82782e-94	7.19996e-95	TRUE	transcription factor jumonji, JmjC	jmjC
PXO_00639	4.00334	4.04955	20.64	1.20031e-94	1.07438e-93	1.60227e-94	TRUE	transposase	/
PXO_03448	10.1699	10.2161	20.6288	1.51416e-94	1.35275e-93	2.01741e-94	TRUE	hypothetical protein	/
PXO_00555	10.1649	10.2111	20.6007	2.7035e-94	2.41075e-93	3.59526e-94	TRUE	hypothetical protein	/
PXO_02704	0.459298	0.505513	20.5693	5.16917e-94	4.60076e-93	6.86133e-94	TRUE	hypothetical protein	/
PXO_02062	-1.92481	-1.8786	-20.5663	5.49658e-94	4.88299e-93	7.28223e-94	TRUE	plasmid stabilization system	/
PXO_02708	1.11864	1.16486	20.5033	2.01078e-93	1.78296e-92	2.65902e-93	TRUE	malonyl CoA-acyl carrier protein transacylase	fabD
PXO_03906	-0.894641	-0.848425	-20.501	2.10868e-93	1.86628e-92	2.78327e-93	TRUE	exodeoxyribonuclease V subunit beta	/
PXO_04812	0.345782	0.391997	20.4759	3.53178e-93	3.11996e-92	4.65294e-93	TRUE	hypothetical protein	/
PXO_04534	0.344563	0.390778	20.4748	3.61518e-93	3.18768e-92	4.75395e-93	TRUE	50S ribosomal protein L11	rplK
PXO_04029	1.19037	1.23659	20.4711	3.89686e-93	3.42967e-92	5.11483e-93	TRUE	disulfide-isomerase	/
PXO_01239	0.473138	0.519353	20.4171	1.17848e-92	1.03527e-91	1.54394e-92	TRUE	metallopeptidase	/
PXO_01565	-0.356967	-0.310751	-20.3969	1.78332e-92	1.5637e-91	2.33203e-92	TRUE	outer membrane protein P6	/
PXO_03412	2.22907	2.27528	20.3655	3.38713e-92	2.96452e-91	4.42113e-92	TRUE	protein HpaB	hpaB
PXO_04216	0.569687	0.615903	20.2804	1.91478e-91	1.67278e-90	2.49469e-91	TRUE	4-hydroxyphenylpyruvate dioxygenase	hppD
PXO_02072	10.0954	10.1416	20.2155	7.14861e-91	6.23364e-90	9.29653e-91	TRUE	hypothetical protein	/
PXO_01398	0.850131	0.896347	20.2119	7.6936e-91	6.69655e-90	9.98688e-91	TRUE	exopolysaccharide xanthan biosynthesis glycosyltransferase GumH	gumH
PXO_04536	0.536892	0.583107	20.2116	7.74121e-91	6.72562e-90	1.00302e-90	TRUE	transcription antitermination protein NusG	nusG
PXO_00343	1.3736	1.41982	20.1548	2.44228e-90	2.11799e-89	3.15866e-90	TRUE	gamma-glutamyl kinase	proB
PXO_05768	3.60815	3.65437	20.0837	1.02403e-89	8.86428e-89	1.32197e-89	TRUE	hypothetical protein	/
PXO_04700	-0.69501	-0.648794	-20.0816	1.06957e-89	9.24163e-89	1.37825e-89	TRUE	Rhs element Vgr protein	/
PXO_03511	10.0688	10.115	20.0697	1.35897e-89	1.17208e-88	1.74798e-89	TRUE	transposase	/
PXO_00922	-0.36559	-0.319374	-20.0434	2.30513e-89	1.98451e-88	2.9596e-89	TRUE	phosphoenolpyruvate synthase	ppsA
PXO_02864	-0.511748	-0.465532	-20.0158	4.00834e-89	3.44455e-88	5.13703e-89	TRUE	catalase	/
PXO_03066	0.981217	1.02743	19.9878	7.03226e-89	6.0322e-88	8.99611e-89	TRUE	hypothetical protein	/
PXO_01400	0.78374	0.829955	19.9851	7.41935e-89	6.35273e-88	9.47413e-89	TRUE	exopolysaccharide xanthan biosynthesis protein GumJ	gumJ
PXO_04775	2.03021	2.07643	19.8922	4.75836e-88	4.06694e-87	6.06522e-88	TRUE	hypothetical protein	/
PXO_05529	10.0056	10.0518	19.7273	1.25731e-86	1.07268e-85	1.59974e-86	TRUE	hypothetical protein	/
PXO_04325	-0.770582	-0.724366	-19.6732	3.66178e-86	3.11844e-85	4.65068e-86	TRUE	hypothetical protein	/
PXO_01302	0.415645	0.46186	19.6689	3.98366e-86	3.38647e-85	5.05041e-86	TRUE	transcription elongation factor NusA	nusA
PXO_04109	3.31872	3.36493	19.6645	4.34783e-86	3.68942e-85	5.50221e-86	TRUE	ISXo2 transposase	/
PXO_01396	0.85696	0.903175	19.6386	7.23998e-86	6.13261e-85	9.14585e-86	TRUE	exopolysaccharide xanthan biosynthesis acetyltransferase GumF	gumF
PXO_01524	-0.476963	-0.430747	-19.603	1.45798e-85	1.23278e-84	1.8385e-85	TRUE	protein GntY	gntY
PXO_00107	1.30622	1.35243	19.5671	2.9497e-85	2.48963e-84	3.71291e-85	TRUE	hypothetical protein	/
PXO_01764	-1.16614	-1.11992	-19.5662	3.00135e-85	2.52872e-84	3.7712e-85	TRUE	MFS transporter	/
PXO_02413	1.68019	1.7264	19.5454	4.51398e-85	3.79639e-84	5.66174e-85	TRUE	sugar transporter	/
PXO_02973	9.97154	10.0178	19.5446	4.58243e-85	3.84713e-84	5.73741e-85	TRUE	ice nucleation protein	/
PXO_01769	0.464247	0.510463	19.4949	1.21366e-84	1.01711e-83	1.51687e-84	TRUE	virulence protein	/
PXO_01320	-0.609301	-0.563086	-19.4907	1.3169e-84	1.10168e-83	1.64299e-84	TRUE	pre-pilin like leader sequence	/
PXO_04215	0.639728	0.685944	19.4779	1.69006e-84	1.41136e-83	2.10483e-84	TRUE	homogentisate 1,2-dioxygenase	hmgA
PXO_01386	0.511576	0.557792	19.4594	2.42419e-84	2.02087e-83	3.01382e-84	TRUE	50S ribosomal protein L20	rplT
PXO_04148	-1.66073	-1.61451	-19.4586	2.46269e-84	2.04936e-83	3.05631e-84	TRUE	hypothetical protein	/
PXO_02761	0.593288	0.639504	19.3765	1.21815e-83	1.01192e-82	1.50912e-83	TRUE	peptidyl-dipeptidase dcp	/
PXO_01409	0.919559	0.965774	19.3683	1.42937e-83	1.1853e-82	1.76769e-83	TRUE	ISXoo2 transposase	/
PXO_04339	0.847227	0.893443	19.3677	1.44704e-83	1.19786e-82	1.78642e-83	TRUE	methyltransferase	/
PXO_02158	0.190479	0.236695	19.2296	2.09172e-82	1.7285e-81	2.57779e-82	TRUE	ATP-dependent chaperone ClpB	clpB
PXO_04764	0.520307	0.566522	19.2063	3.28117e-82	2.70668e-81	4.0366e-82	TRUE	hypothetical protein	/
PXO_05829	-0.428469	-0.382254	-19.189	4.57271e-82	3.76553e-81	5.61571e-82	TRUE	poly(A) polymerase	/
PXO_02043	0.479423	0.525638	19.1526	9.19897e-82	7.562e-81	1.12776e-81	TRUE	lipoprotein	/
PXO_03174	0.570522	0.616738	19.1152	1.88609e-81	1.54777e-80	2.30826e-81	TRUE	phosphohexose mutase	xanA
PXO_01288	-0.40737	-0.361154	-19.0939	2.83596e-81	2.32323e-80	3.46474e-81	TRUE	NADH dehydrogenase subunit B	/
PXO_04113	1.41754	1.46376	19.0652	4.91464e-81	4.01914e-80	5.99393e-81	TRUE	hypothetical protein	/
PXO_02390	5.77259	5.81881	18.9967	1.81462e-80	1.48141e-79	2.2093e-80	TRUE	transposase	/
PXO_00519	2.58769	2.63391	18.9639	3.39195e-80	2.76435e-79	4.12261e-80	TRUE	ISXoo6 transposase	/
PXO_03711	-0.274533	-0.228317	-18.9357	5.79146e-80	4.71178e-79	7.0269e-80	TRUE	RNA polymerase factor sigma-32	rpoH
PXO_00345	1.83858	1.88479	18.9301	6.44415e-80	5.2338e-79	7.80542e-80	TRUE	cupin	/
PXO_01780	0.577431	0.623647	18.9258	6.9872e-80	5.66514e-79	8.44869e-80	TRUE	delta 9 acyl-lipid fatty acid desaturase	/
PXO_00563	9.84235	9.88857	18.8655	2.19326e-79	1.77523e-78	2.64748e-79	TRUE	helix-destabilizing protein	/
PXO_02805	0.185428	0.231643	18.7983	7.79418e-79	6.29786e-78	9.39229e-79	TRUE	TonB-dependent receptor	/
PXO_02038	-1.02809	-0.981877	-18.7966	8.05778e-79	6.49976e-78	9.6934e-79	TRUE	Rhs element Vgr protein	/
PXO_04428	0.706498	0.752714	18.7855	9.92876e-79	7.99536e-78	1.19239e-78	TRUE	glutamate--cysteine ligase	/
PXO_03639	1.588	1.63422	18.7504	1.92165e-78	1.54483e-77	2.30388e-78	TRUE	hypothetical protein	/
PXO_01606	-0.936562	-0.890347	-18.6861	6.4183e-78	5.15096e-77	7.68187e-78	TRUE	hypothetical protein	/
PXO_00718	-0.476792	-0.430576	-18.672	8.35823e-78	6.69649e-77	9.98679e-78	TRUE	sulfite oxidase subunit YedY	/
PXO_05546	-1.27665	-1.23044	-18.6608	1.03219e-77	8.25575e-77	1.23122e-77	TRUE	hypothetical protein	/
PXO_03119	-1.07996	-1.03375	-18.6334	1.72345e-77	1.37614e-76	2.05231e-77	TRUE	ISXo5 transposase	/
PXO_04202	-2.10128	-2.05507	-18.623	2.09179e-77	1.66744e-76	2.48674e-77	TRUE	hypothetical protein	/
PXO_01628	-0.533567	-0.487352	-18.6208	2.17976e-77	1.73465e-76	2.58696e-77	TRUE	hypothetical protein	/
PXO_02027	-0.562831	-0.516616	-18.6162	2.37593e-77	1.88759e-76	2.81505e-77	TRUE	pirin	/
PXO_01334	-1.35903	-1.31282	-18.6067	2.83415e-77	2.24786e-76	3.35234e-77	TRUE	hypothetical protein	/
PXO_00572	1.32854	1.37475	18.5664	6.01514e-77	4.76282e-76	7.10302e-77	TRUE	TAL effector AvrBs3/PthA	pthXo6
PXO_00353	0.615055	0.661271	18.533	1.11959e-76	8.85021e-76	1.31904e-76	TRUE	N-acetylornithine carbamoyltransferase	/
PXO_04502	0.69527	0.741486	18.5329	1.12075e-76	8.84461e-76	1.31904e-76	TRUE	50S ribosomal protein L30	rpmD
PXO_03967	0.470423	0.516638	18.4935	2.32919e-76	1.83506e-75	2.73671e-76	TRUE	pyruvate dehydrogenase	/
PXO_03818	0.62759	0.673806	18.4168	9.64079e-76	7.58292e-75	1.13088e-75	TRUE	nitrile hydratase activator	/
PXO_02315	1.41593	1.46215	18.4115	1.06161e-75	8.33621e-75	1.24322e-75	TRUE	ISXo8 transposase	/
PXO_01459	1.40361	1.44983	18.397	1.38855e-75	1.08854e-74	1.62339e-75	TRUE	xylosidase	/
PXO_03878	0.184248	0.230463	18.3901	1.57634e-75	1.23372e-74	1.8399e-75	TRUE	hypothetical protein	desA3
PXO_02706	0.582809	0.629024	18.3865	1.68428e-75	1.31602e-74	1.96264e-75	TRUE	3-oxoacyl-ACP synthase	/
PXO_01284	1.78799	1.83421	18.3842	1.75891e-75	1.37206e-74	2.04622e-75	TRUE	dehydrogenase	/
PXO_01994	-0.361872	-0.315656	-18.3564	2.93396e-75	2.28492e-74	3.40761e-75	TRUE	twitching motility protein	/
PXO_03548	-0.449453	-0.403238	-18.3524	3.16022e-75	2.45709e-74	3.66437e-75	TRUE	D-3-phosphoglycerate dehydrogenase	/
PXO_03155	0.290651	0.336866	18.3169	6.06932e-75	4.71118e-74	7.02601e-75	TRUE	cystathionine beta-synthase	cysB
PXO_03844	-0.658346	-0.612131	-18.3118	6.66777e-75	5.16725e-74	7.70616e-75	TRUE	hypothetical protein	/
PXO_04863	0.34817	0.394385	18.3065	7.34451e-75	5.6824e-74	8.47443e-75	TRUE	hypothetical protein	/
PXO_00798	-0.401152	-0.354937	-18.2858	1.07355e-74	8.29246e-74	1.23669e-74	TRUE	two-component system sensor protein	/
PXO_04827	-0.878985	-0.832769	-18.2823	1.14475e-74	8.82801e-74	1.31656e-74	TRUE	ribosomal large subunit pseudouridine synthase F	/
PXO_01623	-1.21711	-1.1709	-18.2761	1.2838e-74	9.88423e-74	1.47408e-74	TRUE	RebB protein	rebB
PXO_01129	0.486726	0.532942	18.2509	2.03515e-74	1.56436e-73	2.333e-74	TRUE	uridylate kinase	pyrH
PXO_02831	0.403888	0.450104	18.1458	1.38631e-73	1.06389e-72	1.58663e-73	TRUE	ankyrin AnkB	ankB
PXO_03909	0.879466	0.925682	18.1456	1.39201e-73	1.06653e-72	1.59057e-73	TRUE	hypothetical protein	/
PXO_04520	0.294981	0.341196	18.1041	2.95699e-73	2.26193e-72	3.37332e-73	TRUE	50S ribosomal protein L4	rplD
PXO_04756	-1.6545	-1.60829	-18.0969	3.37412e-73	2.57685e-72	3.84298e-73	TRUE	cardiolipin synthase	/
PXO_04482	0.331711	0.377927	18.0906	3.78165e-73	2.88343e-72	4.3002e-73	TRUE	glycine dehydrogenase	gcvP
PXO_00355	0.423299	0.469514	18.0524	7.54861e-73	5.74641e-72	8.56989e-73	TRUE	cysteinyl-tRNA synthetase	cysS
PXO_03989	2.848	2.89421	18.0003	1.93701e-72	1.47219e-71	2.19554e-72	TRUE	IS1112 transposase	/
PXO_00033	-0.479723	-0.433507	-17.9594	4.0507e-72	3.07373e-71	4.58399e-72	TRUE	transposition helper protein	/
PXO_03445	9.65464	9.70085	17.915	9.00446e-72	6.82178e-71	1.01736e-71	TRUE	hypothetical protein	/
PXO_04718	0.548219	0.594434	17.8851	1.53941e-71	1.16439e-70	1.73651e-71	TRUE	lipoprotein	/
PXO_04099	5.853	5.89921	17.8279	4.293e-71	3.24201e-70	4.83496e-71	TRUE	ISXoo11 transposase	/
PXO_02208	1.00598	1.05219	17.8269	4.37239e-71	3.2967e-70	4.91652e-71	TRUE	amino acid transporter	/
PXO_04874	0.572834	0.619049	17.8195	4.99025e-71	3.75657e-70	5.6006e-71	TRUE	competence lipoprotein	/
PXO_04018	0.224884	0.2711	17.8194	4.99662e-71	3.75539e-70	5.6006e-71	TRUE	hypothetical protein	/
PXO_02847	-0.701776	-0.655561	-17.8055	6.40187e-71	4.80394e-70	7.16434e-71	TRUE	hypothetical protein	/
PXO_03394	1.32981	1.37603	17.7743	1.11789e-70	8.37533e-70	1.24905e-70	TRUE	type III secretion apparatus protein SpaR/YscT/HrcT	epaR
PXO_04613	3.31018	3.3564	17.7595	1.45524e-70	1.08856e-69	1.62342e-70	TRUE	ISXoo11 transposase	/
PXO_03705	2.42772	2.47394	17.7145	3.24059e-70	2.42022e-69	3.60939e-70	TRUE	ISxac1 transposase	/
PXO_00504	9.60363	9.64984	17.664	7.94307e-70	5.9229e-69	8.83311e-70	TRUE	ISxac3 transposase	/
PXO_02908	0.628813	0.675029	17.6158	1.86196e-69	1.38622e-68	2.06734e-69	TRUE	3-carboxy-cis,cis-muconate cycloisomerase	pcaB
PXO_00580	1.24475	1.29097	17.6087	2.11067e-69	1.56892e-68	2.33981e-69	TRUE	glyoxalase	/
PXO_03512	6.57994	6.62616	17.5935	2.76418e-69	2.05147e-68	3.05946e-69	TRUE	transposase	/
PXO_04834	1.0255	1.07172	17.5812	3.42982e-69	2.5415e-68	3.79026e-69	TRUE	transporter, monovalent cation:proton antiporter-2 (CPA2) family	/
PXO_03376	-0.205106	-0.15889	-17.5711	4.10487e-69	3.03697e-68	4.52917e-69	TRUE	glycogen synthase	glgA
PXO_01678	0.406901	0.453116	17.5548	5.46724e-69	4.03859e-68	6.02294e-69	TRUE	peptide chain release factor 3	prfC
PXO_03877	1.32326	1.36948	17.5482	6.13957e-69	4.52817e-68	6.75308e-69	TRUE	signal protein with EAL domain	/
PXO_05663	2.26799	2.3142	17.5445	6.5545e-69	4.82668e-68	7.19825e-69	TRUE	ISXoo12 transposase	/
PXO_02423	1.26832	1.31453	17.532	8.1616e-69	6.0008e-68	8.94928e-69	TRUE	acetylxylan esterase	/
PXO_01229	0.477224	0.52344	17.5318	8.19202e-69	6.01384e-68	8.96872e-69	TRUE	glucose-galactose transporter	/
PXO_00183	0.653907	0.700122	17.5181	1.04329e-68	7.64705e-68	1.14044e-68	TRUE	hemolysin	/
PXO_02677	0.725301	0.771516	17.4937	1.6015e-68	1.17204e-67	1.74792e-68	TRUE	general secretion pathway protein F	/
PXO_00668	0.560464	0.60668	17.4383	4.22142e-68	3.08463e-67	4.60025e-68	TRUE	MarR family transcriptional regulator	/
PXO_03719	0.271933	0.318148	17.4376	4.27806e-68	3.1212e-67	4.65479e-68	TRUE	transcription termination factor Rho	/
PXO_04849	1.32808	1.3743	17.3988	8.42062e-68	6.1341e-67	9.14807e-68	TRUE	RhsD protein	/
PXO_02059	-1.8738	-1.82759	-17.397	8.69753e-68	6.32608e-67	9.43439e-68	TRUE	hypothetical protein	/
PXO_05738	5.10852	5.15474	17.3199	3.32875e-67	2.41743e-66	3.60522e-67	TRUE	ISXoo12 transposase	/
PXO_03257	0.302199	0.348415	17.285	6.10507e-67	4.42688e-66	6.60201e-67	TRUE	acetyl-CoA synthetase	acsA
PXO_03298	0.486094	0.53231	17.2781	6.88362e-67	4.98378e-66	7.43255e-67	TRUE	endoglucanase	/
PXO_01289	0.334171	0.380387	17.2597	9.45395e-67	6.83427e-66	1.01923e-66	TRUE	NADH dehydrogenase subunit C	/
PXO_02709	0.935024	0.98124	17.2575	9.82923e-67	7.09473e-66	1.05807e-66	TRUE	3-ketoacyl-ACP reductase	fabG
PXO_01177	-0.668206	-0.62199	-17.223	1.78443e-66	1.28604e-65	1.91793e-66	TRUE	SsrA-binding protein	smpB
PXO_04195	0.551827	0.598043	17.2158	2.02047e-66	1.45394e-65	2.16833e-66	TRUE	anthranilate synthase component I	trpE
PXO_05583	-0.491639	-0.445423	-17.1992	2.69333e-66	1.93519e-65	2.88604e-66	TRUE	phosphate ABC transporter substrate-binding protein	pstS
PXO_00600	0.470345	0.51656	17.191	3.10334e-66	2.22641e-65	3.32036e-66	TRUE	succinate dehydrogenase iron-sulfur subunit	sdhB
PXO_04157	0.709631	0.755846	17.138	7.72175e-66	5.53139e-65	8.24922e-66	TRUE	histidine kinase-response regulator hybrid protein	/
PXO_01891	-0.489672	-0.443456	-17.1256	9.56632e-66	6.84238e-65	1.02044e-65	TRUE	protein TldD	tldD
PXO_05780	4.34746	4.39368	17.1163	1.12106e-65	8.00634e-65	1.19402e-65	TRUE	ISXo8 transposase	/
PXO_01244	1.88914	1.93535	17.1088	1.27588e-65	9.09831e-65	1.35687e-65	TRUE	hypothetical protein	/
PXO_01404	1.55681	1.60303	17.0964	1.5799e-65	1.12494e-64	1.67768e-65	TRUE	hypothetical protein	/
PXO_01371	7.12412	7.17034	17.0819	2.0233e-65	1.43849e-64	2.14528e-65	TRUE	hypothetical protein	/
PXO_03240	0.555454	0.60167	17.0797	2.10038e-65	1.49105e-64	2.22368e-65	TRUE	50S ribosomal protein L28	rpmB
PXO_03273	0.621357	0.667572	17.0634	2.7808e-65	1.97112e-64	2.93963e-65	TRUE	hypothetical protein	/
PXO_02615	3.04439	3.09061	17.0304	4.88825e-65	3.45977e-64	5.15971e-65	TRUE	signal protein with GGDEF domain	/
PXO_02063	0.813708	0.859924	17.0222	5.62051e-65	3.97211e-64	5.92379e-65	TRUE	type I restriction-modification system subunit S	/
PXO_01506	5.71699	5.76321	17.0112	6.78524e-65	4.78809e-64	7.14071e-65	TRUE	ISXoo11 transposase	/
PXO_00475	0.325732	0.371948	16.9613	1.58923e-64	1.11979e-63	1.67e-64	TRUE	two-component system sensor histidine kinase-response regulator hybridprotein	/
PXO_02472	0.720672	0.766888	16.9572	1.70165e-64	1.19723e-63	1.78548e-64	TRUE	murein hydrolase D	/
PXO_04052	-0.680072	-0.633856	-16.9218	3.10947e-64	2.18447e-63	3.25781e-64	TRUE	hypothetical protein	/
PXO_05830	8.23362	8.27984	16.9045	4.16956e-64	2.92487e-63	4.36199e-64	TRUE	ArsR family transcriptional regulator	arsR
PXO_03038	2.79256	2.83877	16.8938	5.00063e-64	3.50266e-63	5.22368e-64	TRUE	hypothetical protein	/
PXO_02159	0.52443	0.570646	16.8749	6.88347e-64	4.81436e-63	7.17989e-64	TRUE	hypothetical protein	/
PXO_05410	0.588974	0.63519	16.8725	7.17447e-64	5.01049e-63	7.47238e-64	TRUE	ABC transporter	wzm
PXO_01312	-0.595056	-0.54884	-16.8234	1.64334e-63	1.14598e-62	1.70905e-63	TRUE	phosphoribosylaminoimidazole carboxylase catalytic subunit	purE
PXO_02250	-0.198355	-0.152139	-16.8158	1.86998e-63	1.30211e-62	1.9419e-63	TRUE	DNA transport competence protein	/
PXO_04452	-0.621312	-0.575096	-16.7941	2.69661e-63	1.87496e-62	2.79621e-63	TRUE	spfh domain/band 7 family protein	spfh
PXO_00059	-0.470077	-0.423862	-16.7926	2.76426e-63	1.91917e-62	2.86215e-63	TRUE	beta-ketoadipate enol-lactone hydrolase	/
PXO_03508	1.07468	1.12089	16.745	6.15827e-63	4.26931e-62	6.36702e-63	TRUE	hypothetical protein	/
PXO_03825	1.13214	1.17835	16.6757	1.97025e-62	1.36391e-61	2.03406e-62	TRUE	colicin V secretion/processing ATP-binding protein CvaB	cvaB
PXO_02103	-1.26137	-1.21515	-16.6719	2.09702e-62	1.44955e-61	2.16178e-62	TRUE	hypothetical protein	/
PXO_01642	0.430741	0.476957	16.6422	3.44465e-62	2.37761e-61	3.54584e-62	TRUE	glycosyl hydrolase family protein	/
PXO_03913	0.361412	0.407627	16.6059	6.32057e-62	4.35632e-61	6.49678e-62	TRUE	hypothetical protein	/
PXO_03391	2	2.04622	16.6024	6.7013e-62	4.61201e-61	6.87811e-62	TRUE	protein Hpa2	hpa2
PXO_00315	-1.48668	-1.44046	-16.5703	1.14164e-61	7.84568e-61	1.17006e-61	TRUE	ISXoo2 transposase	/
PXO_01599	-1.80009	-1.75387	-16.5668	1.2108e-61	8.3089e-61	1.23915e-61	TRUE	dinitrogenase reductase activationg glycohydrolase	/
PXO_02674	0.405511	0.451726	16.5666	1.21493e-61	8.32516e-61	1.24157e-61	TRUE	protease	/
PXO_00373	0.514573	0.560789	16.566	1.22669e-61	8.39361e-61	1.25178e-61	TRUE	pectinesterase	/
PXO_01767	1.05774	1.10395	16.5588	1.38254e-61	9.44633e-61	1.40878e-61	TRUE	2'-5' RNA ligase	/
PXO_01494	3.05608	3.10229	16.5351	2.04953e-61	1.39835e-60	2.08543e-61	TRUE	ISXo2 transposase	/
PXO_02069	9.35315	9.39936	16.4747	5.58047e-61	3.80195e-60	5.67002e-61	TRUE	plasmid stabilization system	/
PXO_01663	-0.259896	-0.21368	-16.4681	6.22086e-61	4.23215e-60	6.31161e-61	TRUE	acyl-CoA dehydrogenase	fadE
PXO_04200	0.822339	0.868555	16.4454	9.04847e-61	6.14699e-60	9.1673e-61	TRUE	phosphoribosylaminoimidazole-succinocarboxamide synthase	purC
PXO_03241	1.08605	1.13227	16.4374	1.03184e-60	6.99969e-60	1.0439e-60	TRUE	hypothetical protein	/
PXO_03479	1.0294	1.07562	16.4338	1.09656e-60	7.42803e-60	1.10778e-60	TRUE	caax amino terminal protease	/
PXO_03173	0.40865	0.454866	16.405	1.76035e-60	1.19075e-59	1.77582e-60	TRUE	mannose-1-phosphate guanylyltransferase/mannose-6-phosphate isomerase	xanB
PXO_01303	0.161881	0.208096	16.362	3.57472e-60	2.4146e-59	3.601e-60	TRUE	translation initiation factor IF-2	infB
PXO_02475	0.100294	0.14651	16.3437	4.82564e-60	3.2549e-59	4.85419e-60	TRUE	ATP-dependent protease La	lon
PXO_02212	-3.45036	-3.40414	-16.3385	5.2536e-60	3.53852e-59	5.27716e-60	TRUE	ISXoo13 transposase	/
PXO_04158	1.45196	1.49817	16.3311	5.9352e-60	3.99193e-59	5.95335e-60	TRUE	hypothetical protein	/
PXO_02305	0.685342	0.731558	16.3189	7.23737e-60	4.86084e-59	7.2492e-60	TRUE	two-component system sensor protein	/
PXO_04359	0.693386	0.739602	16.3178	7.37744e-60	4.9479e-59	7.37904e-60	TRUE	peptidase	/
PXO_00487	-0.427805	-0.381589	-16.3109	8.25232e-60	5.52684e-59	8.24243e-60	TRUE	multiphosphoryl transfer protein (MTP)	/
PXO_02099	0.271472	0.317688	16.2838	1.28618e-59	8.60181e-59	1.28283e-59	TRUE	alanyl dipeptidyl peptidase	/
PXO_04406	0.278048	0.324263	16.2458	2.39126e-59	1.59698e-58	2.38166e-59	TRUE	TonB-dependent outer membrane Receptor	/
PXO_00181	0.927629	0.973845	16.2286	3.16649e-59	2.11174e-58	3.14933e-59	TRUE	transporter	/
PXO_04290	0.19458	0.240795	16.2094	4.32877e-59	2.8828e-58	4.29926e-59	TRUE	tail-specific protease	/
PXO_00622	3.09192	3.13814	16.203	4.80563e-59	3.19588e-58	4.76616e-59	TRUE	transposase	/
PXO_02386	-0.425644	-0.379428	-16.1951	5.45771e-59	3.62444e-58	5.4053e-59	TRUE	hypothetical protein	/
PXO_04765	-0.552541	-0.506325	-16.1836	6.57824e-59	4.36246e-58	6.50594e-59	TRUE	hypothetical protein	/
PXO_03918	4.92481	4.97103	16.1793	7.06089e-59	4.67599e-58	6.97352e-59	TRUE	transposase	/
PXO_04096	4.12102	4.16723	16.1573	1.00818e-58	6.6672e-58	9.94311e-59	TRUE	ISXo8 transposase	/
PXO_00472	0.234074	0.28029	16.1463	1.20655e-58	7.96797e-58	1.1883e-58	TRUE	hypothetical protein	/
PXO_03036	0.536278	0.582494	16.1372	1.3966e-58	9.21014e-58	1.37355e-58	TRUE	amino acid transporter	/
PXO_03943	0.965327	1.01154	16.137	1.4015e-58	9.22964e-58	1.37646e-58	TRUE	transferase	/
PXO_00440	0.283913	0.330129	16.1298	1.57515e-58	1.03588e-57	1.54486e-58	TRUE	ubiquinol cytochrome C oxidoreductase, cytochrome B subunit	/
PXO_04494	1.13574	1.18196	16.1162	1.96348e-58	1.28947e-57	1.92305e-58	TRUE	ISXoo2 transposase	/
PXO_00381	0.85793	0.904146	16.1064	2.29916e-58	1.50783e-57	2.2487e-58	TRUE	hypothetical protein	/
PXO_03974	1.34158	1.38779	16.0572	5.08691e-58	3.33147e-57	4.96838e-58	TRUE	ISXo5 transposase	/
PXO_03166	0.461726	0.507941	16.0544	5.32372e-58	3.48174e-57	5.19249e-58	TRUE	ABC transporter ATP-binding protein	wzt
PXO_03231	0.681812	0.728028	16.0101	1.08655e-57	7.09629e-57	1.0583e-57	TRUE	hypothetical protein	/
PXO_05489	5.86419	5.9104	16.007	1.14193e-57	7.44773e-57	1.11072e-57	TRUE	high-affinity choline transport	/
PXO_02321	-1.95326	-1.90704	-16.0064	1.15242e-57	7.5058e-57	1.11938e-57	TRUE	lipoprotein	/
PXO_03475	0.222483	0.268699	16.0051	1.1773e-57	7.65732e-57	1.14197e-57	TRUE	biopolymer transport ExbB protein	/
PXO_00734	0.167419	0.213634	15.9648	2.24689e-57	1.4594e-56	2.17648e-57	TRUE	DNA gyrase subunit A	gyrA
PXO_04522	0.306189	0.352404	15.9554	2.6126e-57	1.69461e-56	2.52726e-57	TRUE	30S ribosomal protein S10	rpsJ
PXO_01519	-0.435795	-0.38958	-15.9374	3.48562e-57	2.25778e-56	3.36714e-57	TRUE	hypothetical protein	/
PXO_03075	-0.593856	-0.547641	-15.9053	5.82702e-57	3.76925e-56	5.62126e-57	TRUE	hypothetical protein	/
PXO_02802	0.309687	0.355902	15.8487	1.43442e-56	9.26603e-56	1.38189e-56	TRUE	tryptophan halogenase	/
PXO_02198	0.728163	0.774378	15.8112	2.60361e-56	1.67958e-55	2.50483e-56	TRUE	TonB-dependent receptor	/
PXO_02040	-0.643831	-0.597616	-15.8069	2.78726e-56	1.7956e-55	2.67786e-56	TRUE	Rhs element Vgr protein	/
PXO_04582	0.504415	0.550631	15.8066	2.8018e-56	1.80252e-55	2.68818e-56	TRUE	proline iminopeptidase	pip
PXO_04712	-2.21936	-2.17314	-15.8035	2.94234e-56	1.89036e-55	2.81918e-56	TRUE	Rhs element Vgr protein	/
PXO_00182	0.8927	0.938915	15.8007	3.07895e-56	1.97545e-55	2.94609e-56	TRUE	hypothetical protein	/
PXO_02135	0.655516	0.701731	15.7766	4.50616e-56	2.88723e-55	4.30587e-56	TRUE	bifunctional sulfate adenylyltransferase subunit 1/adenylylsulfate kinase	raxQ
PXO_01121	0.198533	0.244748	15.7546	6.38917e-56	4.08821e-55	6.09694e-56	TRUE	outer membrane antigen	/
PXO_00687	0.285485	0.331701	15.7473	7.16278e-56	4.57702e-55	6.82593e-56	TRUE	glucose-6-phosphate isomerase	pgi
PXO_05609	1.85229	1.89851	15.6584	2.91029e-55	1.85717e-54	2.76969e-55	TRUE	TAL effector AvrBs3/PthA	talC6b
PXO_01779	0.438011	0.484226	15.6583	2.9176e-55	1.85933e-54	2.77291e-55	TRUE	dehydrogenase	/
PXO_04251	-1.96111	-1.9149	-15.6562	3.01446e-55	1.91848e-54	2.86112e-55	TRUE	hypothetical protein	/
PXO_04495	0.505645	0.55186	15.6375	4.04521e-55	2.57102e-54	3.83428e-55	TRUE	50S ribosomal protein L17	rplQ
PXO_02373	0.372942	0.419158	15.58	9.95051e-55	6.31577e-54	9.41901e-55	TRUE	hypothetical protein	/
PXO_00469	-0.570677	-0.524462	-15.5746	1.08297e-54	6.86459e-54	1.02375e-54	TRUE	formate dehydrogenase accessory protein	fdhD
PXO_03992	3.25298	3.2992	15.564	1.2795e-54	8.09952e-54	1.20792e-54	TRUE	transposase	/
PXO_03373	-0.489856	-0.44364	-15.5637	1.28421e-54	8.11848e-54	1.21075e-54	TRUE	4-alpha-glucanotransferase	malQ
PXO_02304	4.19438	4.24059	15.5023	3.34721e-54	2.1132e-53	3.15152e-54	TRUE	ISXo1 transposase	/
PXO_02074	9.13443	9.18064	15.4928	3.8786e-54	2.44543e-53	3.64698e-54	TRUE	HsdS polypeptide, part of CfrA family	/
PXO_01120	5.1964	5.24261	15.4892	4.1009e-54	2.58215e-53	3.85088e-54	TRUE	ISXo3 transposase ORF B	/
PXO_04035	-2.49643	-2.45021	-15.487	4.24421e-54	2.66884e-53	3.98016e-54	TRUE	ISXo8 transposase	/
PXO_02071	7.93074	7.97695	15.4534	7.16055e-54	4.49671e-53	6.70615e-54	TRUE	hypothetical protein	/
PXO_01794	0.47657	0.522785	15.4502	7.51973e-54	4.71601e-53	7.03321e-54	TRUE	S-methylmethionine transporter	/
PXO_04228	0.78606	0.832276	15.4489	7.6723e-54	4.80533e-53	7.16642e-54	TRUE	acetyl-CoA acetyltransferase	/
PXO_03879	-0.229236	-0.183021	-15.4434	8.35472e-54	5.22584e-53	7.79354e-54	TRUE	oxidoreductase	/
PXO_02721	0.474937	0.521153	15.4351	9.51147e-54	5.94153e-53	8.86089e-54	TRUE	aconitate hydratase	acnA
PXO_04190	0.94082	0.987035	15.4291	1.04354e-53	6.51009e-53	9.7088e-54	TRUE	oxidoreductase	/
PXO_03330	0.525286	0.571502	15.3705	2.58082e-53	1.60792e-52	2.39797e-53	TRUE	avirulence protein AvrBs2	/
PXO_00873	0.590797	0.637013	15.3696	2.61704e-53	1.62834e-52	2.42843e-53	TRUE	segregation and condensation protein A	scpA
PXO_03737	0.385143	0.431359	15.3464	3.74232e-53	2.32545e-52	3.46805e-53	TRUE	acyl carrier protein	/
PXO_01290	0.175664	0.22188	15.3458	3.77648e-53	2.3436e-52	3.49512e-53	TRUE	NADH dehydrogenase subunit D	nuoD
PXO_04893	0.436864	0.483079	15.344	3.88549e-53	2.40809e-52	3.5913e-53	TRUE	excinuclease ABC subunit A	uvrA
PXO_02705	0.511337	0.557552	15.3244	5.251e-53	3.25013e-52	4.84707e-53	TRUE	50S ribosomal protein L32	rpmF
PXO_01401	0.46785	0.514065	15.3093	6.62993e-53	4.09827e-52	6.11194e-53	TRUE	exopolysaccharide xanthan biosynthesis glucuronosyltransferase GumK	gumK
PXO_01751	1.6936	1.73982	15.3014	7.48441e-53	4.62043e-52	6.89067e-53	TRUE	ISXo1 transposase	/
PXO_00552	9.08746	9.13368	15.2886	9.10263e-53	5.60845e-52	8.35871e-53	TRUE	hypothetical protein	/
PXO_01884	9.08746	9.13368	15.2886	9.10263e-53	5.60845e-52	8.35871e-53	TRUE	ISXo3 transposase ORF B	/
PXO_04742	1.71512	1.76133	15.2857	9.52998e-53	5.86032e-52	8.73978e-53	TRUE	sensor protein CreC	creC
PXO_04748	3.71207	3.75829	15.2781	1.07093e-52	6.577e-52	9.8086e-53	TRUE	ISXo1 transposase	/
PXO_04845	5.14975	5.19596	15.2278	2.31181e-52	1.41793e-51	2.11463e-52	TRUE	transposase	/
PXO_01743	-0.272486	-0.226271	-15.2223	2.51537e-52	1.54079e-51	2.29785e-52	TRUE	outer membrane protein	/
PXO_02303	0.556341	0.602556	15.2185	2.66492e-52	1.63028e-51	2.43132e-52	TRUE	two-component system regulatory protein	/
PXO_00576	-0.907296	-0.861081	-15.2086	3.10113e-52	1.89469e-51	2.82565e-52	TRUE	RhsD protein	rhsD
PXO_02904	1.49093	1.53714	15.2078	3.13859e-52	1.91511e-51	2.85609e-52	TRUE	glutaconate CoA transferase subunit B	/
PXO_03636	0.439141	0.485356	15.1941	3.86994e-52	2.35832e-51	3.51708e-52	TRUE	tRNA uridine 5-carboxymethylaminomethyl modification protein GidA	gidA
PXO_05770	9.0607	9.10691	15.1733	5.31395e-52	3.23413e-51	4.82322e-52	TRUE	hypothetical protein	/
PXO_02223	0.427764	0.47398	15.1557	6.94334e-52	4.22037e-51	6.29404e-52	TRUE	hypothetical protein	/
PXO_03097	0.254276	0.300492	15.1394	8.89885e-52	5.40206e-51	8.05635e-52	TRUE	outer membrane protein	/
PXO_03912	0.311625	0.357841	15.1139	1.31229e-51	7.95608e-51	1.18653e-51	TRUE	anti-sigma F factor antagonist	/
PXO_00388	0.637114	0.683329	15.1023	1.56296e-51	9.46369e-51	1.41137e-51	TRUE	inositol-1-monophosphatase	/
PXO_01402	0.500653	0.546868	15.0967	1.70178e-51	1.02911e-50	1.53476e-51	TRUE	exopolysaccharide xanthan biosynthesis pyruvyltransferase GumL	gumL
PXO_00644	3.68281	3.72903	15.0824	2.11418e-51	1.27687e-50	1.90425e-51	TRUE	transposase	/
PXO_00492	1.16356	1.20977	15.0262	4.94693e-51	2.98391e-50	4.45005e-51	TRUE	hypothetical protein	/
PXO_01654	0.410412	0.456628	15.0201	5.42032e-51	3.2653e-50	4.86969e-51	TRUE	glycine cleavage system aminomethyltransferase T	gcvT
PXO_00723	0.464218	0.510433	15.0113	6.19169e-51	3.72524e-50	5.55563e-51	TRUE	hypothetical protein	/
PXO_04878	0.322022	0.368237	15.0052	6.79116e-51	4.08073e-50	6.08578e-51	TRUE	succinyl-CoA synthetase subunit alpha	/
PXO_02895	3.24793	3.29414	15	7.33853e-51	4.40405e-50	6.56796e-51	TRUE	hypothetical protein	/
PXO_04372	0.511706	0.557921	14.9968	7.70099e-51	4.61572e-50	6.88364e-51	TRUE	peptidoglycan synthetase FtsI	ftsI
PXO_00351	1.11832	1.16454	14.9895	8.59777e-51	5.1467e-50	7.67553e-51	TRUE	GNAT family acetyltransferase	/
PXO_02775	1.7784	1.82462	14.9569	1.40391e-50	8.39331e-50	1.25173e-50	TRUE	hypothetical protein	/
PXO_03549	-0.473331	-0.427116	-14.955	1.4455e-50	8.6311e-50	1.2872e-50	TRUE	hypothetical protein	/
PXO_02433	0.498823	0.545038	14.9509	1.53743e-50	9.16842e-50	1.36733e-50	TRUE	peptide deformylase	def
PXO_00787	-0.591943	-0.545727	-14.9482	1.60108e-50	9.53598e-50	1.42215e-50	TRUE	hypothetical protein	/
PXO_03910	0.280919	0.327135	14.914	2.67329e-50	1.5902e-49	2.37155e-50	TRUE	YceI like family	yceI
PXO_00894	0.61288	0.659096	14.9138	2.67908e-50	1.59165e-49	2.37371e-50	TRUE	tetratricopeptide repeat protein	/
PXO_02061	-2.19893	-2.15272	-14.8955	3.5228e-50	2.09028e-49	3.11734e-50	TRUE	hypothetical protein	/
PXO_01103	8.99435	9.04057	14.8906	3.79424e-50	2.24852e-49	3.35333e-50	TRUE	transposase (IS4 family)	/
PXO_02092	1.10441	1.15062	14.8535	6.60337e-50	3.90837e-49	5.82874e-50	TRUE	error-prone DNA polymerase	/
PXO_03483	0.570988	0.617203	14.8293	9.46692e-50	5.59624e-49	8.34593e-50	TRUE	chromosomal replication initiation protein	dnaA
PXO_01851	-0.945042	-0.898827	-14.8252	1.00712e-49	5.94602e-49	8.86758e-50	TRUE	hypothetical protein	/
PXO_02484	0.298081	0.344297	14.8235	1.03196e-49	6.08508e-49	9.07497e-50	TRUE	hypothetical protein	/
PXO_02089	1.80302	1.84924	14.8148	1.17567e-49	6.9239e-49	1.03259e-49	TRUE	hypothetical protein	/
PXO_00675	0.922451	0.968666	14.8136	1.19689e-49	7.04009e-49	1.04992e-49	TRUE	hypothetical protein	/
PXO_01839	0.518319	0.564534	14.7852	1.82401e-49	1.07155e-48	1.59805e-49	TRUE	sulfur deprivation response regulator	/
PXO_03064	1.04398	1.0902	14.7839	1.86125e-49	1.09207e-48	1.62866e-49	TRUE	histidine kinase/response regulator hybrid protein	/
PXO_04572	0.814045	0.860261	14.7441	3.35862e-49	1.9682e-48	2.93528e-49	TRUE	RNA polymerase factor sigma-70	/
PXO_04527	0.266484	0.3127	14.7379	3.67995e-49	2.15384e-48	3.21212e-49	TRUE	30S ribosomal protein S7	rpsG
PXO_01643	0.321638	0.367853	14.724	4.51789e-49	2.64101e-48	3.93867e-49	TRUE	alpha-L-fucosidase	/
PXO_02110	2.38099	2.42721	14.7121	5.39467e-49	3.14966e-48	4.69724e-49	TRUE	morphine 6-dehydrogenase	/
PXO_00684	0.334338	0.380554	14.7062	5.88019e-49	3.4289e-48	5.11369e-49	TRUE	alkaline phosphatase	/
PXO_03876	3.75174	3.79796	14.7048	6.00079e-49	3.49493e-48	5.21215e-49	TRUE	ISXoo11 transposase	/
PXO_02906	1.33551	1.38173	14.6866	7.85498e-49	4.5692e-48	6.8086e-49	TRUE	protocatechuate 3,4-dioxygenase subunit beta	pcaH
PXO_01154	-1.08746	-1.04125	-14.6866	7.8604e-49	4.56675e-48	6.8086e-49	TRUE	MarR family transcriptional regulator	/
PXO_03007	1.0388	1.08501	14.6865	7.86773e-49	4.5654e-48	6.8086e-49	TRUE	3-dehydroquinate dehydratase	aroQ
PXO_00389	0.290278	0.336493	14.6634	1.10633e-48	6.41185e-48	9.5623e-49	TRUE	superoxide dismutase	sodM
PXO_05456	1.43232	1.47853	14.6578	1.20159e-48	6.9554e-48	1.03729e-48	TRUE	lipase	/
PXO_03999	1.29529	1.3415	14.6537	1.27528e-48	7.37297e-48	1.09957e-48	TRUE	hypothetical protein	/
PXO_03044	0.30309	0.349305	14.645	1.45034e-48	8.37481e-48	1.24898e-48	TRUE	tryptophan repressor binding protein	/
PXO_00344	2.16619	2.21241	14.6379	1.61023e-48	9.28679e-48	1.38498e-48	TRUE	hypothetical protein	/
PXO_01397	0.649576	0.695792	14.635	1.67955e-48	9.67478e-48	1.44285e-48	TRUE	exopolysaccharide xanthan biosynthesis acetyltransferase GumG	gumG
PXO_00637	7.74819	7.79441	14.6296	1.81953e-48	1.04684e-47	1.5612e-48	TRUE	hypothetical protein	/
PXO_04173	0.890094	0.93631	14.5967	2.94615e-48	1.69296e-47	2.5248e-48	TRUE	D-alanine/D-serine/glycine permease	/
PXO_00496	4.04775	4.09397	14.5908	3.21394e-48	1.84461e-47	2.75095e-48	TRUE	ISXo8 transposase	/
PXO_04882	0.151191	0.197406	14.5144	9.81719e-48	5.62765e-47	8.39278e-48	TRUE	type IV-A pilus assembly ATPase PilB	pilB
PXO_04574	0.877757	0.923973	14.5084	1.07136e-47	6.13409e-47	9.14806e-48	TRUE	hypothetical protein	/
PXO_01997	1.19409	1.2403	14.4796	1.63151e-47	9.32995e-47	1.39142e-47	TRUE	DNA-3-methyladenine glycosylase I	/
PXO_01720	-0.515226	-0.469011	-14.4702	1.87038e-47	1.0683e-46	1.59321e-47	TRUE	response regulator	/
PXO_01790	0.344335	0.39055	14.4577	2.24032e-47	1.27806e-46	1.90604e-47	TRUE	methionyl-tRNA synthetase	metG
PXO_02836	0.234586	0.280802	14.4353	3.10258e-47	1.76784e-46	2.63646e-47	TRUE	two-component system regulatory protein (response regulator) required for AvrXa21 activity R2 (raxR2)	raxR2
PXO_02752	0.801247	0.847463	14.4216	3.78277e-47	2.15281e-46	3.21059e-47	TRUE	two-component system sensor protein	/
PXO_03704	-0.237724	-0.191509	-14.4187	3.94775e-47	2.24401e-46	3.3466e-47	TRUE	co-chaperonin GroES	groES
PXO_02420	0.322334	0.368549	14.4105	4.44406e-47	2.5231e-46	3.76282e-47	TRUE	aminotransferase AlaT	/
PXO_01800	2.69797	2.74419	14.4013	5.07524e-47	2.87799e-46	4.29209e-47	TRUE	hypothetical protein	/
PXO_02905	0.886343	0.932559	14.3616	9.00933e-47	5.10277e-46	7.61001e-47	TRUE	beta-ketoadipyl CoA thiolase	pcaF
PXO_03469	0.393186	0.439401	14.3549	9.92343e-47	5.61379e-46	8.37211e-47	TRUE	fructose-1,6-bisphosphatase	fbp
PXO_03374	-0.416035	-0.369819	-14.3517	1.03973e-46	5.87485e-46	8.76145e-47	TRUE	malto-oligosyltrehalose trehalohydrolase	treZ
PXO_03473	0.309316	0.355531	14.351	1.05027e-46	5.92735e-46	8.83974e-47	TRUE	biopolymer transport ExbD2 protein	/
PXO_01247	-0.456525	-0.410309	-14.3363	1.2979e-46	7.31613e-46	1.09109e-46	TRUE	ribosomal protein S12 methylthiotransferase	rimO
PXO_04277	0.648176	0.694391	14.3211	1.61474e-46	9.09132e-46	1.35583e-46	TRUE	lipoprotein	/
PXO_04355	0.803199	0.849415	14.3085	1.93686e-46	1.0892e-45	1.62437e-46	TRUE	hypothetical protein	/
PXO_04739	0.987176	1.03339	14.2867	2.64698e-46	1.48677e-45	2.21728e-46	TRUE	cysteine protease	/
PXO_00274	0.716981	0.763197	14.2647	3.62891e-46	2.03589e-45	3.03621e-46	TRUE	hypothetical protein	/
PXO_03274	0.647218	0.693433	14.2585	3.96958e-46	2.22438e-45	3.31732e-46	TRUE	oxidoreductase	/
PXO_03620	0.510518	0.556733	14.237	5.39755e-46	3.02097e-45	4.50532e-46	TRUE	ATP-dependent DNA helicase Rep	/
PXO_05555	7.65105	7.69727	14.2061	8.40023e-46	4.696e-45	7.00336e-46	TRUE	ISXo7 transposase	/
PXO_01954	0.624803	0.671018	14.1962	9.67709e-46	5.40342e-45	8.05838e-46	TRUE	Hsp90xo protein	/
PXO_00158	-0.217301	-0.171085	-14.1417	2.10037e-45	1.17141e-44	1.74697e-45	TRUE	cell division protease FtsH	ftsH
PXO_00463	0.48264	0.528856	14.1413	2.11311e-45	1.17712e-44	1.7555e-45	TRUE	glutamine synthetase	/
PXO_03277	0.735302	0.781517	14.0398	8.89255e-45	4.94785e-44	7.37897e-45	TRUE	hypothetical protein	/
PXO_03467	-0.538353	-0.492137	-14.0394	8.94156e-45	4.96928e-44	7.41092e-45	TRUE	TonB-dependent outer membrane Receptor	/
PXO_01553	1.16647	1.21269	14.0331	9.77394e-45	5.42551e-44	8.09132e-45	TRUE	acetyltransferase	/
PXO_00277	6.50779	6.55401	14.032	9.9242e-45	5.50247e-44	8.20609e-45	TRUE	ISXo2 transposase	/
PXO_02096	0.700922	0.747137	14.0298	1.02471e-44	5.67488e-44	8.46321e-45	TRUE	oligopeptide transporter	/
PXO_03416	1.52937	1.57559	14.0211	1.15738e-44	6.40211e-44	9.54776e-45	TRUE	transposase	/
PXO_05757	-2.42951	-2.38329	-14.0137	1.28542e-44	7.10205e-44	1.05916e-44	TRUE	ISXoo12 transposase	/
PXO_02118	0.291436	0.337651	13.9897	1.80198e-44	9.94449e-44	1.48307e-44	TRUE	pyruvate kinase	pyk
PXO_01151	0.168718	0.214933	13.988	1.84451e-44	1.01673e-43	1.5163e-44	TRUE	bacterioferritin	bfr
PXO_00603	0.46508	0.511295	13.9646	2.56199e-44	1.41058e-43	2.10367e-44	TRUE	succinate dehydrogenase, hydrophobic membrane anchor protein	sdhD
PXO_04058	0.888672	0.934887	13.9395	3.64545e-44	2.00479e-43	2.98983e-44	TRUE	dolichyl-phosphate-mannose-protein mannosyltransferase	/
PXO_00731	-0.325612	-0.279397	-13.9264	4.37703e-44	2.40432e-43	3.58568e-44	TRUE	hypothetical protein	/
PXO_02064	0.70955	0.755766	13.9261	4.39724e-44	2.41262e-43	3.59806e-44	TRUE	type I restriction enzyme EcoKI M protein	/
PXO_03212	1.25634	1.30256	13.8852	7.7881e-44	4.26813e-43	6.36527e-44	TRUE	hypothetical protein	/
PXO_00177	0.388349	0.434565	13.8796	8.41825e-44	4.60814e-43	6.87234e-44	TRUE	DNA topoisomerase IV subunit B	parE
PXO_02894	0.376035	0.42225	13.8791	8.47723e-44	4.63506e-43	6.91249e-44	TRUE	hypothetical protein	/
PXO_02514	-0.290241	-0.244025	-13.8678	9.9343e-44	5.42548e-43	8.09128e-44	TRUE	hypothetical protein	/
PXO_03170	0.525655	0.571871	13.8556	1.17632e-43	6.41691e-43	9.56984e-44	TRUE	glucose-1-phosphate thymidylyltransferase	rfbA
PXO_01260	0.469958	0.516173	13.8483	1.3028e-43	7.09869e-43	1.05866e-43	TRUE	chorismate synthase	aroC
PXO_04720	-2.07039	-2.02417	-13.8441	1.38173e-43	7.52013e-43	1.12151e-43	TRUE	DNA repair ATPase	/
PXO_02090	1.73802	1.78423	13.8342	1.58528e-43	8.61802e-43	1.28525e-43	TRUE	hypothetical protein	/
PXO_04404	0.448738	0.494953	13.8327	1.61844e-43	8.7882e-43	1.31063e-43	TRUE	hypothetical protein	/
PXO_02232	-0.632819	-0.586604	-13.8315	1.64546e-43	8.92469e-43	1.33098e-43	TRUE	arabinose 5-phosphate isomerase	/
PXO_01619	0.81012	0.856336	13.8233	1.84526e-43	9.99691e-43	1.49089e-43	TRUE	copper homeostasis protein	/
PXO_03275	0.946795	0.993011	13.8125	2.14158e-43	1.1589e-42	1.72833e-43	TRUE	quinone oxidoreductase	/
PXO_04198	0.547284	0.593499	13.803	2.44437e-43	1.32124e-42	1.97043e-43	TRUE	ribulose-phosphate 3-epimerase	rpe
PXO_02719	0.43408	0.480296	13.7968	2.66416e-43	1.4384e-42	2.14516e-43	TRUE	methylcitrate synthase	/
PXO_03937	-0.979791	-0.933575	-13.794	2.76788e-43	1.4927e-42	2.22613e-43	TRUE	ISXoo6 transposase	/
PXO_02728	0.813464	0.859679	13.7917	2.8594e-43	1.5403e-42	2.29712e-43	TRUE	TonB-dependent outer membrane receptor	/
PXO_04371	0.52474	0.570956	13.7836	3.19856e-43	1.72104e-42	2.56667e-43	TRUE	UDP-N-acetylmuramoylalanyl-D-glutamate--2, 6-diaminopimelate ligase	murE
PXO_01308	1.37943	1.42565	13.7777	3.46917e-43	1.86453e-42	2.78066e-43	TRUE	hypothetical protein	/
PXO_rna11	0.577706	0.623922	13.7773	3.49059e-43	1.87392e-42	2.79466e-43	TRUE	tRNA-Arg	/
PXO_00359	0.367616	0.413832	13.7758	3.56614e-43	1.91231e-42	2.85192e-43	TRUE	DnaK supressor	/
PXO_04219	0.428352	0.474567	13.7701	3.85931e-43	2.06717e-42	3.08287e-43	TRUE	di-tripeptide transporter	/
PXO_02139	1.63256	1.67878	13.7688	3.92538e-43	2.10019e-42	3.13211e-43	TRUE	hypothetical protein	/
PXO_05488	4.22497	4.27118	13.7673	4.0114e-43	2.14379e-42	3.19713e-43	TRUE	ISXo3 transposase ORF B	/
PXO_04642	0.171201	0.217417	13.7601	4.42663e-43	2.36303e-42	3.5241e-43	TRUE	organic solvent tolerance protein	/
PXO_03191	5.8413	5.88752	13.7541	4.80983e-43	2.5647e-42	3.82486e-43	TRUE	ISXo8 transposase	/
PXO_04498	0.265877	0.312092	13.7404	5.81648e-43	3.09798e-42	4.62016e-43	TRUE	30S ribosomal protein S11	rpsK
PXO_00082	0.927389	0.973604	13.7393	5.90368e-43	3.14089e-42	4.68416e-43	TRUE	ISXo8 transposase	/
PXO_02302	0.55265	0.598866	13.7295	6.76045e-43	3.59267e-42	5.35792e-43	TRUE	ribosomal protein S6 modification protein	/
PXO_02874	0.366592	0.412807	13.673	1.47135e-42	7.81036e-42	1.1648e-42	TRUE	biotin synthase	bioB
PXO_00231	1.90781	1.95402	13.6597	1.76604e-42	9.36416e-42	1.39652e-42	TRUE	membrane fusion protein	/
PXO_04086	0.738148	0.784363	13.6506	2.00124e-42	1.05994e-41	1.58074e-42	TRUE	hypothetical protein	/
PXO_04085	0.573285	0.619501	13.6404	2.30384e-42	1.21885e-41	1.81772e-42	TRUE	ABC transporter ATP-binding protein	/
PXO_01259	0.407291	0.453507	13.6389	2.35175e-42	1.2428e-41	1.85345e-42	TRUE	N5-glutamine S-adenosyl-L-methionine-dependent methyltransferase	hemK
PXO_01595	0.568025	0.61424	13.6383	2.37098e-42	1.25157e-41	1.86653e-42	TRUE	penicillin-binding protein 1B	mrcB
PXO_02562	0.34187	0.388086	13.6246	2.85801e-42	1.50698e-41	2.24743e-42	TRUE	hypothetical protein	/
PXO_02045	0.170018	0.216233	13.6177	3.14497e-42	1.65645e-41	2.47034e-42	TRUE	EvpA protein	evpA
PXO_04360	0.488967	0.535182	13.5989	4.06252e-42	2.13734e-41	3.18751e-42	TRUE	hypothetical protein	/
PXO_rna23	1.36691	1.41312	13.5988	4.07243e-42	2.14017e-41	3.19174e-42	TRUE	tRNA-Gly	/
PXO_03160	0.326058	0.372274	13.5915	4.49821e-42	2.36131e-41	3.52153e-42	TRUE	sugar nucleotide epimerase/dehydratase	wxoA
PXO_02956	0.783395	0.829611	13.5799	5.26828e-42	2.76249e-41	4.11984e-42	TRUE	2-acylglycerophosphoethanolamine acyltransferase	/
PXO_04806	-0.288827	-0.242611	-13.571	5.94951e-42	3.11626e-41	4.64742e-42	TRUE	outer membrane protein	/
PXO_03239	0.680271	0.726487	13.5696	6.06301e-42	3.17219e-41	4.73084e-42	TRUE	50S ribosomal protein L33	rpmG
PXO_01293	0.176461	0.222676	13.5644	6.50668e-42	3.40057e-41	5.07142e-42	TRUE	NADH dehydrogenase subunit G	/
PXO_02783	4.07195	4.11817	13.5576	7.14004e-42	3.72746e-41	5.55894e-42	TRUE	ISXo8 transposase	/
PXO_03063	0.64906	0.695275	13.5487	8.06297e-42	4.20464e-41	6.27059e-42	TRUE	two-component response regulator	/
PXO_04110	1.65783	1.70404	13.5431	8.7061e-42	4.53502e-41	6.7633e-42	TRUE	transposase	/
PXO_03169	0.417864	0.464079	13.53	1.04006e-41	5.41175e-41	8.0708e-42	TRUE	dTDP-glucose 4,6-dehydratase	rfbB
PXO_05437	-0.661251	-0.615036	-13.5068	1.42547e-41	7.409e-41	1.10494e-41	TRUE	exodeoxyribonuclease V subunit gamma	recC
PXO_01631	0.981531	1.02775	13.4994	1.57653e-41	8.18516e-41	1.22069e-41	TRUE	membrane-fusion protein	/
PXO_04662	0.593219	0.639435	13.4989	1.58716e-41	8.2313e-41	1.22757e-41	TRUE	oxidoreductase	/
PXO_00484	2.48543	2.53164	13.4982	1.60323e-41	8.30557e-41	1.23865e-41	TRUE	ISXo5 transposase	/
PXO_04405	0.164906	0.211122	13.4903	1.78381e-41	9.23096e-41	1.37666e-41	TRUE	serine hydroxymethyltransferase	glyA
PXO_04022	0.252504	0.29872	13.4875	1.85326e-41	9.5799e-41	1.4287e-41	TRUE	cytochrome C oxidase assembly protein	ctaG
PXO_00242	1.00749	1.05371	13.4745	2.20936e-41	1.14082e-40	1.70136e-41	TRUE	cytochrome C peroxidase	/
PXO_01782	0.468393	0.514608	13.4648	2.5194e-41	1.2995e-40	1.938e-41	TRUE	RNA polymerase sigma factor	/
PXO_02555	5.06178	5.10799	13.4589	2.7283e-41	1.40571e-40	2.0964e-41	TRUE	ISXoo3 transposase ORF A	/
PXO_01198	-0.168534	-0.122319	-13.4497	3.09273e-41	1.59175e-40	2.37385e-41	TRUE	2-oxoglutarate dehydrogenase E1 component	sucA
PXO_04793	0.388094	0.434309	13.4455	3.27365e-41	1.68303e-40	2.50998e-41	TRUE	OmpA family protein	ompA
PXO_02575	1.52989	1.57611	13.4361	3.71259e-41	1.90663e-40	2.84345e-41	TRUE	pseudouridylate synthase	/
PXO_03716	-0.30823	-0.262014	-13.4307	3.99387e-41	2.04886e-40	3.05321e-41	TRUE	ATP-dependent RNA helicase RhlB	rhlB
PXO_03981	0.517419	0.563635	13.4307	3.99511e-41	2.04728e-40	3.05321e-41	TRUE	acriflavin resistance protein D	/
PXO_01369	0.800321	0.846536	13.4236	4.39963e-41	2.25214e-40	3.35872e-41	TRUE	hypothetical protein	/
PXO_04790	0.59806	0.644276	13.3944	6.52169e-41	3.3348e-40	4.97334e-41	TRUE	TonB-dependent receptor	/
PXO_02991	8.62205	8.66827	13.3854	7.36463e-41	3.76176e-40	5.61009e-41	TRUE	filamentous hemagglutinin, N-terminal:Adhesin HecA 20-residue repeat x2	/
PXO_01832	0.985412	1.03163	13.3725	8.76012e-41	4.46974e-40	6.66593e-41	TRUE	fumarylacetoacetate hydrolase	/
PXO_01706	0.528266	0.574482	13.3703	9.01887e-41	4.59681e-40	6.85544e-41	TRUE	enoyl-CoA hydratase	/
PXO_03757	-0.158393	-0.112177	-13.3483	1.21211e-40	6.17132e-40	9.20358e-41	TRUE	hypothetical protein	/
PXO_05670	0.695186	0.741401	13.3344	1.45931e-40	7.42193e-40	1.10687e-40	TRUE	hypothetical protein	/
PXO_03106	0.632232	0.678448	13.3329	1.48955e-40	7.56764e-40	1.1286e-40	TRUE	hypothetical protein	/
PXO_01936	-0.688373	-0.642157	-13.3317	1.51358e-40	7.68148e-40	1.14558e-40	TRUE	cation:proton antiporter	/
PXO_04315	0.742938	0.789154	13.3162	1.86425e-40	9.45099e-40	1.40947e-40	TRUE	TonB-dependent receptor	/
PXO_01276	0.50952	0.555736	13.3145	1.90706e-40	9.6577e-40	1.4403e-40	TRUE	oxidoreductase	/
PXO_02940	0.256486	0.302701	13.3116	1.98229e-40	1.00279e-39	1.49551e-40	TRUE	tyrosyl-tRNA synthetase	tyrS
PXO_03643	-0.575344	-0.529128	-13.3097	2.03342e-40	1.02756e-39	1.53245e-40	TRUE	hypothetical protein	/
PXO_00148	0.81171	0.857926	13.3092	2.04561e-40	1.03262e-39	1.53999e-40	TRUE	recombination regulator RecX	recX
PXO_00780	-0.679943	-0.633727	-13.2854	2.81167e-40	1.41781e-39	2.11445e-40	TRUE	3-hydroxybutyryl-CoA dehydratase	/
PXO_01267	0.607261	0.653477	13.2728	3.32982e-40	1.67731e-39	2.50145e-40	TRUE	tRNA pseudouridine synthase A	truA
PXO_02314	8.59246	8.63867	13.2714	3.39103e-40	1.70633e-39	2.54472e-40	TRUE	ISXo7 transposase	tnpA
PXO_03120	-1.16868	-1.12247	-13.2535	4.30923e-40	2.16605e-39	3.23034e-40	TRUE	transposase	/
PXO_02105	-0.969075	-0.92286	-13.248	4.63637e-40	2.32802e-39	3.47189e-40	TRUE	hypothetical protein	/
PXO_02617	3.65535	3.70157	13.2392	5.20712e-40	2.61184e-39	3.89515e-40	TRUE	ISXo5 transposase	/
PXO_03736	0.808174	0.854389	13.2375	5.33026e-40	2.67077e-39	3.98305e-40	TRUE	ketosynthase	/
PXO_00499	5.32193	5.36814	13.2345	5.54572e-40	2.77579e-39	4.13967e-40	TRUE	hypothetical protein	/
PXO_00071	0.314647	0.360863	13.219	6.81298e-40	3.40649e-39	5.08026e-40	TRUE	lysyl-tRNA synthetase	lysS
PXO_02131	-1.16251	-1.11629	-13.2174	6.96392e-40	3.47829e-39	5.18733e-40	TRUE	phosphoadenosine phosphosulfate reductase	cysH
PXO_03446	8.57743	8.62364	13.2139	7.297e-40	3.64081e-39	5.42972e-40	TRUE	hypothetical protein	/
PXO_00514	1.7211	1.76731	13.2065	8.05123e-40	4.0129e-39	5.98464e-40	TRUE	ISXoo14 transposase	/
PXO_01152	0.284514	0.33073	13.195	9.36983e-40	4.66521e-39	6.95745e-40	TRUE	DNA topoisomerase IV subunit A	parC
PXO_00154	0.558479	0.604695	13.1876	1.03464e-39	5.14604e-39	7.67454e-40	TRUE	GTP-binding protein	/
PXO_04311	-3.15704	-3.11083	-13.1758	1.20947e-39	6.00929e-39	8.96194e-40	TRUE	ISXoo13 transposase	/
PXO_02700	0.431799	0.478014	13.1636	1.42224e-39	7.05901e-39	1.05274e-39	TRUE	CRISPR-associated protein Cas5, dvulg subtype	cas5d
PXO_03366	0.801361	0.847576	13.1425	1.87986e-39	9.32057e-39	1.39002e-39	TRUE	Rhs family protein	/
PXO_04589	0.218948	0.265163	13.1383	1.9867e-39	9.83996e-39	1.46748e-39	TRUE	alkyl hydroperoxide reductase subunit C	/
PXO_00706	1.22452	1.27073	13.1371	2.01775e-39	9.98333e-39	1.48886e-39	TRUE	cation efflux system protein	/
PXO_04866	0.710493	0.756709	13.1265	2.32074e-39	1.14705e-38	1.71065e-39	TRUE	hypothetical protein	/
PXO_04000	0.665191	0.711406	13.1255	2.35143e-39	1.161e-38	1.73146e-39	TRUE	anthranilate synthase component II	/
PXO_02551	0.420617	0.466832	13.1157	2.67662e-39	1.32019e-38	1.96886e-39	TRUE	3-deoxy-7-phosphoheptulonate synthase	/
PXO_01555	0.52552	0.571735	13.1145	2.72043e-39	1.3404e-38	1.999e-39	TRUE	hypothetical protein	/
PXO_00525	0.607849	0.654064	13.113	2.77411e-39	1.36543e-38	2.03633e-39	TRUE	queuine tRNA-ribosyltransferase	tgt
PXO_02065	0.617392	0.663608	13.0781	4.39098e-39	2.15901e-38	3.21984e-39	TRUE	abortive infection bacteriophage resistance protein	/
PXO_02581	3.16294	3.20915	13.0506	6.30901e-39	3.09888e-38	4.6215e-39	TRUE	ISXoo8 transposase	/
PXO_00642	8.53138	8.5776	13.0389	7.35506e-39	3.60893e-38	5.38217e-39	TRUE	hypothetical protein	/
PXO_04259	0.675717	0.721933	13.032	8.04877e-39	3.94523e-38	5.88371e-39	TRUE	penicillin-binding protein 2	/
PXO_01340	2.02183	2.06804	13.0306	8.19427e-39	4.01239e-38	5.98387e-39	TRUE	phage-related tail protein	/
PXO_02042	0.304695	0.35091	13.0207	9.33283e-39	4.56518e-38	6.80827e-39	TRUE	hypothetical protein	/
PXO_05621	-0.781835	-0.735619	-13.018	9.66255e-39	4.72159e-38	7.04153e-39	TRUE	hypothetical protein	/
PXO_03161	0.183075	0.229291	12.9954	1.29891e-38	6.34056e-38	9.45597e-39	TRUE	glycosyltransferase	wxoB
PXO_02117	0.627213	0.673429	12.985	1.48767e-38	7.25451e-38	1.0819e-38	TRUE	indigoidine synthesis like protein	/
PXO_00549	5.67243	5.71864	12.9743	1.71103e-38	8.33513e-38	1.24306e-38	TRUE	transposase	/
PXO_01161	1.37593	1.42214	12.9735	1.73033e-38	8.42044e-38	1.25578e-38	TRUE	transposase	/
PXO_03126	0.33335	0.379565	12.9699	1.81203e-38	8.80899e-38	1.31373e-38	TRUE	glucosamine--fructose-6-phosphate aminotransferase	glmS
PXO_00151	0.690456	0.736671	12.9667	1.89043e-38	9.18073e-38	1.36917e-38	TRUE	2-polyprenylphenol 6-hydroxylase	ubiB
PXO_04789	1.06317	1.10938	12.9279	3.13124e-38	1.5191e-37	2.26551e-38	TRUE	TonB-dependent outer membrane Receptor	/
PXO_04542	0.33559	0.381806	12.9273	3.15801e-38	1.53052e-37	2.28253e-38	TRUE	ribose-phosphate pyrophosphokinase	/
PXO_00079	0.601304	0.64752	12.9239	3.29836e-38	1.5969e-37	2.38154e-38	TRUE	transposase subfamily	/
PXO_02486	2.87447	2.92068	12.9036	4.29642e-38	2.07799e-37	3.09901e-38	TRUE	ISXo5 transposase	/
PXO_03889	0.659181	0.705396	12.885	5.46771e-38	2.6418e-37	3.93983e-38	TRUE	hypothetical protein	/
PXO_02703	1.48837	1.53458	12.8785	5.95159e-38	2.87266e-37	4.28413e-38	TRUE	Maf-like protein	maf
PXO_02127	-0.338127	-0.291911	-12.8383	1.00084e-37	4.82582e-37	7.19698e-38	TRUE	sensor histidine kinase	/
PXO_02584	2.39506	2.44128	12.8141	1.36669e-37	6.58321e-37	9.81785e-38	TRUE	trancated ISXo8 transposase	/
PXO_03583	-0.877893	-0.831677	-12.7981	1.68046e-37	8.08634e-37	1.20595e-37	TRUE	hypothetical protein	/
PXO_01399	0.528761	0.574977	12.7736	2.30125e-37	1.10624e-36	1.64978e-37	TRUE	exopolysaccharide xanthan biosynthesis glycosyltransferase GumI	gumI
PXO_04025	0.530188	0.576404	12.771	2.38084e-37	1.14333e-36	1.70511e-37	TRUE	hypothetical protein	/
PXO_02224	0.327165	0.37338	12.7699	2.41375e-37	1.15796e-36	1.72693e-37	TRUE	HPr kinase/phosphorylase	/
PXO_04598	-0.565956	-0.519741	-12.7647	2.58251e-37	1.23767e-36	1.8458e-37	TRUE	methionine sulfoxide reductase A	msrA
PXO_02041	-0.425185	-0.37897	-12.7637	2.61327e-37	1.25115e-36	1.86589e-37	TRUE	hypothetical protein	/
PXO_02287	0.392452	0.438667	12.762	2.6715e-37	1.27773e-36	1.90554e-37	TRUE	cytochrome C6	/
PXO_03715	-0.481205	-0.434989	-12.761	2.70712e-37	1.29346e-36	1.92901e-37	TRUE	cell division ATP-binding protein FtsE	ftsE
PXO_01697	0.401475	0.44769	12.7552	2.91667e-37	1.39218e-36	2.07622e-37	TRUE	F5/8 type C domain-containing protein	/
PXO_03276	0.832543	0.878759	12.7544	2.94567e-37	1.40461e-36	2.09476e-37	TRUE	2,5-diketo-D-gluconate reductase B	dkgB
PXO_02635	0.298261	0.344477	12.7479	3.20359e-37	1.52606e-36	2.27588e-37	TRUE	HflC protein	hflC
PXO_01558	0.523381	0.569596	12.7197	4.59524e-37	2.18678e-36	3.26125e-37	TRUE	potassium uptake protein	/
PXO_04102	-0.385587	-0.339372	-12.6846	7.20061e-37	3.42318e-36	5.10516e-37	TRUE	DNA-binding/iron metalloprotein/AP endonuclease	/
PXO_03882	2.61626	2.66247	12.6593	9.9363e-37	4.719e-36	7.03766e-37	TRUE	ISXo8 transposase	/
PXO_03450	3.80735	3.85357	12.6568	1.02555e-36	4.86571e-36	7.25647e-37	TRUE	transposase (IS4 family)	/
PXO_02994	8.42626	8.47248	12.6466	1.16827e-36	5.53732e-36	8.25806e-37	TRUE	Rhs family protein	/
PXO_04815	2.46234	2.50856	12.6381	1.30227e-36	6.16623e-36	9.19599e-37	TRUE	transposase	/
PXO_02907	1.57182	1.61803	12.6264	1.51029e-36	7.14408e-36	1.06543e-36	TRUE	protocatechuate 3,4-dioxygenase subunit alpha	pcaG
PXO_04396	0.534863	0.581078	12.6208	1.62239e-36	7.66668e-36	1.14337e-36	TRUE	transcription antitermination protein NusB	nusB
PXO_00223	0.82785	0.874066	12.5986	2.14996e-36	1.01496e-35	1.51366e-36	TRUE	TAL effector AvrBs3/PthA	talC2A
PXO_04591	0.395322	0.441537	12.5836	2.60035e-36	1.22636e-35	1.82893e-36	TRUE	oxidative stress transcriptional regulator	/
PXO_03185	0.32586	0.372076	12.5825	2.63422e-36	1.2411e-35	1.85091e-36	TRUE	DNA-binding protein	/
PXO_02637	0.306255	0.35247	12.568	3.16788e-36	1.49105e-35	2.22367e-36	TRUE	regulatory protein PilH family	pilH
PXO_01879	0.231881	0.278096	12.5316	5.01267e-36	2.357e-35	3.5151e-36	TRUE	DnaJ domain-containing protein	/
PXO_00722	-0.32748	-0.281264	-12.5272	5.30119e-36	2.49019e-35	3.71374e-36	TRUE	poly(hydroxyalcanoate) granule associated protein	/
PXO_rna32	1.29917	1.34538	12.5264	5.35307e-36	2.51207e-35	3.74637e-36	TRUE	tRNA-Val	/
PXO_05764	0.996601	1.04282	12.5243	5.49883e-36	2.57792e-35	3.84457e-36	TRUE	hypothetical protein	/
PXO_00818	7.2384	7.28462	12.5167	6.05021e-36	2.83361e-35	4.22589e-36	TRUE	ISXo7 transposase	tnpA
PXO_03042	0.500185	0.5464	12.5092	6.6515e-36	3.11214e-35	4.63761e-36	TRUE	oxidoreductase	/
PXO_03477	0.250036	0.296252	12.5092	6.65281e-36	3.10968e-35	4.63761e-36	TRUE	hypothetical protein	/
PXO_03395	1.19555	1.24177	12.5072	6.8148e-36	3.18226e-35	4.74585e-36	TRUE	type III hypothetical protein HrpB7	/
PXO_02241	0.427391	0.473607	12.4281	1.83905e-35	8.57922e-35	1.27946e-35	TRUE	phosphoribosylaminoimidazole synthetase	purM
PXO_03519	3.0614	3.10762	12.4172	2.10782e-35	9.82333e-35	1.465e-35	TRUE	IS1112 transposase	/
PXO_04275	0.37446	0.420676	12.413	2.22058e-35	1.03387e-34	1.54186e-35	TRUE	signal protein with HAMP and GGDEF domains	/
PXO_02692	0.633814	0.68003	12.4119	2.25367e-35	1.04824e-34	1.5633e-35	TRUE	glycosyl transferase family protein	/
PXO_01532	4.60486	4.65108	12.4028	2.52467e-35	1.17314e-34	1.74956e-35	TRUE	hypothetical protein	/
PXO_03980	0.621925	0.668141	12.4026	2.52874e-35	1.17388e-34	1.75066e-35	TRUE	acriflavin resistance protein	/
PXO_03051	0.786656	0.832871	12.3966	2.72685e-35	1.26461e-34	1.88597e-35	TRUE	hypothetical protein	/
PXO_04470	0.380939	0.427154	12.3761	3.52236e-35	1.63194e-34	2.43378e-35	TRUE	dolichyl-phosphate-mannose-protein mannosyltransferase	/
PXO_01673	2.57225	2.61847	12.3555	4.54971e-35	2.10585e-34	3.14056e-35	TRUE	isrso5-transposase	/
PXO_02807	0.426155	0.472371	12.3554	4.55734e-35	2.10733e-34	3.14275e-35	TRUE	glutathione S-transferase	/
PXO_03213	1.28864	1.33486	12.3517	4.76839e-35	2.20276e-34	3.28508e-35	TRUE	acetyltransferase	/
PXO_01975	0.957803	1.00402	12.3385	5.62194e-35	2.59453e-34	3.86935e-35	TRUE	acetyltransferase	/
PXO_rna47	0.974792	1.02101	12.3305	6.20329e-35	2.86004e-34	4.26531e-35	TRUE	tRNA-Val	/
PXO_02384	0.623974	0.670189	12.3098	8.02647e-35	3.69702e-34	5.51354e-35	TRUE	ribose-5-phosphate isomerase A	rpiA
PXO_02585	0.254098	0.300314	12.3067	8.33208e-35	3.83405e-34	5.7179e-35	TRUE	hypothetical protein	/
PXO_05622	-0.700247	-0.654032	-12.296	9.5173e-35	4.37519e-34	6.52492e-35	TRUE	hypothetical protein	/
PXO_04432	0.294575	0.340791	12.2525	1.62848e-34	7.47902e-34	1.11538e-34	TRUE	cytochrome C4	/
PXO_03982	0.410174	0.45639	12.2484	1.71298e-34	7.85947e-34	1.17212e-34	TRUE	membrane fusion protein	/
PXO_03868	0.712863	0.759078	12.2383	1.94142e-34	8.89897e-34	1.32715e-34	TRUE	transporter	/
PXO_00380	0.54609	0.592305	12.2244	2.30384e-34	1.055e-33	1.57337e-34	TRUE	N-ethylammeline chlorohydrolase	/
PXO_03642	-0.389361	-0.343146	-12.2143	2.60593e-34	1.19218e-33	1.77796e-34	TRUE	hypothetical protein	/
PXO_03253	0.890302	0.936518	12.2026	3.01098e-34	1.37616e-33	2.05233e-34	TRUE	hypothetical protein	/
PXO_04141	-0.374224	-0.328009	-12.1996	3.12449e-34	1.42666e-33	2.12765e-34	TRUE	glucosyltransferase MdoH	/
PXO_03364	0.679434	0.72565	12.1765	4.14568e-34	1.89112e-33	2.82031e-34	TRUE	hypothetical protein	/
PXO_03434	1.67729	1.72351	12.1678	4.61108e-34	2.10139e-33	3.1339e-34	TRUE	hypothetical protein	/
PXO_04171	0.395592	0.441808	12.1525	5.56041e-34	2.53159e-33	3.77548e-34	TRUE	magnesium and cobalt transport protein	/
PXO_03310	0.470386	0.516602	12.1512	5.65545e-34	2.57239e-33	3.83633e-34	TRUE	GAF domain-containing protein	/
PXO_03047	0.572047	0.618262	12.1076	9.62527e-34	4.37386e-33	6.52295e-34	TRUE	elongator protein 3/MiaB/NifB	/
PXO_01842	1.11512	1.16133	12.1002	1.05371e-33	4.78363e-33	7.13406e-34	TRUE	sulfur carrier protein ThiS	thiS
PXO_02913	0.314019	0.360235	12.0954	1.11642e-33	5.06345e-33	7.55136e-34	TRUE	RIO1 family protein	/
PXO_02024	-0.643687	-0.597471	-12.093	1.15023e-33	5.21182e-33	7.77263e-34	TRUE	hydrolase	/
PXO_02910	0.601255	0.647471	12.0688	1.54277e-33	6.98374e-33	1.04152e-33	TRUE	4-carboxymuconolactone decarboxylase	pcaC
PXO_02083	1.73284	1.77905	12.0652	1.61289e-33	7.29419e-33	1.08782e-33	TRUE	phosphoglycerate mutase	/
PXO_02116	0.304202	0.350417	12.0423	2.12895e-33	9.61889e-33	1.43451e-33	TRUE	phosphoglycerate kinase	pgk
PXO_00113	1.28438	1.3306	12.0304	2.46045e-33	1.11061e-32	1.6563e-33	TRUE	hypothetical protein	/
PXO_03930	-0.228286	-0.18207	-12.0253	2.61506e-33	1.17927e-32	1.75816e-33	TRUE	pyruvate dehydrogenase subunit E1	aceE
PXO_01405	0.97356	1.01978	12.0253	2.61674e-33	1.1789e-32	1.75816e-33	TRUE	GumN Protein	gumN
PXO_00398	0.291574	0.337789	12.0113	3.0977e-33	1.39426e-32	2.07932e-33	TRUE	glutathione S-transferase	/
PXO_03520	8.24793	8.29414	12.0037	3.39959e-33	1.52869e-32	2.2798e-33	TRUE	transposase	/
PXO_05791	1.04019	1.0864	11.9984	3.62372e-33	1.62792e-32	2.4278e-33	TRUE	hypothetical protein	/
PXO_02718	0.757886	0.804102	11.9934	3.8487e-33	1.72735e-32	2.57608e-33	TRUE	2-methylisocitrate lyase	prpB
PXO_00243	0.673324	0.719539	11.9762	4.73342e-33	2.12242e-32	3.16526e-33	TRUE	two-component VirA-like sensor kinase	/
PXO_03873	-0.726561	-0.680346	-11.973	4.92168e-33	2.20475e-32	3.28804e-33	TRUE	hypothetical protein	/
PXO_05718	0.793808	0.840024	11.9716	5.00602e-33	2.24041e-32	3.34122e-33	TRUE	TAL effector AvrBs3/PthA	avrXa27
PXO_04558	1.12146	1.16768	11.9595	5.78987e-33	2.58877e-32	3.86075e-33	TRUE	xylanase	/
PXO_00643	1.70044	1.74666	11.9462	6.7923e-33	3.03411e-32	4.52491e-33	TRUE	transposase	/
PXO_02542	3.35755	3.40377	11.941	7.23639e-33	3.22944e-32	4.81621e-33	TRUE	ISXo8 transposase	/
PXO_rna33	-0.757678	-0.711463	-11.9237	8.90632e-33	3.97095e-32	5.92206e-33	TRUE	tRNA-Asn	/
PXO_01316	0.740082	0.786297	11.9194	9.38023e-33	4.17831e-32	6.23131e-33	TRUE	short chain dehydrogenase	/
PXO_02622	0.520861	0.567076	11.9158	9.79553e-33	4.3592e-32	6.50107e-33	TRUE	3-deoxy-D-manno-octulosonic-acid transferase	/
PXO_01150	0.47021	0.516426	11.9051	1.113e-32	4.94839e-32	7.37977e-33	TRUE	penicillin acylase II	/
PXO_04287	-0.399251	-0.353035	-11.8935	1.27939e-32	5.68284e-32	8.47509e-33	TRUE	hypothetical protein	/
PXO_00565	0.639588	0.685804	11.8885	1.35833e-32	6.02781e-32	8.98956e-33	TRUE	pectate lyase L	/
PXO_00743	0.253172	0.299387	11.8491	2.17492e-32	9.64255e-32	1.43804e-32	TRUE	chromosome segregation protein SMC	/
PXO_03441	1.18173	1.22794	11.842	2.36858e-32	1.04913e-31	1.56462e-32	TRUE	thioredoxin	/
PXO_01317	0.701527	0.747743	11.8236	2.94897e-32	1.30499e-31	1.94619e-32	TRUE	multiple antibiotic resistance protein MarC	marC
PXO_02246	1.08017	1.12639	11.8162	3.21749e-32	1.42249e-31	2.12091e-32	TRUE	aminoglycoside phosphotransferase	/
PXO_00180	0.929774	0.975989	11.8162	3.21972e-32	1.42214e-31	2.12091e-32	TRUE	transmembrane	/
PXO_02697	0.394641	0.440856	11.7997	3.91557e-32	1.72788e-31	2.57688e-32	TRUE	CRISPR-associated protein Cas4	cas
PXO_01238	-0.269986	-0.22377	-11.7968	4.0534e-32	1.78705e-31	2.66511e-32	TRUE	ribonuclease R	rnr
PXO_00229	-1.42374	-1.37752	-11.7854	4.64071e-32	2.04407e-31	3.04842e-32	TRUE	ISXoo5 transposase	/
PXO_03354	1.23494	1.28115	11.7707	5.52799e-32	2.43263e-31	3.62789e-32	TRUE	dihydrolipoamide acyltransferase	/
PXO_01552	0.297569	0.343785	11.766	5.83969e-32	2.5674e-31	3.82889e-32	TRUE	aspartyl-tRNA synthetase	aspS
PXO_04050	-0.489082	-0.442866	-11.763	6.05428e-32	2.65928e-31	3.96591e-32	TRUE	RDD family protein	/
PXO_03669	0.190539	0.236755	11.7549	6.66778e-32	2.92604e-31	4.36374e-32	TRUE	glycogen branching protein	glgB
PXO_02755	1.03317	1.07938	11.7369	8.24181e-32	3.61342e-31	5.38887e-32	TRUE	transcriptional regulator	/
PXO_00836	-0.826233	-0.780017	-11.7148	1.071e-31	4.69118e-31	6.99618e-32	TRUE	imidazole glycerol phosphate synthase subunit HisH	hisH
PXO_01385	0.317588	0.363804	11.7108	1.12254e-31	4.91243e-31	7.32614e-32	TRUE	50S ribosomal protein L35	rpmI
PXO_03498	-0.383878	-0.337662	-11.704	1.216e-31	5.31647e-31	7.92871e-32	TRUE	oxidoreductase	/
PXO_00063	-0.841551	-0.795336	-11.7016	1.25093e-31	5.46417e-31	8.14897e-32	TRUE	SpoVT/AbrB like domain-containing protein	/
PXO_01801	4.6893	4.73551	11.6976	1.31147e-31	5.72332e-31	8.53545e-32	TRUE	ISXoo8 transposase	/
PXO_02522	0.491254	0.537469	11.6847	1.52544e-31	6.65097e-31	9.9189e-32	TRUE	hypothetical protein	/
PXO_00361	-0.254722	-0.208506	-11.6834	1.55013e-31	6.7524e-31	1.00702e-31	TRUE	dihydroorotase	/
PXO_03414	1.08802	1.13424	11.6664	1.89296e-31	8.23819e-31	1.2286e-31	TRUE	hypothetical protein	hpa3
PXO_02878	1.01211	1.05832	11.6643	1.94011e-31	8.43566e-31	1.25805e-31	TRUE	3-ketoacyl-ACP reductase	fabG
PXO_02416	0.688297	0.734512	11.6586	2.07535e-31	9.01538e-31	1.34451e-31	TRUE	alpha-amlyase	/
PXO_02067	0.729824	0.776039	11.6554	2.15431e-31	9.34981e-31	1.39438e-31	TRUE	hypothetical protein	/
PXO_02756	0.415509	0.461724	11.6527	2.22237e-31	9.63636e-31	1.43712e-31	TRUE	L-fucose:H+ symporter permease	fucP
PXO_00068	0.270343	0.316559	11.6366	2.68516e-31	1.16324e-30	1.7348e-31	TRUE	enoyl-CoA hydratase	rpfF
PXO_03905	-0.757382	-0.711167	-11.6296	2.91524e-31	1.26176e-30	1.88172e-31	TRUE	exodeoxyribonuclease V subunit alpha	recD
PXO_04366	0.449421	0.495637	11.6247	3.08813e-31	1.33537e-30	1.9915e-31	TRUE	UDP-N-acetylmuramate--L-alanine ligase	murC
PXO_04329	1.11197	1.15818	11.6206	3.23773e-31	1.39878e-30	2.08607e-31	TRUE	hypothetical protein	/
PXO_02738	1.1882	1.23442	11.6124	3.5631e-31	1.53795e-30	2.29361e-31	TRUE	ISXo1 transposase	/
PXO_03598	1.35716	1.40337	11.6108	3.63196e-31	1.56624e-30	2.33581e-31	TRUE	transposase	/
PXO_02510	-0.346814	-0.300598	-11.5888	4.69584e-31	2.02319e-30	3.01727e-31	TRUE	hypothetical protein	/
PXO_04088	0.707781	0.753997	11.5865	4.82296e-31	2.07607e-30	3.09614e-31	TRUE	TonB-dependent outer membrane Receptor	/
PXO_00729	0.700864	0.747079	11.5852	4.9005e-31	2.10753e-30	3.14306e-31	TRUE	urocanate hydratase	hutU
PXO_04229	1.52592	1.57213	11.577	5.39299e-31	2.31722e-30	3.45579e-31	TRUE	hypothetical protein	/
PXO_04087	0.75959	0.805805	11.5574	6.77172e-31	2.90699e-30	4.33533e-31	TRUE	hypothetical protein	/
PXO_04796	0.430568	0.476784	11.5457	7.75992e-31	3.32819e-30	4.96349e-31	TRUE	replicative DNA helicase	dnaB
PXO_00720	0.467766	0.513982	11.5048	1.2479e-30	5.34732e-30	7.97472e-31	TRUE	FHA domain-containing protein	/
PXO_00901	-1.79874	-1.75253	-11.495	1.39725e-30	5.98188e-30	8.92106e-31	TRUE	transposase	/
PXO_02356	0.283275	0.329491	11.4783	1.69678e-30	7.25768e-30	1.08237e-30	TRUE	penicillin-binding protein 1A	/
PXO_02803	0.487328	0.533544	11.4721	1.82206e-30	7.78653e-30	1.16124e-30	TRUE	pass1 domain-containing protein	/
PXO_02539	1.64599	1.69221	11.4652	1.97385e-30	8.42758e-30	1.25684e-30	TRUE	cell Wall Hydrolase superfamily	/
PXO_04268	-0.776992	-0.730777	-11.4609	2.07374e-30	8.84609e-30	1.31926e-30	TRUE	ElaA	elaA
PXO_03407	1.94753	1.99375	11.4585	2.13264e-30	9.08917e-30	1.35551e-30	TRUE	HrcS	hrcS
PXO_04015	3.41181	3.45803	11.455	2.21881e-30	9.44789e-30	1.40901e-30	TRUE	ISXo5 transposase	/
PXO_04532	0.225557	0.271772	11.4521	2.2948e-30	9.76269e-30	1.45596e-30	TRUE	50S ribosomal protein L10	rplJ
PXO_01902	1.63227	1.67848	11.4497	2.3586e-30	1.00251e-29	1.49509e-30	TRUE	hypothetical protein	/
PXO_02504	0.201475	0.24769	11.4488	2.38494e-30	1.0128e-29	1.51043e-30	TRUE	amidophosphoribosyltransferase	purF
PXO_01626	-0.47067	-0.424455	-11.4426	2.5612e-30	1.08667e-29	1.62061e-30	TRUE	beta-galactosidase	/
PXO_03631	0.459215	0.505431	11.436	2.76454e-30	1.1719e-29	1.74771e-30	TRUE	aspartyl-asparaginyl beta-hydroxylase	/
PXO_01796	0.428883	0.475099	11.4247	3.14837e-30	1.33341e-29	1.98858e-30	TRUE	hypothetical protein	/
PXO_01909	0.900581	0.946796	11.4178	3.40758e-30	1.4419e-29	2.15038e-30	TRUE	transporter	/
PXO_05531	0.399243	0.445459	11.3803	5.2422e-30	2.21623e-29	3.30518e-30	TRUE	acyl-CoA thioesterase II	tesB
PXO_02989	8.06609	8.1123	11.3763	5.48728e-30	2.31778e-29	3.45661e-30	TRUE	ISxac3 transposase	/
PXO_05719	1.30946	1.35568	11.3711	5.82253e-30	2.45719e-29	3.66453e-30	TRUE	chloride channel protein	/
PXO_00283	-2.05978	-2.01357	-11.3704	5.86955e-30	2.47483e-29	3.69083e-30	TRUE	RhsD protein	rhsD
PXO_05740	0.834058	0.880273	11.3694	5.93803e-30	2.50147e-29	3.73057e-30	TRUE	urease accessory protein UreD	/
PXO_04108	1.35879	1.40501	11.3633	6.36658e-30	2.67962e-29	3.99625e-30	TRUE	transposase	/
PXO_03135	0.203249	0.249464	11.3313	9.18748e-30	3.86348e-29	5.76179e-30	TRUE	oligopeptidase A	/
PXO_04421	0.340462	0.386678	11.3232	1.00757e-29	4.23322e-29	6.3132e-30	TRUE	two-component system regulatory protein	/
PXO_04002	0.964763	1.01098	11.3123	1.14123e-29	4.79054e-29	7.14436e-30	TRUE	nitrilotriacetate monooxygenase component B	/
PXO_03255	0.893336	0.939551	11.3034	1.26185e-29	5.29217e-29	7.89247e-30	TRUE	hypothetical protein	/
PXO_02044	0.166617	0.212832	11.2726	1.79142e-29	7.50654e-29	1.11949e-29	TRUE	hypothetical protein	/
PXO_05715	1.40564	1.45185	11.2671	1.90824e-29	7.98894e-29	1.19143e-29	TRUE	transmembrane protein	/
PXO_01680	-0.645919	-0.599704	-11.2653	1.94609e-29	8.14022e-29	1.21399e-29	TRUE	homoserine O-acetyltransferase	/
PXO_02545	0.241405	0.287621	11.2646	1.96233e-29	8.2009e-29	1.22222e-29	TRUE	malate dehydrogenase	/
PXO_05478	-0.610535	-0.56432	-11.2646	1.96274e-29	8.19539e-29	1.22222e-29	TRUE	hypothetical protein	/
PXO_03065	1.47859	1.52481	11.2616	2.02955e-29	8.46689e-29	1.26271e-29	TRUE	hypothetical protein	/
PXO_00302	0.3254	0.371616	11.2439	2.4819e-29	1.03449e-28	1.54278e-29	TRUE	TonB-dependent receptor	/
PXO_00573	-1.64584	-1.59963	-11.2319	2.84379e-29	1.18429e-28	1.76619e-29	TRUE	hypothetical protein	/
PXO_03070	-0.673445	-0.627229	-11.2173	3.35266e-29	1.39498e-28	2.0804e-29	TRUE	methionine sulfoxide reductase B	msrB
PXO_01226	0.300249	0.346464	11.2152	3.43381e-29	1.42749e-28	2.12888e-29	TRUE	nucleoprotein/polynucleotide-associated enzyme	/
PXO_04630	1.5603	1.60652	11.2097	3.6563e-29	1.51865e-28	2.26483e-29	TRUE	hypothetical protein	/
PXO_03333	0.667162	0.713377	11.1926	4.43483e-29	1.8404e-28	2.74467e-29	TRUE	ATP-dependent RNA helicase	/
PXO_04562	8.01123	8.05744	11.1925	4.43935e-29	1.84066e-28	2.74506e-29	TRUE	extracellular protease	/
PXO_00577	0.454984	0.501199	11.1907	4.52907e-29	1.87622e-28	2.79809e-29	TRUE	RhsD protein	rhsS
PXO_00788	-0.455035	-0.408819	-11.1822	4.98503e-29	2.0633e-28	3.07709e-29	TRUE	polyphosphate-selective porin O	/
PXO_03367	1.36012	1.40634	11.1742	5.45692e-29	2.25664e-28	3.36543e-29	TRUE	ISXo5 transposase	/
PXO_03071	1.57236	1.61858	11.1727	5.54983e-29	2.29306e-28	3.41975e-29	TRUE	hypothetical protein	/
PXO_04840	1.09776	1.14398	11.1651	6.04496e-29	2.49546e-28	3.72159e-29	TRUE	acriflavin resistance protein	/
PXO_01548	0.623111	0.669327	11.1643	6.09854e-29	2.51538e-28	3.75131e-29	TRUE	transmembrane transport protein	/
PXO_02880	0.303288	0.349503	11.157	6.61919e-29	2.72775e-28	4.06802e-29	TRUE	halogenase	/
PXO_02364	0.213081	0.259296	11.1546	6.80027e-29	2.79994e-28	4.17568e-29	TRUE	guanosine-3',5'-bis(diphosphate) 3'-pyrophosphohydrolase	/
PXO_04341	0.903903	0.950119	11.1496	7.1945e-29	2.95968e-28	4.41391e-29	TRUE	hypothetical protein	/
PXO_01544	0.747864	0.79408	11.1481	7.31581e-29	3.00698e-28	4.48445e-29	TRUE	hypothetical protein	/
PXO_00161	0.569422	0.615637	11.1468	7.42646e-29	3.04981e-28	4.54832e-29	TRUE	hypothetical protein	/
PXO_04762	-0.984347	-0.938131	-11.1368	8.3077e-29	3.40875e-28	5.08363e-29	TRUE	endonuclease V	/
PXO_01900	-0.317499	-0.271284	-11.1224	9.75613e-29	3.99959e-28	5.96478e-29	TRUE	alkaline phosphatase, placental type	/
PXO_04601	7.98868	8.0349	11.1176	1.02966e-28	4.21753e-28	6.2898e-29	TRUE	two-component system sensor protein	/
PXO_00326	0.620637	0.666852	11.1123	1.09336e-28	4.47456e-28	6.67312e-29	TRUE	cytochrome C4	/
PXO_00522	0.32024	0.366455	11.1055	1.17979e-28	4.82409e-28	7.19439e-29	TRUE	preprotein translocase subunit SecD	secD
PXO_04144	4.84549	4.89171	11.1042	1.19644e-28	4.88796e-28	7.28965e-29	TRUE	ISXoo11 transposase	/
PXO_00443	0.867245	0.91346	11.0997	1.25882e-28	5.13838e-28	7.66312e-29	TRUE	repressor	/
PXO_00175	0.3166	0.362815	11.0715	1.72533e-28	7.03657e-28	1.0494e-28	TRUE	hypothetical protein	/
PXO_00705	1.76755	1.81377	11.0684	1.78585e-28	7.27711e-28	1.08527e-28	TRUE	cation efflux system protein	/
PXO_01703	0.259412	0.305628	11.0657	1.8403e-28	7.49253e-28	1.1174e-28	TRUE	methylmalonate-semialdehyde dehydrogenase	mmsA
PXO_00452	0.454949	0.501165	11.0532	2.11486e-28	8.60298e-28	1.283e-28	TRUE	hypothetical protein	/
PXO_02536	2.5536	2.59981	11.0443	2.33454e-28	9.48845e-28	1.41506e-28	TRUE	ISXoo11 transposase	/
PXO_05592	-1.24659	-1.20038	-11.0267	2.84085e-28	1.15364e-27	1.72047e-28	TRUE	hypothetical protein	/
PXO_00085	-0.665282	-0.619066	-11.0242	2.92217e-28	1.18564e-27	1.76821e-28	TRUE	transcription elongation factor GreA	greA
PXO_00890	0.246511	0.292726	11.0217	3.00172e-28	1.21688e-27	1.81479e-28	TRUE	cytidylate kinase	cmk
PXO_03656	-0.702614	-0.656399	-11.0109	3.3849e-28	1.37104e-27	2.0447e-28	TRUE	hypothetical protein	/
PXO_02166	0.866837	0.913053	11.0083	3.48591e-28	1.41075e-27	2.10392e-28	TRUE	TonB-dependent outer membrane Receptor	btuB
PXO_01378	1.17924	1.22546	11.0037	3.66586e-28	1.48231e-27	2.21064e-28	TRUE	transposase	/
PXO_03667	0.174252	0.220467	10.9902	4.26024e-28	1.72118e-27	2.56688e-28	TRUE	alpha-amylase	/
PXO_00814	-0.368044	-0.321829	-10.9851	4.50645e-28	1.8191e-27	2.71291e-28	TRUE	bifunctional aspartokinase I/homoserine dehydrogenase I	thrA
PXO_04151	-0.167967	-0.121751	-10.9827	4.62888e-28	1.86693e-27	2.78424e-28	TRUE	major extracellular endoglucanase	/
PXO_01570	2.24101	2.28722	10.9655	5.60038e-28	2.25683e-27	3.36572e-28	TRUE	transposase	/
PXO_04407	0.854283	0.900499	10.9536	6.38776e-28	2.57194e-27	3.83566e-28	TRUE	hypothetical protein	/
PXO_00186	-0.584278	-0.538063	-10.9437	7.12302e-28	2.86555e-27	4.27353e-28	TRUE	flavin-dependent oxidoreductase	/
PXO_01237	0.689222	0.735438	10.938	7.58566e-28	3.04908e-27	4.54723e-28	TRUE	acetylhydrolase	/
PXO_02789	0.357044	0.40326	10.9337	7.95146e-28	3.1934e-27	4.76246e-28	TRUE	hypothetical protein	/
PXO_01732	3.57399	3.62021	10.933	8.01761e-28	3.21723e-27	4.79801e-28	TRUE	oxidoreductase	/
PXO_01943	-0.416186	-0.36997	-10.9233	8.92364e-28	3.57777e-27	5.3357e-28	TRUE	ABC transporter ATP-binding protein	/
PXO_03470	0.789338	0.835553	10.9226	8.98677e-28	3.60003e-27	5.3689e-28	TRUE	cardiolipin synthetase	/
PXO_02733	0.736046	0.782262	10.9163	9.62986e-28	3.85438e-27	5.74823e-28	TRUE	TonB-dependent outer membrane receptor	/
PXO_03284	0.708252	0.754468	10.9031	1.11414e-27	4.45561e-27	6.64487e-28	TRUE	hypothetical protein	/
PXO_04690	0.576631	0.622847	10.8911	1.27131e-27	5.07988e-27	7.57586e-28	TRUE	ISXo8 transposase	/
PXO_02151	0.804947	0.851163	10.8748	1.51949e-27	6.06645e-27	9.04718e-28	TRUE	multi antimicrobial extrusion family protein	/
PXO_04621	0.343467	0.389683	10.8654	1.68521e-27	6.72237e-27	1.00254e-27	TRUE	glucose-fructose oxidoreductase	/
PXO_05781	5.74147	5.78768	10.8504	1.98502e-27	7.91169e-27	1.17991e-27	TRUE	transposase	/
PXO_03689	1.162	1.20821	10.8165	2.87426e-27	1.14463e-26	1.70704e-27	TRUE	gluconolactonase	/
PXO_01892	-0.487083	-0.440868	-10.8118	3.02669e-27	1.20432e-26	1.79606e-27	TRUE	hypothetical protein	/
PXO_02076	7.89482	7.94103	10.8105	3.07082e-27	1.22085e-26	1.82071e-27	TRUE	hypothetical protein	/
PXO_01747	0.622311	0.668526	10.8096	3.10114e-27	1.23187e-26	1.83715e-27	TRUE	hypothetical protein	/
PXO_00327	0.516259	0.562474	10.8002	3.43367e-27	1.36282e-26	2.03244e-27	TRUE	cytochrome C552	/
PXO_03863	2.03882	2.08503	10.7912	3.78652e-27	1.5016e-26	2.23941e-27	TRUE	glycosyl transferase family protein	/
PXO_01831	0.371003	0.417218	10.7847	4.06464e-27	1.61055e-26	2.40189e-27	TRUE	large-conductance mechanosensitive channel	mscL
PXO_00184	0.756831	0.803046	10.7804	4.25811e-27	1.6858e-26	2.51411e-27	TRUE	ExoD protein	exoD
PXO_04403	0.598119	0.644335	10.7753	4.5045e-27	1.78186e-26	2.65737e-27	TRUE	NrdR family transcriptional regulator	nrdR
PXO_02891	0.468553	0.514769	10.7678	4.88306e-27	1.92999e-26	2.87829e-27	TRUE	magnesium transporter	mgtE
PXO_01979	-0.361557	-0.315341	-10.7591	5.36725e-27	2.11959e-26	3.16105e-27	TRUE	cysteine desulfurase activator complex subunit SufB	sufB
PXO_00319	1.36955	1.41576	10.7398	6.62218e-27	2.613e-26	3.89689e-27	TRUE	transposase	/
PXO_04374	0.41357	0.459785	10.7389	6.68629e-27	2.6361e-26	3.93134e-27	TRUE	S-adenosyl-methyltransferase MraW	mraW
PXO_04590	0.180689	0.226904	10.7317	7.22752e-27	2.84711e-26	4.24603e-27	TRUE	alkyl hydroperoxide reductase subunit F	/
PXO_03957	0.399285	0.445501	10.712	8.94516e-27	3.52081e-26	5.25075e-27	TRUE	3-oxoacyl-ACP synthase	/
PXO_01457	0.658585	0.704801	10.7036	9.78653e-27	3.84877e-26	5.73986e-27	TRUE	TonB-dependent outer membrane receptor	/
PXO_02679	0.935962	0.982177	10.6982	1.0383e-26	4.07998e-26	6.08336e-27	TRUE	general secretion pathway protein H	gspH
PXO_04056	0.498971	0.545186	10.6981	1.03894e-26	4.0791e-26	6.08336e-27	TRUE	methionyl-tRNA formyltransferase	fmt
PXO_03404	2.62015	2.66637	10.6937	1.08953e-26	4.27418e-26	6.37429e-27	TRUE	hypothetical protein	/
PXO_03152	0.257564	0.30378	10.6898	1.13599e-26	4.45276e-26	6.64061e-27	TRUE	outer membrane protein	/
PXO_01659	0.0622641	0.10848	10.6651	1.48216e-26	5.80481e-26	8.65698e-27	TRUE	hypothetical protein	/
PXO_01561	0.323045	0.36926	10.6591	1.5807e-26	6.18563e-26	9.22492e-27	TRUE	protein TolQ	tolQ
PXO_02054	1.01963	1.06584	10.6528	1.69131e-26	6.613e-26	9.86228e-27	TRUE	Rhs element Vgr protein	/
PXO_04365	0.505437	0.551653	10.6383	1.97673e-26	7.72264e-26	1.15171e-26	TRUE	D-alanine--D-alanine ligase	ddl
PXO_04369	0.589006	0.635222	10.6285	2.19584e-26	8.57155e-26	1.27832e-26	TRUE	phospho-N-acetylmuramoyl-pentapeptide- transferase	mraY
PXO_02520	0.686175	0.73239	10.6055	2.81065e-26	1.09625e-25	1.63489e-26	TRUE	pseudouridylate synthase	/
PXO_04368	0.44612	0.492336	10.6009	2.95142e-26	1.1502e-25	1.71535e-26	TRUE	cell division protein FtsW	ftsW
PXO_01180	-0.328012	-0.281797	-10.5989	3.01345e-26	1.17341e-25	1.74996e-26	TRUE	outer membrane protein	/
PXO_03072	0.875761	0.921976	10.5983	3.0331e-26	1.18009e-25	1.75993e-26	TRUE	leucine responsive regulatory protein	/
PXO_02470	0.350508	0.396724	10.5962	3.10335e-26	1.20643e-25	1.79921e-26	TRUE	hypothetical protein	/
PXO_02747	0.670538	0.716754	10.589	3.35327e-26	1.30252e-25	1.94251e-26	TRUE	shikimate kinase	aroK
PXO_00835	-0.456544	-0.410328	-10.5852	3.49079e-26	1.35483e-25	2.02052e-26	TRUE	imidazole glycerol-phosphate dehydratase/histidinol phosphatase	hisB
PXO_02547	0.13539	0.181606	10.585	3.49631e-26	1.35586e-25	2.02205e-26	TRUE	GTP-binding protein TypA	typA
PXO_02588	0.22222	0.268436	10.5779	3.77425e-26	1.46245e-25	2.18101e-26	TRUE	adenylate kinase	adk
PXO_04560	0.608863	0.655079	10.5735	3.95443e-26	1.53101e-25	2.28327e-26	TRUE	hypothetical protein	ybaK
PXO_02341	0.115018	0.161234	10.5681	4.18825e-26	1.62021e-25	2.41629e-26	TRUE	transketolase	tkt
PXO_03424	-0.357527	-0.311312	-10.5669	4.24264e-26	1.63991e-25	2.44568e-26	TRUE	protease do	/
PXO_04263	0.400516	0.446732	10.555	4.818e-26	1.86079e-25	2.77508e-26	TRUE	sugar kinase	/
PXO_05639	2.47207	2.51828	10.5479	5.19345e-26	2.00416e-25	2.98889e-26	TRUE	ISXo1 transposase	/
PXO_03006	0.531768	0.577983	10.5398	5.65945e-26	2.18221e-25	3.25443e-26	TRUE	acetyl-CoA carboxylase biotin carboxyl carrier protein subunit	accB
PXO_02461	-0.355605	-0.309389	-10.539	5.71013e-26	2.19996e-25	3.2809e-26	TRUE	hypothetical protein	/
PXO_01403	0.452302	0.498518	10.5255	6.59383e-26	2.53836e-25	3.78557e-26	TRUE	exopolysaccharide xanthan biosynthesis glycosyltransferase GumM	gumM
PXO_04111	0.344493	0.390709	10.5194	7.02947e-26	2.70386e-25	4.0324e-26	TRUE	dehydrogenase	/
PXO_03869	0.729661	0.775876	10.5184	7.10747e-26	2.73165e-25	4.07383e-26	TRUE	beta-xylosidase	/
PXO_03607	0.158239	0.204454	10.5147	7.39296e-26	2.83906e-25	4.23403e-26	TRUE	glycerol-3-phosphate acyltransferase	/
PXO_03304	0.734988	0.781204	10.5108	7.70522e-26	2.95658e-25	4.40929e-26	TRUE	SEC-C motif	/
PXO_01377	0.995183	1.0414	10.5055	8.14621e-26	3.12326e-25	4.65787e-26	TRUE	transposase	/
PXO_04065	-0.291639	-0.245424	-10.5007	8.5697e-26	3.28297e-25	4.89605e-26	TRUE	GTP cyclohydrolase	/
PXO_01577	0.231774	0.27799	10.4969	8.92188e-26	3.41513e-25	5.09314e-26	TRUE	DNA-binding related protein	dpsA
PXO_01722	0.405226	0.451442	10.4966	8.9564e-26	3.42557e-25	5.10871e-26	TRUE	23S rRNA 5-methyluridine methyltransferase	rumA
PXO_04418	5.64386	5.69007	10.4885	9.75546e-26	3.72818e-25	5.56001e-26	TRUE	hypothetical protein	/
PXO_02909	0.439523	0.485739	10.4848	1.01503e-25	3.87594e-25	5.78038e-26	TRUE	3-oxoadipate enol-lactonase	pcaD
PXO_04809	-0.38922	-0.343004	-10.4844	1.01903e-25	3.88809e-25	5.79849e-26	TRUE	molybdopterin biosynthesis protein	/
PXO_00147	0.119663	0.165879	10.4776	1.09444e-25	4.17245e-25	6.22257e-26	TRUE	alanyl-tRNA synthetase	alaS
PXO_00482	-0.297688	-0.251472	-10.4716	1.16714e-25	4.44604e-25	6.63059e-26	TRUE	AcrB protein	/
PXO_03577	0.244016	0.290231	10.4708	1.17689e-25	4.47957e-25	6.6806e-26	TRUE	cardiolipin synthase	/
PXO_03802	0.548773	0.594989	10.4577	1.3515e-25	5.14006e-25	7.66561e-26	TRUE	dipeptidyl anminopeptidase	/
PXO_00614	1.43936	1.48557	10.4475	1.50409e-25	5.71579e-25	8.52424e-26	TRUE	ISXoo11 transposase	/
PXO_04848	0.285017	0.331233	10.4404	1.62144e-25	6.15679e-25	9.18191e-26	TRUE	ISXoo6 transposase	/
PXO_02715	0.526452	0.572668	10.4242	1.92207e-25	7.29249e-25	1.08756e-25	TRUE	type IV fimbriae assembly protein	/
PXO_05505	7.76818	7.8144	10.4072	2.29924e-25	8.71651e-25	1.29993e-25	TRUE	hypothetical protein	/
PXO_04531	0.145791	0.192007	10.407	2.30454e-25	8.72961e-25	1.30189e-25	TRUE	50S ribosomal protein L7/L12	rplL
PXO_02701	0.197141	0.243356	10.3953	2.60397e-25	9.85595e-25	1.46987e-25	TRUE	CRISPR-associated helicase Cas3 domain-containing protein	cas
PXO_04706	-1.82646	-1.78025	-10.3707	3.37139e-25	1.27504e-24	1.90153e-25	TRUE	hypothetical protein	/
PXO_04057	0.532932	0.579147	10.3312	5.09222e-25	1.92432e-24	2.86982e-25	TRUE	ribosomal RNA small subunit methyltransferase B	sun
PXO_01111	5.59991	5.64613	10.3286	5.23409e-25	1.97635e-24	2.94743e-25	TRUE	ISXoo13 transposase	/
PXO_03778	0.114755	0.16097	10.3264	5.35566e-25	2.02064e-24	3.01348e-25	TRUE	hypothetical protein	/
PXO_02612	0.250092	0.296307	10.3201	5.7166e-25	2.15511e-24	3.21401e-25	TRUE	isopropylmalate isomerase small subunit	leuD
PXO_00003	0.343262	0.389478	10.3142	6.07582e-25	2.2887e-24	3.41325e-25	TRUE	hypothetical protein	/
PXO_02689	1.23406	1.28027	10.3103	6.32767e-25	2.38168e-24	3.55191e-25	TRUE	PnuC protein	pnuC
PXO_02505	0.366847	0.413062	10.31	6.35007e-25	2.38821e-24	3.56165e-25	TRUE	colicin V production protein	/
PXO_05593	-0.916139	-0.869924	-10.3032	6.81875e-25	2.56244e-24	3.82149e-25	TRUE	IS1112 transposase	/
PXO_04062	-0.570271	-0.524055	-10.287	8.06699e-25	3.02912e-24	4.51747e-25	TRUE	CDP-glycerol:poly(glycerophosphate) glycerophosphotransferase	/
PXO_00550	3.79442	3.84063	10.2765	8.99462e-25	3.37476e-24	5.03294e-25	TRUE	transposase	/
PXO_00399	-0.180905	-0.134689	-10.2739	9.23678e-25	3.46288e-24	5.16435e-25	TRUE	major cold shock protein	/
PXO_01379	1.03242	1.07864	10.2735	9.2753e-25	3.47457e-24	5.18179e-25	TRUE	hypothetical protein	/
PXO_01375	2.51457	2.56079	10.2691	9.70987e-25	3.63449e-24	5.42028e-25	TRUE	ISXoo13 transposase	/
PXO_00597	0.499146	0.545361	10.2683	9.79321e-25	3.66278e-24	5.46248e-25	TRUE	lipoprotein releasing system transmembrane protein	/
PXO_02468	0.474986	0.521202	10.2566	1.1057e-24	4.13219e-24	6.16254e-25	TRUE	DNA polymerase III subunit epsilon	dnaQ
PXO_00755	0.772308	0.818524	10.2562	1.10961e-24	4.14354e-24	6.17945e-25	TRUE	3-hydroxyanthranilate 3,4-dioxygenase	/
PXO_03297	1.18322	1.22944	10.2505	1.1769e-24	4.39134e-24	6.54901e-25	TRUE	hypothetical protein	/
PXO_04433	0.700801	0.747017	10.2449	1.24788e-24	4.65253e-24	6.93854e-25	TRUE	disulfide oxidoreductase	/
PXO_04573	0.899598	0.945814	10.2374	1.34873e-24	5.02459e-24	7.49341e-25	TRUE	hypothetical protein	/
PXO_05824	-0.829229	-0.783013	-10.2303	1.45055e-24	5.39965e-24	8.05276e-25	TRUE	hypothetical protein	/
PXO_04398	0.369444	0.41566	10.2122	1.74887e-24	6.50504e-24	9.70127e-25	TRUE	riboflavin biosynthesis protein ribAB	ribAB
PXO_02902	7.70044	7.74666	10.1966	2.05428e-24	7.63504e-24	1.13865e-24	TRUE	hypothetical protein	/
PXO_01641	0.58014	0.626356	10.1793	2.45335e-24	9.11106e-24	1.35878e-24	TRUE	beta-hexosaminidase	/
PXO_04566	0.184638	0.230854	10.1658	2.81901e-24	1.04608e-23	1.56007e-24	TRUE	branched-chain amino acid aminotransferase	ilvE
PXO_01958	1.10738	1.1536	10.1613	2.95139e-24	1.09435e-23	1.63205e-24	TRUE	transposase	/
PXO_03966	0.436495	0.48271	10.1606	2.97177e-24	1.10104e-23	1.64204e-24	TRUE	two-component system sensor protein	/
PXO_04236	0.813928	0.860143	10.1604	2.97904e-24	1.10288e-23	1.64477e-24	TRUE	hypothetical protein	/
PXO_03650	0.459432	0.505647	10.1569	3.08715e-24	1.142e-23	1.70313e-24	TRUE	spermidine synthase	/
PXO_04362	-0.310239	-0.264024	-10.1549	3.14995e-24	1.16432e-23	1.73641e-24	TRUE	cell division protein FtsZ	ftsZ
PXO_00889	0.604117	0.650333	10.1544	3.16655e-24	1.16955e-23	1.7442e-24	TRUE	50S ribosomal protein L36	rpmJ
PXO_01649	0.385414	0.431629	10.1286	4.12405e-24	1.52201e-23	2.26984e-24	TRUE	3'(2'),5'-bisphosphate nucleotidase	cysQ
PXO_01679	0.826851	0.873067	10.1215	4.43387e-24	1.63507e-23	2.43846e-24	TRUE	peptidase	/
PXO_01804	2.24998	2.29619	10.1106	4.9581e-24	1.82697e-23	2.72465e-24	TRUE	ISXoo5 transposase	/
PXO_03544	0.336755	0.38297	10.0991	5.57291e-24	2.05192e-23	3.06013e-24	TRUE	peptidase	/
PXO_01208	0.409334	0.455549	10.097	5.6986e-24	2.09657e-23	3.12671e-24	TRUE	hypothetical protein	/
PXO_01314	0.575291	0.621506	10.0864	6.34642e-24	2.3331e-23	3.47946e-24	TRUE	superoxide dismutase	/
PXO_02293	-0.328809	-0.282594	-10.0839	6.50911e-24	2.39105e-23	3.56589e-24	TRUE	acetylornithine transaminase	argD
PXO_03849	0.478418	0.524634	10.0622	8.11282e-24	2.97785e-23	4.441e-24	TRUE	sal operon transcriptional repressor	/
PXO_00551	3.61143	3.65765	10.0566	8.59416e-24	3.15208e-23	4.70085e-24	TRUE	transposase	/
PXO_04528	0.181868	0.228084	10.0562	8.62482e-24	3.16088e-23	4.71397e-24	TRUE	30S ribosomal protein S12	rpsL
PXO_00069	0.142412	0.188628	10.0469	9.48037e-24	3.47174e-23	5.17757e-24	TRUE	two component sensor-regulator hybrid protein RpfC	rpfC
PXO_03004	0.338656	0.384871	10.0456	9.6097e-24	3.51638e-23	5.24414e-24	TRUE	acetyl-CoA carboxylase biotin carboxylase subunit	accC
PXO_00717	-0.349761	-0.303545	-10.0434	9.81814e-24	3.58988e-23	5.35375e-24	TRUE	phosphoserine aminotransferase	serC
PXO_00290	2.69032	2.73653	10.0281	1.14736e-23	4.19194e-23	6.25164e-24	TRUE	transposase	/
PXO_02899	0.833642	0.879857	10.0159	1.29833e-23	4.73985e-23	7.06876e-24	TRUE	flavodoxin	/
PXO_03105	0.327558	0.373773	10.002	1.49278e-23	5.44554e-23	8.12119e-24	TRUE	hypothetical protein	/
PXO_04395	0.728375	0.77459	10.0007	1.51259e-23	5.51354e-23	8.22261e-24	TRUE	thiamine monophosphate kinase	thiL
PXO_04786	0.53842	0.584635	9.98837	1.71385e-23	6.24236e-23	9.30952e-24	TRUE	hypothetical protein	/
PXO_04784	0.475181	0.521397	9.97527	1.95568e-23	7.11772e-23	1.0615e-23	TRUE	chloride channel	/
PXO_01195	1.04711	1.09333	9.97485	1.96401e-23	7.14255e-23	1.0652e-23	TRUE	hypothetical protein	/
PXO_rna36	0.694073	0.740289	9.97424	1.97605e-23	7.18083e-23	1.07055e-23	TRUE	tRNA-Gly	/
PXO_04285	-0.300766	-0.254551	-9.9742	1.9769e-23	7.17838e-23	1.07055e-23	TRUE	penicillin-binding protein 6	/
PXO_00658	0.839428	0.885643	9.96615	2.14382e-23	7.77853e-23	1.16005e-23	TRUE	glutathione peroxidase	/
PXO_01315	0.602355	0.648571	9.96262	2.22141e-23	8.0539e-23	1.20112e-23	TRUE	glutaredoxin-like protein	/
PXO_01383	0.149711	0.195927	9.96113	2.25481e-23	8.16873e-23	1.21824e-23	TRUE	threonyl-tRNA synthetase	thrS
PXO_01518	0.391805	0.438021	9.95872	2.31022e-23	8.36307e-23	1.24722e-23	TRUE	ribosomal large subunit pseudouridine synthase C	/
PXO_04231	0.333424	0.379639	9.95682	2.35478e-23	8.51787e-23	1.27031e-23	TRUE	porphyrin biosynthesis protein	/
PXO_02569	-0.530591	-0.484375	-9.9462	2.61997e-23	9.46989e-23	1.41229e-23	TRUE	transposase	/
PXO_04537	0.37545	0.421666	9.94404	2.67746e-23	9.67031e-23	1.44218e-23	TRUE	preprotein translocase subunit SecE	secE
PXO_03487	-0.368207	-0.321991	-9.94111	2.75738e-23	9.95137e-23	1.4841e-23	TRUE	inner membrane protein translocase component YidC	/
PXO_00564	7.61471	7.66093	9.93502	2.93121e-23	1.05707e-22	1.57645e-23	TRUE	phage replication protein	/
PXO_06036	-1.34252	-1.29631	-9.91818	3.47033e-23	1.25053e-22	1.86498e-23	TRUE	AraC family transcriptional regulator	araC
PXO_03513	-2.16619	-2.11998	-9.91807	3.47391e-23	1.25087e-22	1.86549e-23	TRUE	paar motif family	/
PXO_01645	0.364141	0.410356	9.91641	3.53222e-23	1.2709e-22	1.89536e-23	TRUE	glucokinase	glk
PXO_00062	-0.796786	-0.75057	-9.88772	4.70624e-23	1.69203e-22	2.5234e-23	TRUE	PIN domain-containing protein	/
PXO_03187	-0.442212	-0.395996	-9.87928	5.12019e-23	1.83946e-22	2.74327e-23	TRUE	hypothetical protein	/
PXO_01612	3.57154	3.61776	9.87836	5.16714e-23	1.85492e-22	2.76633e-23	TRUE	ISXo8 transposase	/
PXO_01768	0.734172	0.780388	9.87774	5.19946e-23	1.86511e-22	2.78153e-23	TRUE	hypothetical protein	/
PXO_03184	0.403215	0.44943	9.87192	5.51009e-23	1.97504e-22	2.94547e-23	TRUE	hypothetical protein	/
PXO_03442	3.70044	3.74666	9.8631	6.01635e-23	2.15487e-22	3.21366e-23	TRUE	ISXo2 transposase	/
PXO_02362	0.372908	0.419124	9.86027	6.18832e-23	2.21479e-22	3.30303e-23	TRUE	ATP-dependent DNA helicase RecG	recG
PXO_05769	7.58496	7.63118	9.84556	7.16406e-23	2.56207e-22	3.82094e-23	TRUE	ISXoo9 transposase orfB	/
PXO_05823	0.931982	0.978197	9.82533	8.75857e-23	3.12995e-22	4.66784e-23	TRUE	hypothetical protein	/
PXO_00476	0.383278	0.429494	9.82286	8.97602e-23	3.20524e-22	4.78012e-23	TRUE	two-component system regulatory protein with HD-GYP domain	/
PXO_04499	0.176259	0.222475	9.82131	9.11548e-23	3.25259e-22	4.85074e-23	TRUE	30S ribosomal protein S13	rpsM
PXO_04473	0.386387	0.432603	9.80273	1.09584e-22	3.90723e-22	5.82703e-23	TRUE	dipeptidyl carboxypeptidase I	/
PXO_03302	-0.730841	-0.684626	-9.79282	1.20871e-22	4.30643e-22	6.42239e-23	TRUE	transposase, IS30 family	/
PXO_00314	-0.637204	-0.590989	-9.77522	1.43848e-22	5.12119e-22	7.63748e-23	TRUE	transposase	/
PXO_03221	-1.67377	-1.62756	-9.77193	1.48593e-22	5.28617e-22	7.88352e-23	TRUE	transposase	/
PXO_01795	0.335918	0.382133	9.77162	1.49051e-22	5.29846e-22	7.90185e-23	TRUE	homocysteine methyltransferase	mmuM
PXO_00529	1.3051	1.35132	9.7557	1.74401e-22	6.19496e-22	9.23883e-23	TRUE	hypothetical protein	/
PXO_02979	7.55459	7.6008	9.75489	1.75788e-22	6.23956e-22	9.30535e-23	TRUE	filamentous hemagglutinin	/
PXO_04645	-0.451998	-0.405783	-9.7449	1.93969e-22	6.87971e-22	1.026e-22	TRUE	dimethyladenosine transferase	ksgA
PXO_01194	0.693573	0.739789	9.73747	2.08681e-22	7.396e-22	1.103e-22	TRUE	thymidylate synthase	/
PXO_02702	0.736966	0.783181	9.73393	2.16077e-22	7.65239e-22	1.14071e-22	TRUE	ISXo5 transposase	/
PXO_05522	-1.91681	-1.87059	-9.7339	2.16139e-22	7.64887e-22	1.14071e-22	TRUE	hypothetical protein	/
PXO_03001	0.559136	0.605351	9.71456	2.61364e-22	9.24242e-22	1.37837e-22	TRUE	hypothetical protein	/
PXO_01365	5.42626	5.47248	9.71415	2.62426e-22	9.27305e-22	1.38293e-22	TRUE	DNA methylase	/
PXO_04003	0.741082	0.787297	9.7131	2.65153e-22	9.36243e-22	1.39626e-22	TRUE	anthranilate phosphoribosyltransferase	trpD
PXO_03472	0.469999	0.516214	9.70164	2.96689e-22	1.04681e-21	1.56116e-22	TRUE	pyridoxine 5'-phosphate synthase	pdxJ
PXO_03706	3.65821	3.70443	9.68083	3.63744e-22	1.28245e-21	1.91257e-22	TRUE	ISxac1 transposase	/
PXO_02571	-0.584525	-0.538309	-9.68014	3.66213e-22	1.29019e-21	1.92412e-22	TRUE	transposase	/
PXO_00126	0.26688	0.313095	9.67477	3.85944e-22	1.3587e-21	2.02629e-22	TRUE	dihydrodipicolinate synthase	dapA
PXO_02133	0.491401	0.537617	9.67175	3.97534e-22	1.39846e-21	2.08558e-22	TRUE	sulfite reductase	/
PXO_05803	1.65294	1.69915	9.66889	4.08804e-22	1.43704e-21	2.14312e-22	TRUE	hypothetical protein	/
PXO_03662	7.52356	7.56978	9.66298	4.33086e-22	1.52126e-21	2.26873e-22	TRUE	hypothetical protein	/
PXO_02197	0.327857	0.374072	9.66001	4.45831e-22	1.56487e-21	2.33376e-22	TRUE	peptidase	/
PXO_04555	0.611905	0.658121	9.6578	4.55527e-22	1.59772e-21	2.38275e-22	TRUE	ribonuclease BN/hypothetical protein	rbn
PXO_03150	-0.25098	-0.204765	-9.65286	4.78016e-22	1.67535e-21	2.49854e-22	TRUE	Tfp pilus assembly protein	/
PXO_03368	-1.17387	-1.12765	-9.65182	4.82926e-22	1.69131e-21	2.52233e-22	TRUE	ISXo8 transposase	/
PXO_03835	-0.745925	-0.699709	-9.63986	5.42615e-22	1.89895e-21	2.832e-22	TRUE	hypothetical protein	/
PXO_02925	0.736374	0.78259	9.62744	6.12373e-22	2.1415e-21	3.19372e-22	TRUE	dolichol-phosphate mannosyltransferase	/
PXO_04686	-0.17703	-0.130814	-9.62529	6.25328e-22	2.18519e-21	3.25887e-22	TRUE	S-adenosylmethionine synthetase	metK
PXO_00280	7.50779	7.55401	9.61654	6.80828e-22	2.37737e-21	3.54549e-22	TRUE	ISXo3 transposase ORF B	/
PXO_03247	0.744841	0.791056	9.61519	6.89818e-22	2.40699e-21	3.58966e-22	TRUE	transglycosylase associated protein	/
PXO_rna22	1.03076	1.07698	9.61318	7.03394e-22	2.45256e-21	3.65761e-22	TRUE	tRNA-Cys	/
PXO_03468	-0.255276	-0.209061	-9.61263	7.07205e-22	2.46403e-21	3.67472e-22	TRUE	aromatic amino acid aminotransferase	/
PXO_01718	-0.396796	-0.350581	-9.61179	7.13008e-22	2.48242e-21	3.70215e-22	TRUE	GTP-binding protein Era	era
PXO_02837	0.377331	0.423546	9.61061	7.21182e-22	2.50903e-21	3.74184e-22	TRUE	two-component system sensor protein required for AvrXa21activity H2 (raxH2)	raxH2
PXO_04235	1.32416	1.37038	9.59689	8.23948e-22	2.86446e-21	4.2719e-22	TRUE	ISXo3 transposase ORF B	/
PXO_02809	0.415501	0.461717	9.59134	8.69498e-22	3.0206e-21	4.50476e-22	TRUE	dipeptidyl peptidase IV	/
PXO_04766	0.569782	0.615998	9.59025	8.78688e-22	3.05029e-21	4.54904e-22	TRUE	hypothetical protein	/
PXO_01256	0.519341	0.565556	9.57781	9.91289e-22	3.43865e-21	5.12822e-22	TRUE	membrane-bound lytic murein transglycosylase D	/
PXO_00171	0.151893	0.198109	9.56394	1.13362e-21	3.92951e-21	5.86026e-22	TRUE	phosphopyruvate hydratase	eno
PXO_03485	-0.473931	-0.427716	-9.55971	1.18087e-21	4.09028e-21	6.10003e-22	TRUE	50S ribosomal protein L34	rpmH
PXO_04559	0.468762	0.514977	9.5594	1.18446e-21	4.09974e-21	6.11413e-22	TRUE	asparaginase	/
PXO_01778	0.393802	0.440018	9.5522	1.26973e-21	4.39165e-21	6.54948e-22	TRUE	hypothetical protein	/
PXO_rna34	0.903138	0.949354	9.5503	1.29324e-21	4.46968e-21	6.66585e-22	TRUE	tRNA-Met	/
PXO_00567	0.801159	0.847374	9.54434	1.36983e-21	4.73097e-21	7.05552e-22	TRUE	TAL effector AvrBs3/PthA	talC5a
PXO_00379	0.495235	0.54145	9.54339	1.38234e-21	4.77069e-21	7.11476e-22	TRUE	3-demethylubiquinone-9 3-methyltransferase	ubiG
PXO_02621	0.170009	0.216225	9.5363	1.48015e-21	5.10452e-21	7.61262e-22	TRUE	outer membrane protein required for AvrXa21 activity C (raxC)	raxC
PXO_02851	-0.325795	-0.279579	-9.53424	1.50982e-21	5.20306e-21	7.75957e-22	TRUE	hypothetical protein	/
PXO_04097	0.351178	0.397393	9.53002	1.57254e-21	5.41527e-21	8.07605e-22	TRUE	DNA primase	dnaG
PXO_02598	-0.288202	-0.241987	-9.52601	1.63442e-21	5.62425e-21	8.38771e-22	TRUE	inorganic pyrophosphatase	ppa
PXO_04223	1.24176	1.28797	9.52426	1.66214e-21	5.71549e-21	8.52379e-22	TRUE	2-oxoacid dehydrogenase E1 component subunit beta	/
PXO_00060	-0.618223	-0.572008	-9.51248	1.86176e-21	6.39727e-21	9.54055e-22	TRUE	hypothetical protein	/
PXO_02943	0.312112	0.358327	9.49995	2.09992e-21	7.21038e-21	1.07532e-21	TRUE	two-component system sensor protein	/
PXO_01257	0.40839	0.454605	9.49847	2.12996e-21	7.30824e-21	1.08991e-21	TRUE	phosphatidylserine decarboxylase	psd
PXO_04013	-0.200741	-0.154525	-9.48691	2.37995e-21	8.16006e-21	1.21695e-21	TRUE	bacterioferritin	bfr
PXO_rna21	0.811642	0.857858	9.4844	2.43773e-21	8.35214e-21	1.24559e-21	TRUE	tRNA-Gly	/
PXO_03279	4.80735	4.85357	9.47873	2.57402e-21	8.8127e-21	1.31428e-21	TRUE	ISXoo3 transposase ORF A	/
PXO_00526	0.466034	0.512249	9.46519	2.93018e-21	1.00248e-20	1.49505e-21	TRUE	S-adenosylmethionine--tRNA ribosyltransferase-isomerase	queA
PXO_02712	0.968912	1.01513	9.45351	3.27665e-21	1.12021e-20	1.67062e-21	TRUE	hypothetical protein	pabB
PXO_rna44	0.744489	0.790705	9.44708	3.48414e-21	1.19029e-20	1.77513e-21	TRUE	tRNA-His	/
PXO_01556	0.740072	0.786287	9.4381	3.79605e-21	1.29591e-20	1.93266e-21	TRUE	Holliday junction resolvase	ruvC
PXO_02325	-0.66554	-0.619324	-9.42918	4.13292e-21	1.4099e-20	2.10265e-21	TRUE	signal transduction histidine kinase	/
PXO_01781	0.261817	0.308033	9.42558	4.2773e-21	1.4581e-20	2.17453e-21	TRUE	hypothetical protein	/
PXO_04191	-0.477213	-0.430998	-9.42301	4.38344e-21	1.49321e-20	2.22689e-21	TRUE	hypothetical protein	/
PXO_05786	1.18982	1.23604	9.41842	4.57914e-21	1.55875e-20	2.32464e-21	TRUE	hypothetical protein	/
PXO_00754	0.915488	0.961704	9.40768	5.07204e-21	1.7253e-20	2.57302e-21	TRUE	carbonic anhydrase	/
PXO_02726	0.737589	0.783804	9.39411	5.77042e-21	1.96144e-20	2.9252e-21	TRUE	AcnD-accessory protein PrpF	prpF
PXO_00366	0.436192	0.482407	9.38458	6.31673e-21	2.14561e-20	3.19984e-21	TRUE	general stress protein	/
PXO_03158	0.185443	0.231659	9.38387	6.35962e-21	2.15862e-20	3.21926e-21	TRUE	methyltransferase	wxoE
PXO_04302	0.554736	0.600951	9.37661	6.81278e-21	2.31078e-20	3.44618e-21	TRUE	oxidoreductase YvaA	yvaA
PXO_03806	-0.568681	-0.522465	-9.36946	7.29059e-21	2.47108e-20	3.68524e-21	TRUE	TetR family transcriptional regulator	tetR
PXO_02939	0.429496	0.475711	9.36567	7.55663e-21	2.55942e-20	3.81698e-21	TRUE	membrane-bound metalloendopeptidase	/
PXO_03258	0.358322	0.404537	9.35367	8.46545e-21	2.86518e-20	4.27298e-21	TRUE	two-component system regulatory protein	/
PXO_03919	1.03611	1.08233	9.35204	8.597e-21	2.90763e-20	4.33629e-21	TRUE	ISPsy21, transposase OrfB	/
PXO_03384	0.413827	0.460042	9.35194	8.60532e-21	2.90837e-20	4.33738e-21	TRUE	small-conductance mechanosensitive channel	/
PXO_01306	0.2308	0.277016	9.34935	8.81863e-21	2.97833e-20	4.44173e-21	TRUE	30S ribosomal protein S15	rpsO
PXO_03803	0.401454	0.44767	9.33343	1.02495e-20	3.45911e-20	5.15873e-21	TRUE	biotin carboxylase	/
PXO_04209	0.506422	0.552638	9.32404	1.1199e-20	3.77685e-20	5.6326e-21	TRUE	monovalent cation/H+ antiporter subunit A	/
PXO_01222	0.328437	0.374652	9.32377	1.12275e-20	3.78378e-20	5.64293e-21	TRUE	ABC transporter vitamin B12 uptake permease	/
PXO_03831	0.280356	0.326572	9.32259	1.13529e-20	3.82334e-20	5.70192e-21	TRUE	glycyl-tRNA synthetase subunit alpha	glyQ
PXO_04410	1.1719	1.21812	9.31073	1.26954e-20	4.27241e-20	6.37165e-21	TRUE	lipoprotein	/
PXO_03486	-0.680105	-0.63389	-9.30836	1.29817e-20	4.36564e-20	6.51069e-21	TRUE	ribonuclease P protein component	rnpA
PXO_03216	2.91329	2.9595	9.30787	1.3042e-20	4.38282e-20	6.53631e-21	TRUE	IS1112 transposase	/
PXO_00744	0.277894	0.324109	9.29334	1.49518e-20	5.02105e-20	7.48813e-21	TRUE	50S ribosomal protein L9	rplI
PXO_00498	0.833181	0.879396	9.29017	1.54043e-20	5.16935e-20	7.7093e-21	TRUE	hypothetical protein	/
PXO_04446	0.387074	0.43329	9.27357	1.80022e-20	6.03687e-20	9.00307e-21	TRUE	tRNA nucleotidyltransferase	/
PXO_00127	0.333093	0.379308	9.26892	1.88039e-20	6.30123e-20	9.39733e-21	TRUE	glycine cleavage system transcriptional repressor	/
PXO_04434	0.321318	0.367534	9.26354	1.9776e-20	6.62229e-20	9.87613e-21	TRUE	thiol:disulfide interchange protein	/
PXO_02412	0.312817	0.359033	9.24935	2.25855e-20	7.55776e-20	1.12712e-20	TRUE	transcriptional regulator	/
PXO_00887	-0.31504	-0.268825	-9.24208	2.41758e-20	8.08421e-20	1.20564e-20	TRUE	peptidyl-arginine deiminase	/
PXO_02804	0.455505	0.50172	9.23458	2.59298e-20	8.66463e-20	1.2922e-20	TRUE	protein SapC protein	sapC
PXO_02974	2.1247	2.17091	9.2264	2.79884e-20	9.34593e-20	1.3938e-20	TRUE	outer membrane hemolysin activator protein	/
PXO_02016	0.27098	0.317195	9.21775	3.03395e-20	1.01238e-19	1.50982e-20	TRUE	polyprenyl synthetase	ispb
PXO_02688	0.821339	0.867555	9.1987	3.62313e-20	1.20813e-19	1.80175e-20	TRUE	transcriptional regulator	/
PXO_02207	0.948161	0.994377	9.17321	4.59121e-20	1.52986e-19	2.28156e-20	TRUE	hypothetical protein	/
PXO_00799	-0.699919	-0.653703	-9.14444	5.99394e-20	1.99587e-19	2.97654e-20	TRUE	hypothetical protein	/
PXO_03769	-0.825022	-0.778806	-9.12211	7.36788e-20	2.45164e-19	3.65625e-20	TRUE	NAD-dependent deacetylase	/
PXO_00159	0.208251	0.254467	9.11364	7.96633e-20	2.64892e-19	3.95045e-20	TRUE	ribosomal RNA large subunit methyltransferase J	rrmJ
PXO_00924	-0.339441	-0.293225	-9.10935	8.28807e-20	2.75397e-19	4.10712e-20	TRUE	hypothetical protein	/
PXO_03278	1.61844	1.66465	9.10108	8.94405e-20	2.96985e-19	4.42908e-20	TRUE	transposase (IS4 family)	/
PXO_02680	1.0133	1.05951	9.09776	9.22117e-20	3.05972e-19	4.56311e-20	TRUE	general secretion pathway protein I	/
PXO_02613	0.0969181	0.143134	9.09222	9.70409e-20	3.21771e-19	4.79872e-20	TRUE	isopropylmalate isomerase large subunit	leuC
PXO_00153	0.942053	0.988268	9.08934	9.96396e-20	3.30156e-19	4.92378e-20	TRUE	competence/damage-inducible protein CinA domain-containing protein	/
PXO_00073	0.272889	0.319104	9.07839	1.10189e-19	3.64857e-19	5.44128e-20	TRUE	RpfD regulatory protein	rpfD
PXO_01135	-0.394023	-0.347808	-9.04491	1.49789e-19	4.95635e-19	7.39163e-20	TRUE	spore Coat Protein U domain family	/
PXO_04363	0.35803	0.404246	9.04179	1.54128e-19	5.09633e-19	7.60039e-20	TRUE	cell division protein FtsA	ftsA
PXO_03316	7.30378	7.35	9.03181	1.68855e-19	5.57939e-19	8.32081e-20	TRUE	transposase	/
PXO_04092	0.53409	0.580306	9.02754	1.75581e-19	5.79759e-19	8.64623e-20	TRUE	hypothetical protein	/
PXO_04262	0.25772	0.303935	9.02315	1.82762e-19	6.03051e-19	8.99358e-20	TRUE	rod shape-determining protein MreB	/
PXO_05427	2.29068	2.33689	9.01463	1.9754e-19	6.51361e-19	9.71405e-20	TRUE	ISxac1 transposase	/
PXO_02406	0.597979	0.644195	9.01158	2.03113e-19	6.6927e-19	9.98115e-20	TRUE	two-component system sensor protein	/
PXO_02049	0.36393	0.410146	9.00155	2.22557e-19	7.3283e-19	1.0929e-19	TRUE	EvpF protein	evpF
PXO_03359	0.518159	0.564375	8.99798	2.299e-19	7.56481e-19	1.12818e-19	TRUE	ATP-dependent RNA helicase	/
PXO_01998	1.28358	1.3298	8.99303	2.40505e-19	7.90829e-19	1.1794e-19	TRUE	hypothetical protein	/
PXO_00607	0.2563	0.302515	8.99217	2.42399e-19	7.96501e-19	1.18786e-19	TRUE	sugar ABC transporter ATP-binding protein	/
PXO_04364	0.605016	0.651231	8.98927	2.48877e-19	8.17222e-19	1.21876e-19	TRUE	cell division protein FtsQ	ftsQ
PXO_00279	-1.07008	-1.02386	-8.98076	2.68903e-19	8.82368e-19	1.31592e-19	TRUE	hypothetical protein	/
PXO_04518	0.121047	0.167263	8.98019	2.70306e-19	8.86357e-19	1.32187e-19	TRUE	50S ribosomal protein L2	rplB
PXO_02892	0.901596	0.947812	8.97429	2.85192e-19	9.34522e-19	1.3937e-19	TRUE	hypothetical protein	/
PXO_00421	1.19768	1.2439	8.97281	2.89037e-19	9.46468e-19	1.41151e-19	TRUE	ATP-dependent DNA ligase	/
PXO_00663	0.156378	0.202594	8.95838	3.29498e-19	1.07821e-18	1.60799e-19	TRUE	hypothetical protein	/
PXO_03554	0.63779	0.684006	8.95585	3.37139e-19	1.10245e-18	1.64414e-19	TRUE	hemagglutinin-like protein	/
PXO_02509	0.472068	0.518284	8.95105	3.52109e-19	1.15061e-18	1.71596e-19	TRUE	phosphoglycerate mutase	/
PXO_01511	0.686529	0.732745	8.94587	3.69043e-19	1.20512e-18	1.79725e-19	TRUE	VI polysaccharide biosynthesis protein VipA/tviB	/
PXO_01945	0.788496	0.834711	8.93668	4.01031e-19	1.30867e-18	1.95168e-19	TRUE	LysR family transcriptional regulator	/
PXO_01980	-0.688292	-0.642076	-8.92153	4.59883e-19	1.49969e-18	2.23656e-19	TRUE	Rrf2 family protein	rrf2
PXO_04159	1.29228	1.3385	8.91567	4.84857e-19	1.58004e-18	2.35639e-19	TRUE	ISXoo11 transposase	/
PXO_00768	0.450477	0.496693	8.91134	5.04209e-19	1.64197e-18	2.44875e-19	TRUE	23S rRNA m(2)G2445 methyltransferase	rlmL
PXO_01598	-0.686567	-0.640351	-8.90894	5.15206e-19	1.67663e-18	2.50044e-19	TRUE	glycoprotease	/
PXO_01517	0.117914	0.164129	8.90176	5.49693e-19	1.78764e-18	2.66598e-19	TRUE	ribonuclease E	/
PXO_01802	0.830917	0.877133	8.89603	5.78793e-19	1.88098e-18	2.80519e-19	TRUE	ISXoo4 transposase	/
PXO_03167	0.279806	0.326021	8.88981	6.12131e-19	1.98795e-18	2.96473e-19	TRUE	electron transfer flavoprotein alpha subunit	etfA
PXO_02421	0.612977	0.659192	8.88935	6.14658e-19	1.9948e-18	2.97493e-19	TRUE	hypothetical protein	/
PXO_01865	0.702614	0.74883	8.88208	6.56229e-19	2.12825e-18	3.17396e-19	TRUE	peptidyl-prolyl cis-trans isomerase	/
PXO_04411	0.881944	0.92816	8.86991	7.32021e-19	2.37243e-18	3.53812e-19	TRUE	hypothetical protein	/
PXO_03860	0.653801	0.700017	8.86375	7.73683e-19	2.50574e-18	3.73692e-19	TRUE	glucuronate isomerase	uxaC
PXO_05756	1.98185	2.02807	8.86342	7.75943e-19	2.51134e-18	3.74528e-19	TRUE	hypothetical protein	/
PXO_01431	0.278445	0.324661	8.85221	8.58056e-19	2.7752e-18	4.13879e-19	TRUE	signal recognition particle-docking protein FtsY	ftsY
PXO_03049	1.27096	1.31718	8.85172	8.6181e-19	2.78544e-18	4.15406e-19	TRUE	hypothetical protein	/
PXO_04670	0.66669	0.712905	8.84939	8.80007e-19	2.84232e-18	4.23888e-19	TRUE	transmembrane signal peptide protein	/
PXO_01677	0.622102	0.668317	8.84789	8.91887e-19	2.87872e-18	4.29318e-19	TRUE	hemolysin III	/
PXO_00709	0.730063	0.776278	8.83923	9.63778e-19	3.10864e-18	4.63607e-19	TRUE	nodulation protein	/
PXO_01429	-0.4445	-0.398284	-8.83902	9.6563e-19	3.1125e-18	4.64181e-19	TRUE	hypothetical protein	yggX
PXO_04425	0.852814	0.899029	8.83355	1.01405e-18	3.26634e-18	4.87124e-19	TRUE	glutamate--cysteine ligase	/
PXO_03495	0.7633	0.809515	8.82892	1.05691e-18	3.4021e-18	5.07371e-19	TRUE	peptidase, S54 (rhomboid) family	/
PXO_04077	-2.60881	-2.56259	-8.82808	1.06486e-18	3.42535e-18	5.10838e-19	TRUE	transposase	/
PXO_03444	7.22882	7.27503	8.82432	1.10126e-18	3.54004e-18	5.27943e-19	TRUE	proline-betaine transporter	/
PXO_04541	0.240274	0.28649	8.82287	1.11561e-18	3.58372e-18	5.34457e-19	TRUE	50S ribosomal protein L25/general stress protein Ctc	/
PXO_00502	0.490635	0.536851	8.82143	1.13008e-18	3.62774e-18	5.41022e-19	TRUE	Rhs element Vgr protein	/
PXO_03564	-0.285035	-0.23882	-8.82021	1.14242e-18	3.66487e-18	5.46559e-19	TRUE	nitrogen regulation protein NR(I)	ntrC
PXO_04435	0.498418	0.544634	8.80884	1.26449e-18	4.05374e-18	6.04553e-19	TRUE	endonuclease/exonuclease/phosphatase	/
PXO_04306	0.247905	0.294121	8.80103	1.35568e-18	4.34313e-18	6.47712e-19	TRUE	histidine kinase-response regulator hybrid protein	/
PXO_01205	0.233704	0.27992	8.80078	1.35871e-18	4.34991e-18	6.48722e-19	TRUE	adenylosuccinate lyase	purB
PXO_03804	0.187973	0.234189	8.78892	1.50998e-18	4.83093e-18	7.20459e-19	TRUE	acyl-CoA carboxyltransferase subunit beta	/
PXO_04891	0.306304	0.35252	8.77919	1.64649e-18	5.2641e-18	7.8506e-19	TRUE	hypothetical protein	/
PXO_05463	4.60486	4.65108	8.77007	1.78551e-18	5.70473e-18	8.50773e-19	TRUE	ISXoo12 transposase	/
PXO_02102	0.56632	0.612536	8.76926	1.79844e-18	5.74216e-18	8.56355e-19	TRUE	hypothetical protein	/
PXO_02965	0.198533	0.244749	8.76581	1.85436e-18	5.9167e-18	8.82385e-19	TRUE	bifunctional phosphoribosylaminoimidazolecarboxamide formyltransferase/IMP cyclohydrolase	purH
PXO_02464	-0.729352	-0.683137	-8.76401	1.88432e-18	6.00826e-18	8.9604e-19	TRUE	Rhs element Vgr protein	/
PXO_02369	0.558639	0.604854	8.75811	1.98559e-18	6.3269e-18	9.4356e-19	TRUE	ribonuclease PH	rph
PXO_04034	2.40718	2.45339	8.75241	2.08835e-18	6.64987e-18	9.91726e-19	TRUE	ISXo1 transposase	/
PXO_04427	2.62449	2.67071	8.75214	2.0935e-18	6.66179e-18	9.93505e-19	TRUE	two-component system sensor protein	/
PXO_03949	0.572872	0.619087	8.73277	2.48509e-18	7.90255e-18	1.17854e-18	TRUE	NAD(P)H steroid dehydrogenase	/
PXO_05608	5.12928	5.1755	8.72615	2.63487e-18	8.37323e-18	1.24874e-18	TRUE	hypothetical protein	/
PXO_02388	0.351759	0.397974	8.72587	2.64143e-18	8.38844e-18	1.25101e-18	TRUE	thiamine-phosphate pyrophosphorylase	thiE
PXO_02120	-0.280627	-0.234412	-8.72539	2.65267e-18	8.41849e-18	1.25549e-18	TRUE	hypothetical protein	/
PXO_04820	0.169975	0.216191	8.71541	2.89705e-18	9.1879e-18	1.37024e-18	TRUE	glutamyl-tRNA synthetase	gltX
PXO_05516	2.47805	2.52426	8.71114	3.00832e-18	9.53441e-18	1.42191e-18	TRUE	ISXo1 transposase	/
PXO_01960	0.423786	0.470002	8.70636	3.13779e-18	9.93808e-18	1.48211e-18	TRUE	transposase	/
PXO_02627	0.906133	0.952349	8.70463	3.18612e-18	1.00844e-17	1.50393e-18	TRUE	hypothetical protein	/
PXO_01304	0.896495	0.942711	8.70317	3.22735e-18	1.02081e-17	1.52238e-18	TRUE	ribosome-binding factor A	rbfA
PXO_01826	0.685051	0.731266	8.69437	3.48762e-18	1.1024e-17	1.64405e-18	TRUE	tRNA/rRNA methyltransferase	/
PXO_00871	-0.330555	-0.28434	-8.69276	3.53747e-18	1.11741e-17	1.66644e-18	TRUE	ribosomal large subunit pseudouridine synthase B	/
PXO_04593	0.186784	0.232999	8.69136	3.58141e-18	1.13053e-17	1.68602e-18	TRUE	transaldolase B	/
PXO_02144	0.480475	0.526691	8.68924	3.64858e-18	1.15097e-17	1.71649e-18	TRUE	hypothetical protein	/
PXO_00230	0.627573	0.673789	8.68242	3.87436e-18	1.22138e-17	1.8215e-18	TRUE	RND superfamily protein	/
PXO_01671	0.282302	0.328518	8.6697	4.33258e-18	1.36492e-17	2.03557e-18	TRUE	hypothetical protein	/
PXO_03517	-1.08027	-1.03405	-8.66526	4.50469e-18	1.4182e-17	2.11503e-18	TRUE	hypothetical protein	/
PXO_01757	0.399386	0.445602	8.65471	4.94145e-18	1.55467e-17	2.31855e-18	TRUE	fkbp-type peptidyl-prolyl cis-trans isomerase slyd	slyd
PXO_04331	2.59826	2.64447	8.62687	6.30537e-18	1.98246e-17	2.95654e-18	TRUE	ISXo8 transposase	/
PXO_02935	0.412208	0.458424	8.62139	6.61456e-18	2.0783e-17	3.09946e-18	TRUE	signal transducer	/
PXO_02138	0.890082	0.936298	8.61774	6.82864e-18	2.14414e-17	3.19766e-18	TRUE	hypothetical protein	/
PXO_03823	-0.33036	-0.284144	-8.61606	6.92975e-18	2.17445e-17	3.24285e-18	TRUE	hypothetical protein	/
PXO_02084	1.53743	1.58365	8.59744	8.15132e-18	2.55606e-17	3.81197e-18	TRUE	carbohydrate kinase superfamily	/
PXO_02272	0.349165	0.395381	8.59386	8.40955e-18	2.63529e-17	3.93013e-18	TRUE	TAL effector AvrBs3/PthA	talC9e
PXO_03083	0.547699	0.593915	8.58341	9.2101e-18	2.88425e-17	4.30141e-18	TRUE	ribosomal small subunit pseudouridylate synthase	/
PXO_02634	-1.00305	-0.956838	-8.57286	1.00949e-17	3.15925e-17	4.71154e-18	TRUE	hypothetical protein	/
PXO_01510	0.556227	0.602442	8.56042	1.12461e-17	3.51719e-17	5.24535e-18	TRUE	pyridine nucleotide-disulfide oxidoreductase	/
PXO_02678	0.446922	0.493137	8.5598	1.13065e-17	3.53374e-17	5.27004e-18	TRUE	general secretion pathway protein G	gspG
PXO_04114	0.853711	0.899926	8.55813	1.14717e-17	3.58301e-17	5.34352e-18	TRUE	hypothetical protein	/
PXO_02915	0.528204	0.574419	8.55653	1.16319e-17	3.63065e-17	5.41456e-18	TRUE	serine 3-dehydrogenase	/
PXO_03211	-0.291019	-0.244803	-8.55628	1.16566e-17	3.63597e-17	5.42249e-18	TRUE	ABC transporter ATP-binding protein	/
PXO_00795	0.170344	0.21656	8.55502	1.17852e-17	3.67365e-17	5.4787e-18	TRUE	S1 RNA binding domain-containing protein	/
PXO_00779	0.147058	0.193273	8.55456	1.18317e-17	3.68574e-17	5.49672e-18	TRUE	peptidyl-prolyl cis-trans isomerase	/
PXO_04154	-1.0663	-1.02009	-8.54876	1.24414e-17	3.87311e-17	5.77615e-18	TRUE	hypothetical protein	/
PXO_04624	0.439269	0.485484	8.54412	1.29518e-17	4.02936e-17	6.00918e-18	TRUE	hypothetical protein	/
PXO_05742	3.70044	3.74666	8.54169	1.32271e-17	4.1123e-17	6.13287e-18	TRUE	ISXoo13 transposase	/
PXO_03014	2.88452	2.93074	8.53826	1.36253e-17	4.23331e-17	6.31334e-18	TRUE	transposase	/
PXO_04005	0.32666	0.372876	8.53724	1.37467e-17	4.26824e-17	6.36543e-18	TRUE	hypothetical protein	/
PXO_03604	0.522678	0.568894	8.53191	1.4395e-17	4.4666e-17	6.66126e-18	TRUE	hypothetical protein	/
PXO_04400	-0.42595	-0.379734	-8.52842	1.48358e-17	4.60037e-17	6.86075e-18	TRUE	hypothetical protein	/
PXO_02260	0.49317	0.539386	8.52358	1.54696e-17	4.79377e-17	7.14917e-18	TRUE	alpha-N-arabinofuranosidase	/
PXO_01196	0.13612	0.182336	8.50428	1.82731e-17	5.65879e-17	8.43923e-18	TRUE	dihydrolipoamide dehydrogenase	lpdA
PXO_01581	0.858528	0.904743	8.5028	1.85077e-17	5.72771e-17	8.54201e-18	TRUE	glucose kinase	/
PXO_03149	0.765535	0.81175	8.49992	1.89724e-17	5.8677e-17	8.75078e-18	TRUE	maleylacetoacetate isomerase	maiA
PXO_02317	0.3383	0.384516	8.49151	2.03977e-17	6.30438e-17	9.40202e-18	TRUE	beta-lactamase	/
PXO_03108	0.344659	0.390874	8.47952	2.26122e-17	6.98425e-17	1.04159e-17	TRUE	F0F1 ATP synthase subunit C	/
PXO_02875	0.248336	0.294552	8.47003	2.45337e-17	7.57283e-17	1.12937e-17	TRUE	8-amino-7-oxononanoate synthase	bioF
PXO_02978	3.23947	3.28568	8.46993	2.45549e-17	7.57444e-17	1.12961e-17	TRUE	ISXoo13 transposase	/
PXO_03172	0.411242	0.457458	8.46929	2.46884e-17	7.61066e-17	1.13501e-17	TRUE	dTDP-4-dehydrorhamnose reductase	rfbD
PXO_00394	-0.321518	-0.275303	-8.4673	2.51143e-17	7.73691e-17	1.15384e-17	TRUE	ATP-dependent RNA helicase DbpA	/
PXO_04234	0.572852	0.619067	8.46469	2.56837e-17	7.90718e-17	1.17923e-17	TRUE	glycosyltransferase	/
PXO_00106	0.662321	0.708537	8.46304	2.60491e-17	8.01447e-17	1.19524e-17	TRUE	hypothetical protein	/
PXO_02887	0.508869	0.555085	8.46293	2.6074e-17	8.01691e-17	1.1956e-17	TRUE	glycosyl hydrolase family protein	/
PXO_01809	1.97046	2.01667	8.45994	2.67523e-17	8.22013e-17	1.22591e-17	TRUE	transposase	/
PXO_03537	0.514573	0.560789	8.45215	2.85981e-17	8.78159e-17	1.30964e-17	TRUE	hypothetical protein	/
PXO_03578	0.256691	0.302906	8.45055	2.89928e-17	8.89702e-17	1.32685e-17	TRUE	YceI like family	yceI
PXO_04600	-0.794513	-0.748297	-8.4502	2.9081e-17	8.91829e-17	1.33003e-17	TRUE	two-component system regulatory protein	/
PXO_03805	-0.246905	-0.20069	-8.44451	3.05318e-17	9.35714e-17	1.39548e-17	TRUE	acyl-CoA dehydrogenase	/
PXO_03834	4.14975	4.19596	8.44306	3.0914e-17	9.46816e-17	1.41203e-17	TRUE	ISXo3 transposase ORF B	/
PXO_04842	0.40047	0.446686	8.4425	3.10612e-17	9.50711e-17	1.41784e-17	TRUE	ABC transporter ATP-binding protein	/
PXO_00655	-0.271909	-0.225694	-8.43939	3.18993e-17	9.75732e-17	1.45516e-17	TRUE	fumarate hydratase	/
PXO_00321	1.03642	1.08264	8.42522	3.60076e-17	1.10068e-16	1.6415e-17	TRUE	transporter	/
PXO_01590	0.356565	0.402781	8.41413	3.95814e-17	1.20915e-16	1.80326e-17	TRUE	pyrroloquinoline quinone biosynthesis protein PqqC	pqqC
PXO_01940	1.08424	1.13045	8.40465	4.29124e-17	1.31006e-16	1.95376e-17	TRUE	glyoxalase	/
PXO_00918	-0.425219	-0.379003	-8.40213	4.3847e-17	1.33773e-16	1.99502e-17	TRUE	manganese transport regulator MntR	/
PXO_04417	1.2809	1.32712	8.40116	4.42077e-17	1.34786e-16	2.01013e-17	TRUE	hypothetical protein	/
PXO_00806	0.374992	0.421207	8.39588	4.6242e-17	1.40898e-16	2.10128e-17	TRUE	UDP-N-acetylenolpyruvoylglucosamine reductase	murB
PXO_03506	1.07422	1.12044	8.39435	4.68459e-17	1.42647e-16	2.12736e-17	TRUE	hypothetical protein	/
PXO_00713	1.16993	1.21614	8.38799	4.94514e-17	1.50483e-16	2.24423e-17	TRUE	transposase	/
PXO_02326	-0.64661	-0.600394	-8.38636	5.01442e-17	1.52494e-16	2.27421e-17	TRUE	DNA-binding response regulator	/
PXO_02757	0.467191	0.513407	8.38425	5.10507e-17	1.55151e-16	2.31384e-17	TRUE	hypothetical protein	/
PXO_04484	1.67807	1.72429	8.38337	5.14347e-17	1.56218e-16	2.32975e-17	TRUE	hypothetical protein	/
PXO_04715	-0.685407	-0.639192	-8.37921	5.3283e-17	1.61727e-16	2.41192e-17	TRUE	DNA repair ATPase	/
PXO_04610	-0.246649	-0.200434	-8.36759	5.88081e-17	1.78383e-16	2.66031e-17	TRUE	glutaminyl-tRNA synthetase	glnS
PXO_02495	-0.214842	-0.168627	-8.36372	6.07725e-17	1.84224e-16	2.74742e-17	TRUE	polyphosphate kinase	ppk
PXO_02592	0.602036	0.648252	8.34633	7.04198e-17	2.13332e-16	3.18152e-17	TRUE	hypothetical protein	/
PXO_rna7	0.651248	0.697464	8.34119	7.35458e-17	2.22659e-16	3.32062e-17	TRUE	tRNA-Trp	/
PXO_03574	0.502711	0.548926	8.3343	7.79597e-17	2.35872e-16	3.51767e-17	TRUE	alpha/beta hydrolase	/
PXO_04220	0.745071	0.791286	8.31507	9.16966e-17	2.77256e-16	4.13486e-17	TRUE	tryptophan 2,3-dioxygenase	/
PXO_06045	0.645779	0.691994	8.31134	9.46261e-17	2.85932e-16	4.26423e-17	TRUE	hypothetical protein	/
PXO_02496	0.395524	0.44174	8.30957	9.60534e-17	2.90059e-16	4.32579e-17	TRUE	exopolyphosphatase	/
PXO_01528	0.950612	0.996828	8.30875	9.67172e-17	2.91878e-16	4.35291e-17	TRUE	hypothetical protein	/
PXO_03668	0.102754	0.148969	8.29762	1.06217e-16	3.20343e-16	4.77743e-17	TRUE	alpha-amylase	/
PXO_03461	1.08691	1.13312	8.29398	1.09519e-16	3.30091e-16	4.92281e-17	TRUE	transcriptional regulator	/
PXO_03530	2.69302	2.73924	8.29248	1.10911e-16	3.34074e-16	4.9822e-17	TRUE	hypothetical protein	/
PXO_03171	0.412586	0.458802	8.29104	1.12262e-16	3.37928e-16	5.03968e-17	TRUE	dTDP-4-dehydrorhamnose 3,5-epimerase	rfbC
PXO_02086	-0.916303	-0.870087	-8.28958	1.13648e-16	3.41884e-16	5.09867e-17	TRUE	death-on-curing protein	/
PXO_03153	0.0794037	0.125619	8.28838	1.148e-16	3.45128e-16	5.14705e-17	TRUE	UptF protein	uptF
PXO_rna35	0.429222	0.475438	8.28075	1.22398e-16	3.67737e-16	5.48375e-17	TRUE	tRNA-Leu	/
PXO_03206	0.292598	0.338814	8.28069	1.22465e-16	3.67704e-16	5.48375e-17	TRUE	lipoprotein	/
PXO_01588	0.503786	0.550001	8.27931	1.23892e-16	3.71755e-16	5.54415e-17	TRUE	pyrroloquinoline quinone biosynthesis protein PqqE	pqqE
PXO_rna1	0.656347	0.702563	8.27575	1.27654e-16	3.82802e-16	5.7089e-17	TRUE	tRNA-Met	/
PXO_03230	0.169702	0.215918	8.27395	1.29593e-16	3.88369e-16	5.79193e-17	TRUE	DNA-dependent helicase II	uvrD
PXO_01937	2.30933	2.35554	8.26206	1.43176e-16	4.28804e-16	6.39495e-17	TRUE	cytochrome P-450 hydroxylase	/
PXO_02633	-0.254315	-0.208099	-8.26051	1.45057e-16	4.34164e-16	6.47489e-17	TRUE	adenylosuccinate synthetase	purA
PXO_00733	1.48829	1.5345	8.25998	1.45702e-16	4.35816e-16	6.49953e-17	TRUE	ISXoo3 transposase ORF A	/
PXO_01104	3.62449	3.67071	8.25913	1.46744e-16	4.38656e-16	6.54188e-17	TRUE	transposase (IS4 family)	/
PXO_00167	0.678918	0.725134	8.25209	1.55644e-16	4.64969e-16	6.9343e-17	TRUE	tRNA pseudouridine synthase D	truD
PXO_01236	-1.52686	-1.48064	-8.24338	1.67406e-16	4.99791e-16	7.45362e-17	TRUE	hypothetical protein	/
PXO_03464	-0.482635	-0.436419	-8.24297	1.67987e-16	5.01209e-16	7.47477e-17	TRUE	ISXoo7 transposase	/
PXO_00396	0.376591	0.422807	8.2422	1.69069e-16	5.04119e-16	7.51817e-17	TRUE	hypothetical protein	/
PXO_00557	1.12338	1.1696	8.2411	1.70629e-16	5.08451e-16	7.58277e-17	TRUE	hypothetical protein	/
PXO_00907	-0.625526	-0.57931	-8.24051	1.71481e-16	5.10667e-16	7.61583e-17	TRUE	hypothetical protein	/
PXO_03541	1.02058	1.0668	8.23199	1.84122e-16	5.47969e-16	8.17212e-17	TRUE	transposase	/
PXO_02381	-0.361416	-0.3152	-8.22676	1.92339e-16	5.72064e-16	8.53147e-17	TRUE	hypothetical protein	/
PXO_04791	3.07039	3.1166	8.22414	1.966e-16	5.8437e-16	8.71498e-17	TRUE	IS1112 transposase	/
PXO_00121	0.465446	0.511661	8.21941	2.04511e-16	6.07503e-16	9.05997e-17	TRUE	galactonate dehydratase	/
PXO_00574	-0.804009	-0.757793	-8.21308	2.15591e-16	6.40013e-16	9.54482e-17	TRUE	transposase	/
PXO_01134	-0.802347	-0.756131	-8.20376	2.32975e-16	6.91189e-16	1.0308e-16	TRUE	hypothetical protein	/
PXO_02518	-0.29773	-0.251514	-8.20308	2.34307e-16	6.94704e-16	1.03605e-16	TRUE	sulfate ABC transporter substrate-binding protein	/
PXO_04399	0.372483	0.418699	8.19734	2.45758e-16	7.28201e-16	1.086e-16	TRUE	riboflavin synthase subunit alpha	ribE
PXO_00601	0.442084	0.4883	8.18807	2.65438e-16	7.86023e-16	1.17223e-16	TRUE	hypothetical protein	/
PXO_04016	1.73697	1.78318	8.1823	2.78469e-16	8.24095e-16	1.22901e-16	TRUE	ISXoo3 transposase ORF A	/
PXO_04307	0.301866	0.348082	8.18212	2.7889e-16	8.24825e-16	1.2301e-16	TRUE	2-amino-4-hydroxy-6- hydroxymethyldihydropteridine pyrophosphokinase	folK
PXO_02856	-0.236866	-0.19065	-8.18107	2.81334e-16	8.31534e-16	1.24011e-16	TRUE	peptidase	/
PXO_00501	2.7318	2.77802	8.1795	2.85015e-16	8.41888e-16	1.25555e-16	TRUE	hypothetical protein	/
PXO_04322	0.298875	0.345091	8.1778	2.89082e-16	8.53368e-16	1.27267e-16	TRUE	LacI family transcriptional regulator	lacI
PXO_01928	-0.98388	-0.937665	-8.17574	2.94064e-16	8.67534e-16	1.29379e-16	TRUE	iron transporter	/
PXO_01898	-0.38792	-0.341704	-8.17258	3.01867e-16	8.89999e-16	1.3273e-16	TRUE	exodeoxyribonuclease VII small subunit	xseB
PXO_01939	0.181228	0.227444	8.17122	3.05292e-16	8.99539e-16	1.34153e-16	TRUE	TonB-dependent outer membrane receptor	/
PXO_04444	1.51887	1.56509	8.17002	3.08332e-16	9.07931e-16	1.35404e-16	TRUE	ISXo8 transposase	/
PXO_00893	0.579157	0.625372	8.16889	3.11241e-16	9.15926e-16	1.36596e-16	TRUE	hypothetical protein	/
PXO_01859	0.473336	0.519552	8.16796	3.13643e-16	9.22423e-16	1.37565e-16	TRUE	glycogen debranching protein GlgX	glgX
PXO_03080	0.191002	0.237218	8.1646	3.22499e-16	9.4788e-16	1.41362e-16	TRUE	L-sorbosone dehydrogenase	/
PXO_02673	0.606739	0.652955	8.15431	3.51185e-16	1.03155e-15	1.5384e-16	TRUE	extracellular protease	/
PXO_02431	0.0600668	0.106282	8.14542	3.77969e-16	1.10954e-15	1.65471e-16	TRUE	cellulase S	/
PXO_02792	0.282233	0.328449	8.13338	4.17469e-16	1.22473e-15	1.8265e-16	TRUE	phenol hydroxylase	/
PXO_02247	1.05889	1.10511	8.12829	4.35379e-16	1.27648e-15	1.90368e-16	TRUE	transglycosylase-associated protein	/
PXO_02203	0.62457	0.670786	8.11852	4.71904e-16	1.38271e-15	2.06211e-16	TRUE	hydrolase	/
PXO_02114	0.466055	0.512271	8.11672	4.78949e-16	1.40249e-15	2.0916e-16	TRUE	hypothetical protein	/
PXO_00401	0.494292	0.540508	8.10249	5.38471e-16	1.57581e-15	2.35008e-16	TRUE	YaeQ family protein	yaeQ
PXO_01634	6.9542	7.00041	8.0966	5.65187e-16	1.65297e-15	2.46516e-16	TRUE	hypothetical protein	/
PXO_00067	0.144342	0.190557	8.09304	5.81954e-16	1.70096e-15	2.53672e-16	TRUE	long-chain fatty acid-CoA ligase	rpfB
PXO_03342	0.740356	0.786572	8.08241	6.3499e-16	1.85483e-15	2.76619e-16	TRUE	ABC transporter ATP-binding protein	/
PXO_04523	1.3654	1.41161	8.08205	6.3686e-16	1.85915e-15	2.77263e-16	TRUE	ISxac3 transposase	/
PXO_03363	0.865772	0.911987	8.07972	6.49182e-16	1.89395e-15	2.82453e-16	TRUE	hypothetical protein	/
PXO_01745	-0.225809	-0.179593	-8.07344	6.83465e-16	1.99274e-15	2.97186e-16	TRUE	serine protease	/
PXO_01793	0.484162	0.530377	8.07152	6.94291e-16	2.02306e-15	3.01618e-16	TRUE	ISXoo2 transposase	/
PXO_01562	0.391761	0.437976	8.07148	6.94511e-16	2.02245e-15	3.01618e-16	TRUE	protein TolR	tolR
PXO_03177	0.282951	0.329167	8.06717	7.19488e-16	2.0939e-15	3.12273e-16	TRUE	hypothetical protein	/
PXO_05750	-0.91951	-0.873295	-8.06334	7.42382e-16	2.1592e-15	3.22012e-16	TRUE	ISXo8 transposase	/
PXO_02790	0.276646	0.322861	8.05945	7.6637e-16	2.2276e-15	3.32213e-16	TRUE	permease	/
PXO_01319	0.220052	0.266268	8.05236	8.12096e-16	2.35906e-15	3.51818e-16	TRUE	decarboxylase	/
PXO_00892	0.643093	0.689309	8.04799	8.41663e-16	2.44345e-15	3.64404e-16	TRUE	integration host factor subunit beta	ihfB
PXO_04402	0.546529	0.592745	8.04256	8.79827e-16	2.55268e-15	3.80694e-16	TRUE	acetyltransferase	/
PXO_00748	0.198398	0.244614	8.03594	9.28646e-16	2.69267e-15	4.01571e-16	TRUE	asparaginyl-tRNA synthetase	asnC
PXO_00778	-0.515847	-0.469631	-8.03571	9.30374e-16	2.69604e-15	4.02073e-16	TRUE	MutT/nudix family protein	/
PXO_04837	2	2.04622	8.02381	1.02513e-15	2.96879e-15	4.4275e-16	TRUE	outer membrane channel protein	/
PXO_05588	0.63498	0.681195	8.02042	1.05385e-15	3.0501e-15	4.54876e-16	TRUE	IS1595 transposase	/
PXO_01807	-1.79414	-1.74792	-8.01556	1.0964e-15	3.17132e-15	4.72955e-16	TRUE	ISXo5 transposase	/
PXO_01840	0.326288	0.372504	8.00882	1.15811e-15	3.34777e-15	4.99269e-16	TRUE	tRNA (guanine-N(7)-)-methyltransferase	trmB
PXO_05816	-0.423743	-0.377527	-7.99384	1.30799e-15	3.77874e-15	5.63541e-16	TRUE	hypothetical protein	/
PXO_03220	4.36923	4.41545	7.99267	1.32051e-15	3.81257e-15	5.68587e-16	TRUE	ISXo8 transposase	/
PXO_05510	0.396319	0.442534	7.99147	1.33339e-15	3.84742e-15	5.73784e-16	TRUE	D-alanyl-D-alanine carboxypeptidase	/
PXO_03132	0.678072	0.724287	7.98579	1.39626e-15	4.02637e-15	6.00472e-16	TRUE	copper resistance protein A	copA
PXO_03700	0.305531	0.351747	7.9848	1.40748e-15	4.05624e-15	6.04927e-16	TRUE	TonB-dependent outer membrane receptor	/
PXO_04091	0.422274	0.46849	7.98341	1.42345e-15	4.09977e-15	6.11418e-16	TRUE	hypothetical protein	/
PXO_00164	0.385998	0.432213	7.98308	1.42725e-15	4.10821e-15	6.12677e-16	TRUE	protein-L-isoaspartate O-methyltransferase	pcm
PXO_01301	0.319165	0.365381	7.97959	1.46818e-15	4.22346e-15	6.29865e-16	TRUE	hypothetical protein	yhbC
PXO_03084	0.964474	1.01069	7.96398	1.66596e-15	4.7895e-15	7.14281e-16	TRUE	HAD superfamily hydrolase	/
PXO_01344	1.98868	2.0349	7.96381	1.6682e-15	4.79304e-15	7.14809e-16	TRUE	phage tail sheath protein	/
PXO_03142	-0.362019	-0.315804	-7.95309	1.81912e-15	5.22348e-15	7.79002e-16	TRUE	Sensor with GAF domain	/
PXO_03580	0.219233	0.265448	7.95209	1.8339e-15	5.26275e-15	7.84858e-16	TRUE	partition protein	/
PXO_03285	-0.271363	-0.225148	-7.94936	1.87472e-15	5.37663e-15	8.01842e-16	TRUE	phenylalanine 4-monooxygenase	phhA
PXO_00104	0.303999	0.350214	7.94378	1.96106e-15	5.62085e-15	8.38263e-16	TRUE	elongation factor P	/
PXO_02357	-0.418558	-0.372343	-7.94031	2.01681e-15	5.77712e-15	8.6157e-16	TRUE	hypothetical protein	/
PXO_01176	-0.858824	-0.812608	-7.93908	2.03684e-15	5.83097e-15	8.696e-16	TRUE	serine peptidase	/
PXO_00122	0.491349	0.537565	7.93065	2.17994e-15	6.23686e-15	9.30133e-16	TRUE	regucalcin	/
PXO_00354	0.141375	0.18759	7.92601	2.26302e-15	6.47066e-15	9.65e-16	TRUE	hypothetical protein	/
PXO_01810	-0.685196	-0.638981	-7.9259	2.26493e-15	6.47222e-15	9.65233e-16	TRUE	hypothetical protein	/
PXO_02367	0.587687	0.633903	7.91275	2.5176e-15	7.18988e-15	1.07226e-15	TRUE	guanylate kinase	gmk
PXO_02134	0.457187	0.503402	7.91002	2.57357e-15	7.34531e-15	1.09544e-15	TRUE	sulfate adenylyltransferase subunit 2	raxP
PXO_03082	0.474714	0.520929	7.89531	2.89585e-15	8.26014e-15	1.23187e-15	TRUE	ribosomal RNA small subunit methyltransferase C	/
PXO_01287	0.121298	0.167514	7.88991	3.02408e-15	8.62073e-15	1.28565e-15	TRUE	NADH dehydrogenase subunit A	/
PXO_01350	2.04891	2.09513	7.88759	3.08088e-15	8.77736e-15	1.30901e-15	TRUE	phage-related baseplate assembly protein	/
PXO_04356	0.447142	0.493358	7.8873	3.08799e-15	8.79231e-15	1.31124e-15	TRUE	hypothetical protein	/
PXO_02282	0.640955	0.68717	7.87745	3.34131e-15	9.50788e-15	1.41795e-15	TRUE	azurin	azu
PXO_02275	1.58496	1.63118	7.87437	3.42472e-15	9.73937e-15	1.45248e-15	TRUE	transposase	/
PXO_01852	0.292275	0.338491	7.87411	3.4318e-15	9.75365e-15	1.45461e-15	TRUE	virulence regulator	/
PXO_03362	0.440328	0.486544	7.86245	3.76706e-15	1.07001e-14	1.59576e-15	TRUE	hypothetical protein	/
PXO_04051	-0.479033	-0.432817	-7.86153	3.79477e-15	1.07723e-14	1.60653e-15	TRUE	fimbrial protein	/
PXO_02093	0.201586	0.247801	7.85726	3.92622e-15	1.11388e-14	1.66118e-15	TRUE	HD domain-containing protein	/
PXO_04740	2.72583	2.77204	7.85686	3.93888e-15	1.1168e-14	1.66554e-15	TRUE	ISXo8 transposase	/
PXO_05804	6.85798	6.9042	7.85328	4.05297e-15	1.14846e-14	1.71276e-15	TRUE	hypothetical protein	/
PXO_03074	-0.347635	-0.30142	-7.85145	4.11249e-15	1.16463e-14	1.73672e-15	TRUE	alanine racemase	alr
PXO_03023	0.485158	0.531374	7.85139	4.1146e-15	1.16453e-14	1.73672e-15	TRUE	methyltransferase	/
PXO_00402	0.486507	0.532722	7.84748	4.24484e-15	1.20068e-14	1.79063e-15	TRUE	hypothetical protein	/
PXO_03990	2.03684	2.08305	7.82575	5.04657e-15	1.4266e-14	2.12755e-15	TRUE	hypothetical protein	/
PXO_02788	0.459896	0.506112	7.81905	5.32251e-15	1.50371e-14	2.24255e-15	TRUE	2-dehydropantoate 2-reductase	panE
PXO_03988	3.18982	3.23604	7.79751	6.31416e-15	1.78227e-14	2.65719e-15	TRUE	IS1113 transposase	/
PXO_00289	3.18982	3.23604	7.79751	6.31416e-15	1.78227e-14	2.65719e-15	TRUE	transposase	/
PXO_03168	0.285402	0.331618	7.78978	6.71253e-15	1.89302e-14	2.82315e-15	TRUE	electron transfer flavoprotein subunit beta	etfB
PXO_01149	1.9542	2.00041	7.78219	7.12808e-15	2.00902e-14	2.99614e-15	TRUE	ISXoo11 transposase	/
PXO_02474	0.12338	0.169595	7.78108	7.19055e-15	2.02542e-14	3.0206e-15	TRUE	DNA-binding protein HU	/
PXO_04487	0.424181	0.470397	7.78075	7.20954e-15	2.02956e-14	3.02678e-15	TRUE	hypothetical protein	/
PXO_rna0	0.752072	0.798288	7.77214	7.71723e-15	2.17119e-14	3.238e-15	TRUE	tRNA-Gln	/
PXO_03327	0.418254	0.46447	7.77182	7.73689e-15	2.17542e-14	3.24431e-15	TRUE	TonB-dependent receptor	/
PXO_04648	0.450217	0.496433	7.76438	8.20428e-15	2.30548e-14	3.43827e-15	TRUE	dihydrofolate reductase	folA
PXO_02209	0.18162	0.227836	7.75989	8.50024e-15	2.38723e-14	3.56018e-15	TRUE	AraC family transcriptional regulator	/
PXO_00235	1.4634	1.50962	7.74659	9.43939e-15	2.64941e-14	3.95119e-15	TRUE	ISXoo14 transposase	/
PXO_02876	0.701074	0.747289	7.73802	1.00979e-14	2.83256e-14	4.22433e-15	TRUE	ISXoo2 transposase	/
PXO_04579	0.391349	0.437565	7.73649	1.02197e-14	2.86503e-14	4.27276e-15	TRUE	exodeoxyribonuclease IX	/
PXO_02996	0.454934	0.50115	7.73573	1.0281e-14	2.8805e-14	4.29582e-15	TRUE	DNA-binding protein Fis	fis
PXO_04242	0.719425	0.765641	7.7344	1.03893e-14	2.90912e-14	4.33851e-15	TRUE	hypothetical protein	/
PXO_01907	-0.381663	-0.335447	-7.72793	1.09312e-14	3.05907e-14	4.56213e-15	TRUE	lipoprotein	/
PXO_05552	6.80735	6.85357	7.7276	1.09591e-14	3.06504e-14	4.57104e-15	TRUE	hypothetical protein	/
PXO_02693	0.39008	0.436296	7.71575	1.20277e-14	3.36195e-14	5.01383e-15	TRUE	transposase	/
PXO_00556	2.69188	2.73809	7.71512	1.20867e-14	3.37643e-14	5.03543e-15	TRUE	ISXoo11 transposase	/
PXO_01142	-0.547301	-0.501086	-7.70965	1.26167e-14	3.5224e-14	5.25312e-15	TRUE	hypothetical protein	/
PXO_02593	0.694786	0.741001	7.70823	1.27579e-14	3.55974e-14	5.30882e-15	TRUE	ISXo5 transposase	/
PXO_01299	0.133249	0.179465	7.70267	1.3325e-14	3.71577e-14	5.54151e-15	TRUE	NADH dehydrogenase subunit M	/
PXO_00378	0.610809	0.657024	7.68684	1.50816e-14	4.20313e-14	6.26833e-15	TRUE	phosphoglycolate phosphatase	gph
PXO_04042	0.456733	0.502949	7.67368	1.67131e-14	4.6551e-14	6.94237e-15	TRUE	multidrug efflux protein	/
PXO_00477	-0.937192	-0.890977	-7.67173	1.69697e-14	4.72377e-14	7.04167e-15	TRUE	ISXoo6 transposase	/
PXO_00447	0.366876	0.413091	7.67171	1.69721e-14	4.72168e-14	7.04167e-15	TRUE	ATP-binding protein	/
PXO_05542	-1.12009	-1.07388	-7.66962	1.72511e-14	4.79647e-14	7.15321e-15	TRUE	hypothetical protein	/
PXO_03648	0.375659	0.421874	7.66777	1.7501e-14	4.8631e-14	7.25257e-15	TRUE	arginine decarboxylase	/
PXO_03223	0.450288	0.496504	7.66689	1.76218e-14	4.89379e-14	7.29835e-15	TRUE	glutathione peroxidase	/
PXO_04059	0.484584	0.5308	7.66656	1.76675e-14	4.90361e-14	7.31299e-15	TRUE	O-antigen polymerase	/
PXO_02427	1.39993	1.44615	7.66609	1.77316e-14	4.91853e-14	7.33524e-15	TRUE	hypothetical protein	/
PXO_00495	6.78136	6.82758	7.66369	1.80662e-14	5.0084e-14	7.46926e-15	TRUE	ISXo7 transposase	tnpA
PXO_02512	0.950247	0.996463	7.66131	1.8404e-14	5.09905e-14	7.60445e-15	TRUE	TonB-dependent receptor	/
PXO_03101	-0.196051	-0.149835	-7.65966	1.86426e-14	5.16215e-14	7.69856e-15	TRUE	dihydrolipoamide acetyltransferase	aceF
PXO_03436	1.46761	1.51382	7.65514	1.93106e-14	5.34399e-14	7.96974e-15	TRUE	neutral protease A	/
PXO_03593	0.14238	0.188595	7.63993	2.17333e-14	6.01094e-14	8.9644e-15	TRUE	fatty acid desaturase	/
PXO_02763	1.08616	1.13237	7.63913	2.18697e-14	6.04511e-14	9.01537e-15	TRUE	hypothetical protein	/
PXO_03303	0.595964	0.64218	7.63877	2.19311e-14	6.05855e-14	9.03541e-15	TRUE	transposase	/
PXO_02626	-0.360353	-0.314138	-7.63746	2.21543e-14	6.11664e-14	9.12204e-15	TRUE	hypothetical protein	/
PXO_00244	0.90151	0.947726	7.62262	2.48586e-14	6.85928e-14	1.02296e-14	TRUE	LysR family transcriptional regulator	lysR
PXO_02286	0.28048	0.326695	7.62137	2.50988e-14	6.92153e-14	1.03224e-14	TRUE	protein TdcF	tdcF
PXO_04892	0.387779	0.433995	7.62122	2.51295e-14	6.92598e-14	1.0329e-14	TRUE	thioesterase	/
PXO_04288	-0.228363	-0.182148	-7.6148	2.64095e-14	7.27451e-14	1.08488e-14	TRUE	lipoate-protein ligase B	lipB
PXO_02405	0.62332	0.669535	7.60807	2.78226e-14	7.65931e-14	1.14227e-14	TRUE	periplasmic iron-binding protein	/
PXO_02217	-0.5025	-0.456285	-7.60753	2.79375e-14	7.68648e-14	1.14632e-14	TRUE	magnesium transporter	mgtE
PXO_01746	0.268563	0.314778	7.60649	2.81646e-14	7.74444e-14	1.15496e-14	TRUE	leucine dehydrogenase	/
PXO_rna8	0.741783	0.787998	7.59505	3.07685e-14	8.45553e-14	1.26101e-14	TRUE	tRNA-Thr	/
PXO_02954	0.587934	0.63415	7.57979	3.46103e-14	9.50578e-14	1.41764e-14	TRUE	transmembrane protein	/
PXO_01660	0.0718527	0.118068	7.57842	3.49777e-14	9.60112e-14	1.43186e-14	TRUE	beta-lactamase	/
PXO_03309	0.536394	0.582609	7.57359	3.63059e-14	9.95994e-14	1.48537e-14	TRUE	hypothetical protein	/
PXO_02867	-0.288576	-0.242361	-7.56384	3.91346e-14	1.07297e-13	1.60017e-14	TRUE	leucine aminopeptidase	/
PXO_03828	0.454566	0.500781	7.55883	4.06712e-14	1.11446e-13	1.66204e-14	TRUE	hypothetical protein	/
PXO_04267	-0.456703	-0.410488	-7.5538	4.22728e-14	1.15767e-13	1.72649e-14	TRUE	cytosine deaminase	/
PXO_04098	0.411725	0.45794	7.55068	4.32983e-14	1.18507e-13	1.76735e-14	TRUE	ribonuclease BN	/
PXO_04455	0.378608	0.424823	7.55052	4.33531e-14	1.18589e-13	1.76857e-14	TRUE	D-alanyl-D-alanine carboxypeptidase	/
PXO_02048	0.25393	0.300146	7.5496	4.36596e-14	1.19358e-13	1.78005e-14	TRUE	hypothetical protein	/
PXO_04194	0.644146	0.690362	7.54817	4.4141e-14	1.20604e-13	1.79863e-14	TRUE	threonine aldolase	/
PXO_02004	0.417684	0.4639	7.54678	4.46162e-14	1.21833e-13	1.81695e-14	TRUE	peroxiredoxin OsmC	osmC
PXO_03845	0.293116	0.339331	7.52938	5.09816e-14	1.39134e-13	2.07497e-14	TRUE	recombination associated protein	rdgC
PXO_02422	0.555963	0.602178	7.52484	5.27863e-14	1.43976e-13	2.14719e-14	TRUE	hypothetical protein	/
PXO_03838	0.306589	0.352805	7.52415	5.30629e-14	1.44648e-13	2.1572e-14	TRUE	twin arginine-targeting protein translocase TatC	tatC
PXO_04696	-0.23423	-0.188015	-7.52114	5.4302e-14	1.4794e-13	2.2063e-14	TRUE	ImcF-related family	imcF
PXO_04592	0.219776	0.265992	7.51147	5.84681e-14	1.59199e-13	2.3742e-14	TRUE	regulator of nucleoside diphosphate kinase	/
PXO_04655	0.77444	0.820656	7.50289	6.24263e-14	1.69879e-13	2.53348e-14	TRUE	hypothetical protein	/
PXO_01661	1.14938	1.19559	7.50102	6.33246e-14	1.72224e-13	2.56846e-14	TRUE	hypothetical protein	/
PXO_00776	-0.334678	-0.288462	-7.49408	6.67653e-14	1.81477e-13	2.70646e-14	TRUE	lipoprotein	/
PXO_00537	2.26303	2.30925	7.49265	6.74979e-14	1.83364e-13	2.73459e-14	TRUE	hypothetical protein	/
PXO_03259	0.785538	0.831754	7.48899	6.94072e-14	1.88442e-13	2.81033e-14	TRUE	hypothetical protein	/
PXO_02694	1.18556	1.23177	7.48847	6.96819e-14	1.8908e-13	2.81983e-14	TRUE	transposase	/
PXO_01714	-0.193927	-0.147712	-7.48368	7.2268e-14	1.95985e-13	2.92281e-14	TRUE	GTP-binding protein LepA	lepA
PXO_01717	-0.399407	-0.353191	-7.47707	7.60006e-14	2.05989e-13	3.07201e-14	TRUE	ribonuclease III	rnc
PXO_06044	1.00978	1.056	7.47578	7.67462e-14	2.07891e-13	3.10038e-14	TRUE	hypothetical protein	/
PXO_04316	0.514107	0.560323	7.47007	8.01526e-14	2.16994e-13	3.23614e-14	TRUE	hypothetical protein	/
PXO_00516	1.91617	1.96238	7.46466	8.3513e-14	2.25962e-13	3.36988e-14	TRUE	ISXo8 transposase	/
PXO_02374	0.537201	0.583417	7.44751	9.51162e-14	2.5721e-13	3.8359e-14	TRUE	type IV pilus assembly protein PilZ	pilZ
PXO_02740	2.70044	2.74666	7.44667	9.57276e-14	2.58716e-13	3.85835e-14	TRUE	ISXo3 transposase ORF B	/
PXO_00650	0.921326	0.967541	7.44347	9.80781e-14	2.64917e-13	3.95083e-14	TRUE	isrso5-transposase	/
PXO_03683	2.8679	2.91411	7.42465	1.13082e-13	3.0527e-13	4.55264e-14	TRUE	ISXoo11 transposase	/
PXO_00020	0.539103	0.585318	7.41427	1.223e-13	3.29966e-13	4.92095e-14	TRUE	TonB-dependent outer membrane Receptor	/
PXO_01762	0.69975	0.745966	7.40719	1.29002e-13	3.4785e-13	5.18766e-14	TRUE	hypothetical protein	/
PXO_00732	-0.418837	-0.372621	-7.40635	1.29819e-13	3.49855e-13	5.21755e-14	TRUE	transposase	/
PXO_03243	-0.469857	-0.423641	-7.39653	1.39793e-13	3.76519e-13	5.6152e-14	TRUE	16S rRNA methyltransferase GidB	gidB
PXO_04869	0.140548	0.186764	7.38541	1.51987e-13	4.09129e-13	6.10154e-14	TRUE	alpha,alpha-trehalose-phosphate synthase	otsA
PXO_03864	2.95936	3.00557	7.38076	1.57385e-13	4.2342e-13	6.31466e-14	TRUE	xylanase	/
PXO_00608	-0.219414	-0.173198	-7.3776	1.61171e-13	4.33358e-13	6.46288e-14	TRUE	glucose-6-phosphate 1-dehydrogenase	zwf
PXO_04001	1.04275	1.08897	7.3749	1.64469e-13	4.41976e-13	6.5914e-14	TRUE	molybdopterin biosynthesis	/
PXO_01784	0.703607	0.749823	7.36903	1.71868e-13	4.61597e-13	6.88401e-14	TRUE	hypothetical protein	/
PXO_04367	0.345866	0.392081	7.36615	1.75632e-13	4.71438e-13	7.03079e-14	TRUE	undecaprenyldiphospho-muramoylpentapeptide beta-N- acetylglucosaminyltransferase	murG
PXO_00877	-1.0658	-1.01959	-7.36243	1.8059e-13	4.84472e-13	7.22331e-14	TRUE	LacI family transcriptional regulator	lacI
PXO_00721	1.10118	1.14739	7.36239	1.80646e-13	4.84348e-13	7.22331e-14	TRUE	polyhydroxyalkanoic acid system protein	/
PXO_05617	0.561786	0.608002	7.3601	1.83767e-13	4.92439e-13	7.34397e-14	TRUE	FAD dependent oxidoreductase	/
PXO_02245	0.909026	0.955242	7.35365	1.92862e-13	5.16515e-13	7.70304e-14	TRUE	nucleotidyl transferase	/
PXO_01380	0.864648	0.910864	7.35302	1.93782e-13	5.18687e-13	7.73542e-14	TRUE	integrase core domain-containing protein	/
PXO_01967	2.848	2.89421	7.34856	2.00352e-13	5.3597e-13	7.99317e-14	TRUE	hypothetical protein	/
PXO_01387	0.449671	0.495887	7.3482	2.009e-13	5.37132e-13	8.01051e-14	TRUE	phenylalanyl-tRNA synthetase subunit alpha	pheS
PXO_01126	0.339677	0.385893	7.34697	2.02751e-13	5.41775e-13	8.07975e-14	TRUE	phosphatidate cytidylyltransferase	cdsA
PXO_02660	-0.238485	-0.192269	-7.34588	2.04409e-13	5.45897e-13	8.14123e-14	TRUE	leucyl aminopeptidase	/
PXO_02100	0.926882	0.973098	7.34544	2.05084e-13	5.47391e-13	8.16156e-14	TRUE	transposase	/
PXO_04245	-0.705923	-0.659708	-7.3454	2.05151e-13	5.47261e-13	8.16156e-14	TRUE	N-acetylmuramoyl-L-alanine amidase	/
PXO_02871	0.384693	0.430908	7.34061	2.12619e-13	5.66866e-13	8.45394e-14	TRUE	4-hydroxybenzoate octaprenyltransferase	ubiA
PXO_04079	0.577798	0.624013	7.33729	2.17957e-13	5.80768e-13	8.66012e-14	TRUE	ISXoo13 transposase	/
PXO_00170	0.378206	0.424422	7.33724	2.1805e-13	5.80691e-13	8.66012e-14	TRUE	cell division protein FtsB	ftsB
PXO_02661	0.401257	0.447472	7.33461	2.22361e-13	5.91837e-13	8.82635e-14	TRUE	permease, YjgP/YjgQ family	/
PXO_01962	1.34156	1.38777	7.33301	2.25042e-13	5.98638e-13	8.92778e-14	TRUE	IS1113 transposase	/
PXO_00657	-0.384484	-0.338268	-7.32078	2.46532e-13	6.55434e-13	9.77479e-14	TRUE	ferredoxin--NADP reductase	/
PXO_01242	0.434055	0.48027	7.30775	2.7166e-13	7.21835e-13	1.07651e-13	TRUE	deoxycytidine triphosphate deaminase	dcd
PXO_03227	0.500867	0.547083	7.30618	2.74843e-13	7.29884e-13	1.08851e-13	TRUE	amino acid transporter	/
PXO_03596	0.56891	0.615126	7.30551	2.76223e-13	7.33138e-13	1.09336e-13	TRUE	lipoprotein	/
PXO_00328	0.949854	0.996069	7.30345	2.80473e-13	7.44e-13	1.10956e-13	TRUE	hypothetical protein	/
PXO_02371	0.605235	0.65145	7.3023	2.8288e-13	7.49965e-13	1.11846e-13	TRUE	deoxyribonucleotide triphosphate pyrophosphatase	rdgB
PXO_01652	-0.48866	-0.442445	-7.29447	2.99844e-13	7.94493e-13	1.18487e-13	TRUE	inner membrane protein	/
PXO_00369	1.62709	1.6733	7.29409	3.00681e-13	7.96266e-13	1.18751e-13	TRUE	ISXo8 transposase	/
PXO_02243	0.221958	0.268174	7.29346	3.02097e-13	7.9957e-13	1.19244e-13	TRUE	permease	/
PXO_05527	0.42248	0.468696	7.29123	3.07127e-13	8.12428e-13	1.21161e-13	TRUE	hypothetical protein	/
PXO_03837	-0.216959	-0.170744	-7.28866	3.13056e-13	8.27651e-13	1.23431e-13	TRUE	hypothetical protein	/
PXO_03911	0.907434	0.953649	7.27795	3.38933e-13	8.95563e-13	1.3356e-13	TRUE	carboxypeptidase	/
PXO_04310	1.30307	1.34928	7.27369	3.49788e-13	9.2373e-13	1.3776e-13	TRUE	ISXoo3 transposase ORF B	/
PXO_00604	0.196676	0.242891	7.27304	3.51488e-13	9.277e-13	1.38352e-13	TRUE	succinate dehydrogenase, cytochrome b556 subunit	sdhC
PXO_03443	6.61471	6.66093	7.26381	3.76336e-13	9.9273e-13	1.48051e-13	TRUE	proline/betaine transporter	/
PXO_03308	0.577642	0.623857	7.25697	3.95849e-13	1.04362e-12	1.5564e-13	TRUE	tetracycline-efflux transporter	/
PXO_02126	-0.525614	-0.479399	-7.25301	4.07616e-13	1.07405e-12	1.60178e-13	TRUE	hypothetical protein	/
PXO_01160	0.728786	0.775001	7.25081	4.14272e-13	1.09098e-12	1.62703e-13	TRUE	hypothetical protein	/
PXO_02953	0.34499	0.391206	7.24348	4.37309e-13	1.151e-12	1.71655e-13	TRUE	transmembrane protein	/
PXO_00269	1.35908	1.4053	7.24125	4.44555e-13	1.16943e-12	1.74402e-13	TRUE	isrso17-ISXo8 transposase	/
PXO_04006	0.103821	0.150036	7.22397	5.04924e-13	1.32749e-12	1.97976e-13	TRUE	cAMP-regulatory protein	/
PXO_00883	-0.285597	-0.239381	-7.21737	5.30033e-13	1.39273e-12	2.07705e-13	TRUE	discoidin domain-containing protein	/
PXO_04319	0.508683	0.554898	7.20947	5.61702e-13	1.47513e-12	2.19993e-13	TRUE	hypothetical protein	/
PXO_01853	0.605821	0.652037	7.20543	5.78594e-13	1.51865e-12	2.26484e-13	TRUE	ISXo3 transposase ORF B	/
PXO_03546	0.428592	0.474808	7.18288	6.82579e-13	1.79059e-12	2.67039e-13	TRUE	M23 peptidase	/
PXO_02372	0.527846	0.574061	7.17184	7.39983e-13	1.9401e-12	2.89336e-13	TRUE	coproporphyrinogen III oxidase	/
PXO_03570	-0.357228	-0.311012	-7.16968	7.51753e-13	1.96987e-12	2.93776e-13	TRUE	hypothetical protein	/
PXO_03595	0.389522	0.435738	7.16794	7.61343e-13	1.99389e-12	2.97359e-13	TRUE	hypothetical protein	/
PXO_01629	0.650581	0.696797	7.16253	7.92e-13	2.07304e-12	3.09162e-13	TRUE	membrane-fusion protein	/
PXO_03759	0.275001	0.321216	7.16244	7.92526e-13	2.07327e-12	3.09196e-13	TRUE	LysR family transcriptional regulator	lysR
PXO_03839	0.256466	0.302681	7.15567	8.32661e-13	2.17706e-12	3.24675e-13	TRUE	sec-independent translocase	/
PXO_02852	-0.272062	-0.225846	-7.15182	8.56351e-13	2.23776e-12	3.33728e-13	TRUE	entericidin EcnA/B family	/
PXO_04596	3.14684	3.19306	7.14361	9.09108e-13	2.37431e-12	3.54092e-13	TRUE	ISXo8 transposase	/
PXO_02762	0.735893	0.782108	7.1428	9.14479e-13	2.38702e-12	3.55988e-13	TRUE	hypothetical protein	/
PXO_00411	0.193902	0.240118	7.14102	9.26438e-13	2.4169e-12	3.60444e-13	TRUE	N-acetylmuramoyl-L-alanine amidase	/
PXO_00130	0.236591	0.282807	7.13612	9.6e-13	2.50308e-12	3.73297e-13	TRUE	PhoH family protein	phoH
PXO_01926	0.835369	0.881585	7.13329	9.79971e-13	2.55375e-12	3.80853e-13	TRUE	cobalamin synthase	cobS
PXO_04819	0.26987	0.316086	7.13293	9.82574e-13	2.55912e-12	3.81654e-13	TRUE	Fur family transcriptional regulator	fur
PXO_03701	-0.678503	-0.632288	-7.1271	1.02509e-12	2.66839e-12	3.97949e-13	TRUE	TonB-dependent outer membrane receptor	/
PXO_05449	0.600094	0.646309	7.12639	1.03033e-12	2.68056e-12	3.99765e-13	TRUE	hypothetical protein	/
PXO_01333	6.55459	6.6008	7.12364	1.0511e-12	2.73309e-12	4.07599e-13	TRUE	hypothetical protein	/
PXO_00870	-0.353162	-0.306947	-7.12326	1.05403e-12	2.73922e-12	4.08512e-13	TRUE	hypothetical protein	/
PXO_00053	-0.70275	-0.656534	-7.1229	1.0568e-12	2.74489e-12	4.09358e-13	TRUE	hypothetical protein	/
PXO_04164	-0.569663	-0.523448	-7.11959	1.08252e-12	2.81017e-12	4.19094e-13	TRUE	hypothetical protein	/
PXO_04795	0.507795	0.55401	7.11696	1.10337e-12	2.86271e-12	4.26929e-13	TRUE	photolyase	/
PXO_02619	-0.389412	-0.343196	-7.11308	1.13483e-12	2.94273e-12	4.38864e-13	TRUE	transcriptional regulator	/
PXO_03678	0.974733	1.02095	7.11022	1.1586e-12	3.00271e-12	4.47809e-13	TRUE	transposase	/
PXO_05705	5.52356	5.56978	7.10994	1.16096e-12	3.0072e-12	4.48477e-13	TRUE	IS66 family element, Orf1 protein	/
PXO_02650	0.619788	0.666003	7.10392	1.21266e-12	3.13938e-12	4.67969e-13	TRUE	pectate lyase	/
PXO_04792	0.76623	0.812446	7.10391	1.21274e-12	3.13789e-12	4.67969e-13	TRUE	short chain dehydrogenase	/
PXO_04704	2.41504	2.46125	7.10053	1.24284e-12	3.21399e-12	4.79318e-13	TRUE	ISXo8 transposase	/
PXO_02636	0.112174	0.15839	7.09985	1.24889e-12	3.22789e-12	4.81391e-13	TRUE	integral membrane protease subunit	/
PXO_03993	0.158317	0.204533	7.09711	1.27391e-12	3.29076e-12	4.90766e-13	TRUE	hypothetical protein	/
PXO_03059	0.47499	0.521205	7.09407	1.30223e-12	3.36209e-12	5.01405e-13	TRUE	protease	/
PXO_00659	1.09516	1.14137	7.09388	1.30405e-12	3.36496e-12	5.01832e-13	TRUE	hypothetical protein	/
PXO_00736	-0.507219	-0.461003	-7.09122	1.32936e-12	3.42839e-12	5.11291e-13	TRUE	hypothetical protein	/
PXO_03328	0.476508	0.522723	7.08934	1.34749e-12	3.47326e-12	5.17984e-13	TRUE	ROK family protein	/
PXO_01584	1.07337	1.11959	7.08807	1.35996e-12	3.50348e-12	5.22491e-13	TRUE	hypothetical protein	/
PXO_05559	-0.995595	-0.949379	-7.08158	1.42525e-12	3.66969e-12	5.47278e-13	TRUE	hypothetical protein	/
PXO_02077	3.48543	3.53164	7.08117	1.42946e-12	3.67752e-12	5.48297e-13	TRUE	hypothetical protein	/
PXO_05743	3.48543	3.53164	7.08117	1.42946e-12	3.67752e-12	5.48297e-13	TRUE	ISXo8 transposase	/
PXO_01477	0.540209	0.586425	7.07241	1.52266e-12	3.91411e-12	5.8373e-13	TRUE	molybdopterin biosynthesis	/
PXO_03086	0.447196	0.493412	7.07087	1.53969e-12	3.95575e-12	5.89939e-13	TRUE	hypothetical protein	/
PXO_00173	0.232536	0.278752	7.0705	1.54375e-12	3.96402e-12	5.91172e-13	TRUE	2-dehydro-3-deoxyphosphooctonate aldolase	kdsA
PXO_05520	1.86129	1.90751	7.07038	1.54508e-12	3.96528e-12	5.91361e-13	TRUE	hypothetical protein	/
PXO_04134	0.361988	0.408203	7.06922	1.55803e-12	3.99636e-12	5.95996e-13	TRUE	outer membrane lipoprotein	/
PXO_03884	-0.944352	-0.898136	-7.05246	1.75787e-12	4.50651e-12	6.72077e-13	TRUE	IS1112 transposase	/
PXO_05464	6.52356	6.56978	7.05214	1.76185e-12	4.51182e-12	6.72505e-13	TRUE	ISXoo12 transposase	/
PXO_04716	6.52356	6.56978	7.05214	1.76185e-12	4.51182e-12	6.72505e-13	TRUE	ISXo7 transposase	tnpA
PXO_01674	6.52356	6.56978	7.05214	1.76185e-12	4.51182e-12	6.72505e-13	TRUE	ISXo7 transposase	tnpA
PXO_02597	1.04081	1.08702	7.04836	1.81042e-12	4.6312e-12	6.90673e-13	TRUE	hypothetical protein	/
PXO_05802	1.24793	1.29414	7.04342	1.87578e-12	4.79579e-12	7.15219e-13	TRUE	hypothetical protein	/
PXO_00765	0.64007	0.686285	7.04164	1.89985e-12	4.8547e-12	7.23724e-13	TRUE	hypothetical protein	/
PXO_02113	0.937785	0.984	7.04162	1.90013e-12	4.85282e-12	7.23724e-13	TRUE	hypothetical protein	/
PXO_05648	0.169426	0.215642	7.03943	1.93029e-12	4.92719e-12	7.34815e-13	TRUE	DNA polymerase III subunit alpha	dnaE
PXO_03039	-0.373249	-0.327033	-7.03065	2.05568e-12	5.24443e-12	7.82126e-13	TRUE	metallopeptidase	/
PXO_01310	0.302819	0.349035	7.02986	2.06737e-12	5.2714e-12	7.86149e-13	TRUE	nicotinate-nucleotide pyrophosphorylase	nadC
PXO_03749	-0.345241	-0.299025	-7.02537	2.135e-12	5.44092e-12	8.11429e-13	TRUE	oxidoreductase	/
PXO_05535	-0.225099	-0.178883	-7.02475	2.14448e-12	5.46213e-12	8.14593e-13	TRUE	isoleucyl-tRNA synthetase	ileS
PXO_02664	0.979091	1.02531	7.0208	2.20599e-12	5.61579e-12	8.37509e-13	TRUE	RDD family	/
PXO_03560	1.23758	1.28379	7.01803	2.25011e-12	5.72503e-12	8.53801e-13	TRUE	ISXo5 transposase	/
PXO_00117	1.06798	1.11419	7.0166	2.27326e-12	5.78081e-12	8.6212e-13	TRUE	relaxation protein	/
PXO_04320	-0.34111	-0.294894	-7.01449	2.30796e-12	5.86591e-12	8.74811e-13	TRUE	GntR family transcriptional regulator	gntR
PXO_04323	0.310501	0.356717	7.0144	2.3094e-12	5.86643e-12	8.74889e-13	TRUE	glucosamine-fructose-6-phosphate aminotransferase	/
PXO_03380	-0.316178	-0.269962	-7.00917	2.39739e-12	6.08668e-12	9.07736e-13	TRUE	inner membrane protein YedI	yedI
PXO_00700	2.23947	2.28568	7.00693	2.43611e-12	6.18165e-12	9.21899e-13	TRUE	transposase	/
PXO_02767	0.438535	0.484751	7.00236	2.51692e-12	6.3833e-12	9.51973e-13	TRUE	tRNA pseudouridine synthase C	/
PXO_03078	-0.244667	-0.198451	-7.00025	2.555e-12	6.4764e-12	9.65857e-13	TRUE	sensor histidine kinase	/
PXO_00128	0.277985	0.3242	6.99618	2.63027e-12	6.66362e-12	9.93777e-13	TRUE	hypothetical protein	/
PXO_03522	-3.32193	-3.27571	-6.99391	2.67329e-12	6.769e-12	1.00949e-12	TRUE	hypothetical protein	/
PXO_01978	-0.435176	-0.388961	-6.9903	2.74291e-12	6.94156e-12	1.03523e-12	TRUE	FeS assembly ATPase SufC	sufC
PXO_02471	0.42943	0.475645	6.98304	2.88869e-12	7.3066e-12	1.08967e-12	TRUE	hydroxyacylglutathione hydrolase	/
PXO_02912	0.543552	0.589768	6.98086	2.9337e-12	7.41648e-12	1.10606e-12	TRUE	transcriptional regulator	/
PXO_01621	-0.640339	-0.594124	-6.97902	2.97257e-12	7.51072e-12	1.12011e-12	TRUE	BNR/Asp-box repeat domain-containing protein	/
PXO_00662	-1.20163	-1.15542	-6.97448	3.06996e-12	7.75266e-12	1.15619e-12	TRUE	biotin acetyl-CoA-carboxylase synthetase	/
PXO_01313	-0.248329	-0.202114	-6.96695	3.23887e-12	8.17487e-12	1.21916e-12	TRUE	phosphoribosylaminoimidazole carboxylase ATPase subunit	purK
PXO_01887	0.259738	0.305954	6.96677	3.24291e-12	8.1807e-12	1.22003e-12	TRUE	ribonuclease G	/
PXO_04633	0.95907	1.00529	6.95787	3.45459e-12	8.71005e-12	1.29897e-12	TRUE	transposase	/
PXO_03550	0.788496	0.834711	6.95715	3.47234e-12	8.75014e-12	1.30495e-12	TRUE	peptidase, S54 (rhomboid) family	/
PXO_03579	0.310701	0.356916	6.95513	3.52235e-12	8.87145e-12	1.32304e-12	TRUE	phosphoglycerate mutase	/
PXO_04291	0.606151	0.652367	6.95113	3.62382e-12	9.12217e-12	1.36043e-12	TRUE	endonuclease/exonuclease/phosphatase	/
PXO_00497	2.9542	3.00041	6.94049	3.90749e-12	9.831e-12	1.46614e-12	TRUE	hypothetical protein	/
PXO_02928	0.89242	0.938636	6.93999	3.92131e-12	9.86055e-12	1.47055e-12	TRUE	mitomycin resistance protein	/
PXO_04137	-0.252515	-0.2063	-6.9392	3.94315e-12	9.91019e-12	1.47795e-12	TRUE	porphobilinogen deaminase	hemC
PXO_00673	0.501894	0.54811	6.93557	4.0458e-12	1.01628e-11	1.51563e-12	TRUE	oligopeptide transporter	/
PXO_00621	2.64909	2.69531	6.93438	4.08004e-12	1.02434e-11	1.52764e-12	TRUE	ISXoo11 transposase	/
PXO_02810	0.247677	0.293893	6.93243	4.13665e-12	1.038e-11	1.54802e-12	TRUE	hypothetical protein	/
PXO_05597	0.694997	0.741213	6.93065	4.18909e-12	1.0506e-11	1.56681e-12	TRUE	hypothetical protein	/
PXO_02322	-1.10269	-1.05647	-6.92411	4.38731e-12	1.09973e-11	1.64008e-12	TRUE	TonB-like protein	/
PXO_02457	-0.795816	-0.749601	-6.91738	4.60072e-12	1.15262e-11	1.71895e-12	TRUE	paar motif family	/
PXO_04055	-0.212955	-0.16674	-6.91156	4.79344e-12	1.20026e-11	1.79001e-12	TRUE	peptide deformylase	def
PXO_02927	1.46949	1.5157	6.91106	4.81042e-12	1.20388e-11	1.7954e-12	TRUE	hypothetical protein	/
PXO_01384	0.0841723	0.130388	6.90746	4.93415e-12	1.23419e-11	1.8406e-12	TRUE	translation initiation factor IF-3	infC
PXO_02013	0.249348	0.295564	6.9046	5.03465e-12	1.25866e-11	1.8771e-12	TRUE	UDP-N-acetylmuramoyl-L-alanyl-D-glutamate synthetase	murD
PXO_03952	0.555881	0.602097	6.90139	5.14963e-12	1.28673e-11	1.91896e-12	TRUE	ferredoxin	/
PXO_03933	-0.316664	-0.270448	-6.88411	5.81514e-12	1.45225e-11	2.16581e-12	TRUE	hypothetical protein	/
PXO_02481	1.51307	1.55929	6.88265	5.87493e-12	1.46641e-11	2.18693e-12	TRUE	hypothetical protein	/
PXO_00123	0.636518	0.682733	6.88017	5.97817e-12	1.49139e-11	2.22418e-12	TRUE	2-oxo-3-deoxygalactonate kinase	/
PXO_04867	0.303667	0.349883	6.87663	6.12862e-12	1.52812e-11	2.27896e-12	TRUE	trehalose-phosphatase	otsB
PXO_01422	-1.30355	-1.25733	-6.86604	6.60073e-12	1.64497e-11	2.45323e-12	TRUE	transposase	/
PXO_02418	0.412798	0.459014	6.86141	6.81827e-12	1.69829e-11	2.53274e-12	TRUE	hypothetical protein	/
PXO_03110	0.300174	0.346389	6.85771	6.99733e-12	1.74197e-11	2.59789e-12	TRUE	F0F1 ATP synthase subunit delta	atpH
PXO_00054	-0.559512	-0.513296	-6.84686	7.54893e-12	1.87831e-11	2.80121e-12	TRUE	methyl-accepting chemotaxis protein	/
PXO_00724	0.742915	0.78913	6.844	7.7012e-12	1.91519e-11	2.85621e-12	TRUE	histidine utilization repressor	hutC
PXO_01983	0.7633	0.809515	6.8388	7.98597e-12	1.98496e-11	2.96027e-12	TRUE	intracellular protease I	/
PXO_04095	0.537522	0.583737	6.83765	8.05021e-12	1.99988e-11	2.98252e-12	TRUE	hypothetical protein	/
PXO_04408	0.685619	0.731834	6.83185	8.3828e-12	2.08141e-11	3.10411e-12	TRUE	hypothetical protein	/
PXO_01748	0.544679	0.590894	6.82697	8.67294e-12	2.15233e-11	3.20987e-12	TRUE	hypothetical protein	/
PXO_02007	-0.238478	-0.192262	-6.82648	8.70205e-12	2.15842e-11	3.21895e-12	TRUE	phenazine biosynthesis protein PhzF	phzF
PXO_00591	0.553133	0.599349	6.80544	1.00742e-11	2.49744e-11	3.72455e-12	TRUE	DNA internalization-related competence protein ComEC/Rec2	/
PXO_01520	0.782095	0.828311	6.80145	1.0357e-11	2.56621e-11	3.82711e-12	TRUE	zinc transporter ZupT	zupT
PXO_03663	1.29624	1.34246	6.79277	1.10001e-11	2.72414e-11	4.06265e-12	TRUE	IS1113 transposase	/
PXO_00874	-0.583193	-0.536978	-6.79196	1.10621e-11	2.73806e-11	4.08339e-12	TRUE	protein YciI	yciI
PXO_03896	0.779284	0.8255	6.79088	1.1145e-11	2.75713e-11	4.11184e-12	TRUE	hypothetical protein	/
PXO_03887	-0.254678	-0.208462	-6.78887	1.13015e-11	2.7944e-11	4.16742e-12	TRUE	MarR family transcriptional regulator	/
PXO_03790	0.929117	0.975332	6.78568	1.15538e-11	2.85528e-11	4.25821e-12	TRUE	monoxygenase	/
PXO_03681	1.42502	1.47124	6.78364	1.17183e-11	2.89443e-11	4.31661e-12	TRUE	proteinase	/
PXO_05782	3.96963	4.01584	6.78297	1.1773e-11	2.90642e-11	4.33448e-12	TRUE	ISXo8 transposase	/
PXO_04864	0.182424	0.22864	6.78022	1.19994e-11	2.96078e-11	4.41555e-12	TRUE	lipoprotein	/
PXO_02735	1.87447	1.92068	6.76932	1.2939e-11	3.19094e-11	4.7588e-12	TRUE	hypothetical protein	/
PXO_00198	1.75489	1.8011	6.76895	1.2972e-11	3.19743e-11	4.76847e-12	TRUE	methyltransferase	/
PXO_04124	0.219668	0.265884	6.76847	1.3015e-11	3.20635e-11	4.78178e-12	TRUE	diaminopimelate epimerase	dapF
PXO_04011	0.114786	0.161001	6.76793	1.30636e-11	3.21665e-11	4.79714e-12	TRUE	30S ribosomal protein S9	rpsI
PXO_03341	0.374396	0.420611	6.76284	1.35312e-11	3.33004e-11	4.96625e-12	TRUE	ABC transporter permease	/
PXO_00309	-0.40489	-0.358674	-6.75798	1.39933e-11	3.44198e-11	5.13319e-12	TRUE	ferredoxin	/
PXO_03793	-5.42626	-5.38005	-6.75292	1.44896e-11	3.56222e-11	5.3125e-12	TRUE	ISXo8 transposase	/
PXO_00310	0.0923079	0.138523	6.75022	1.47621e-11	3.62732e-11	5.40959e-12	TRUE	lipoprotein	/
PXO_00271	2.78427	2.83049	6.74308	1.55062e-11	3.8072e-11	5.67639e-12	TRUE	hypothetical protein	/
PXO_02754	2.78427	2.83049	6.74308	1.55062e-11	3.8072e-11	5.67639e-12	TRUE	ISXoo11 transposase	/
PXO_00917	0.35925	0.405465	6.73877	1.59732e-11	3.91882e-11	5.84432e-12	TRUE	manganese transport protein MntH	/
PXO_03547	0.132164	0.17838	6.73191	1.6745e-11	4.10604e-11	6.12353e-12	TRUE	carboxyl-terminal protease	/
PXO_00168	0.910733	0.956948	6.72691	1.73309e-11	4.24751e-11	6.33451e-12	TRUE	2-C-methyl-D-erythritol 2,4-cyclodiphosphate synthase	ispF
PXO_05561	0.422846	0.469062	6.71644	1.86219e-11	4.56155e-11	6.80285e-12	TRUE	hypothetical protein	/
PXO_03028	-0.885136	-0.83892	-6.71127	1.92936e-11	4.72365e-11	7.04461e-12	TRUE	ISXo8 transposase	/
PXO_03735	0.296422	0.342637	6.70482	2.01653e-11	4.93451e-11	7.35907e-12	TRUE	acyltransferase	/
PXO_02570	-0.811625	-0.765409	-6.70389	2.02949e-11	4.96366e-11	7.40254e-12	TRUE	ISXo8 transposase	/
PXO_00282	5.35755	5.40377	6.70241	2.05009e-11	5.01144e-11	7.4738e-12	TRUE	RhsD protein	/
PXO_04199	0.910114	0.95633	6.6994	2.09283e-11	5.11328e-11	7.62568e-12	TRUE	DnaJ domain-containing protein	/
PXO_04093	0.250146	0.296362	6.69774	2.11671e-11	5.16896e-11	7.70871e-12	TRUE	hypothetical protein	/
PXO_02710	0.0725289	0.118745	6.69723	2.12411e-11	5.18436e-11	7.73169e-12	TRUE	acyl carrier protein	acpP
PXO_00615	3.9386	3.98482	6.69447	2.16449e-11	5.28019e-11	7.8746e-12	TRUE	ISXoo11 transposase	/
PXO_00420	0.183831	0.230046	6.69218	2.19873e-11	5.36096e-11	7.99505e-12	TRUE	ribonuclease D	rnd
PXO_03005	0.389195	0.435411	6.69176	2.20504e-11	5.37358e-11	8.01387e-12	TRUE	hypothetical protein	/
PXO_03755	0.016576	0.0627916	6.69085	2.21872e-11	5.40414e-11	8.05946e-12	TRUE	5- methyltetrahydropteroyltriglutamate/homocysteine S-methyltransferase	/
PXO_04324	0.2448	0.291015	6.68447	2.31764e-11	5.64217e-11	8.41443e-12	TRUE	N-acetylglucosamine-6-phosphate deacetylase	nagA
PXO_04342	0.901147	0.947362	6.67059	2.54774e-11	6.19915e-11	9.24509e-12	TRUE	hypothetical protein	/
PXO_03816	0.193604	0.23982	6.66786	2.59563e-11	6.31244e-11	9.41404e-12	TRUE	nuclease	/
PXO_00688	-0.270121	-0.223905	-6.65856	2.76524e-11	6.72146e-11	1.0024e-11	TRUE	aspartate alpha-decarboxylase	panD
PXO_01733	-1.0156	-0.969381	-6.6559	2.81563e-11	6.84043e-11	1.02015e-11	TRUE	oxidoreductase	/
PXO_03589	0.270489	0.316704	6.65469	2.83905e-11	6.89378e-11	1.0281e-11	TRUE	class V aminotransferase	/
PXO_00821	0.502997	0.549212	6.65276	2.87652e-11	6.98121e-11	1.04114e-11	TRUE	ethyl tert-butyl ether degradation EthD	ethD
PXO_01136	-0.189541	-0.143326	-6.64656	3.00029e-11	7.27785e-11	1.08538e-11	TRUE	outer membrane usher protein FasD	fasD
PXO_01721	-0.431903	-0.385688	-6.64302	3.07314e-11	7.45075e-11	1.11117e-11	TRUE	lipoprotein	/
PXO_02249	0.242214	0.288429	6.63359	3.27615e-11	7.93887e-11	1.18396e-11	TRUE	succinyl-diaminopimelate desuccinylase	/
PXO_00536	0.424102	0.470317	6.62993	3.35843e-11	8.13409e-11	1.21308e-11	TRUE	phosphate transport system regulatory protein PhoU	phoU
PXO_02714	0.265271	0.311486	6.62843	3.39277e-11	8.21308e-11	1.22486e-11	TRUE	DNA polymerase III subunit delta'	/
PXO_02885	0.196117	0.242333	6.62423	3.49059e-11	8.44556e-11	1.25953e-11	TRUE	ankyrin-like protein	/
PXO_01268	0.141991	0.188207	6.62115	3.56407e-11	8.61893e-11	1.28538e-11	TRUE	N-(5'-phosphoribosyl)anthranilate isomerase	trpF
PXO_02141	1.34618	1.39239	6.61968	3.59977e-11	8.70083e-11	1.2976e-11	TRUE	adenosyl cobinamide kinase adenosyl cobinamide phosphate guanylyltransferase	/;
PXO_01564	0.113159	0.159375	6.61942	3.60603e-11	8.7115e-11	1.29919e-11	TRUE	translocation protein TolB	tolB
PXO_00400	0.313884	0.3601	6.61333	3.75773e-11	9.07335e-11	1.35315e-11	TRUE	hypothetical protein	/
PXO_04283	-0.289838	-0.243622	-6.61293	3.76776e-11	9.09295e-11	1.35596e-11	TRUE	rare lipoprotein A	/
PXO_01568	1.56131	1.60753	6.61287	3.76937e-11	9.0922e-11	1.35596e-11	TRUE	ISXoo13 transposase	/
PXO_00081	-0.704145	-0.65793	-6.60869	3.87744e-11	9.3481e-11	1.39413e-11	TRUE	hypothetical protein	/
PXO_01186	0.0926447	0.13886	6.60835	3.8863e-11	9.36471e-11	1.39634e-11	TRUE	chaperone protein DnaJ	dnaJ
PXO_04658	0.298514	0.344729	6.6083	3.88754e-11	9.36291e-11	1.39634e-11	TRUE	two-component system sensor protein	/
PXO_02645	3.90689	3.95311	6.60481	3.98023e-11	9.58129e-11	1.4289e-11	TRUE	ISXo3 transposase ORF A	/
PXO_03474	0.102427	0.148642	6.59805	4.16595e-11	1.00233e-10	1.49482e-11	TRUE	biopolymer transport ExbD1 protein	/
PXO_01729	-0.50285	-0.456634	-6.59368	4.29043e-11	1.03175e-10	1.5387e-11	TRUE	hypoxanthine-guanine phosphoribosyltransferase	/
PXO_02722	0.798742	0.844957	6.59082	4.3741e-11	1.05134e-10	1.56791e-11	TRUE	hypothetical protein	/
PXO_02263	4.39232	4.43853	6.58639	4.50635e-11	1.08258e-10	1.6145e-11	TRUE	filamentous phage phiLf related protein	/
PXO_02025	0.368829	0.415045	6.57812	4.7643e-11	1.14396e-10	1.70605e-11	TRUE	hypothetical protein	/
PXO_02342	0.185786	0.232001	6.57741	4.78714e-11	1.14886e-10	1.71336e-11	TRUE	proton glutamate symport protein	/
PXO_05491	1.58496	1.63118	6.57133	4.98669e-11	1.19615e-10	1.78387e-11	TRUE	hypothetical protein	/
PXO_02335	1.71425	1.76046	6.56978	5.03911e-11	1.20811e-10	1.80171e-11	TRUE	hypothetical protein	/
PXO_00690	-0.217035	-0.170819	-6.56754	5.11544e-11	1.22579e-10	1.82808e-11	TRUE	3-methyl-2-oxobutanoate hydroxymethyltransferase	panB
PXO_00451	0.0848726	0.131088	6.56651	5.1508e-11	1.23364e-10	1.83979e-11	TRUE	polar amino acid transporter	/
PXO_00237	0.797611	0.843826	6.56354	5.25436e-11	1.25781e-10	1.87582e-11	TRUE	transposase	/
PXO_04457	0.517946	0.564161	6.55812	5.44904e-11	1.30375e-10	1.94434e-11	TRUE	hypothetical protein	/
PXO_00474	0.209685	0.255901	6.53682	6.28409e-11	1.50279e-10	2.24118e-11	TRUE	hypothetical protein	/
PXO_01414	-0.599156	-0.552941	-6.53264	6.46199e-11	1.54455e-10	2.30346e-11	TRUE	hypothetical protein	/
PXO_00588	0.205234	0.25145	6.52533	6.785e-11	1.62094e-10	2.41738e-11	TRUE	lipid A export permease/ATP-binding protein MsbA	msbA
PXO_02745	1.44846	1.49468	6.52401	6.84504e-11	1.63446e-10	2.43754e-11	TRUE	hypothetical protein	/
PXO_04373	0.618806	0.665022	6.52157	6.95775e-11	1.66053e-10	2.47643e-11	TRUE	cell division protein FtsL	ftsL
PXO_04186	0.323172	0.369388	6.51937	7.06024e-11	1.68414e-10	2.51164e-11	TRUE	dipeptidyl peptidase IV	/
PXO_01372	0.923764	0.96998	6.5072	7.65663e-11	1.82549e-10	2.72243e-11	TRUE	hypothetical protein	/
PXO_02339	-0.475713	-0.429498	-6.50265	7.8915e-11	1.88054e-10	2.80426e-11	TRUE	M23 peptidase	/
PXO_00541	0.368613	0.414829	6.50259	7.89471e-11	1.88035e-10	2.80426e-11	TRUE	phosphate ABC transporter permease	pstA
PXO_02741	2	2.04622	6.50003	8.03064e-11	1.91177e-10	2.85111e-11	TRUE	ISXoo3 transposase ORF A	/
PXO_00245	-0.841788	-0.795573	-6.49171	8.48683e-11	2.01935e-10	3.01156e-11	TRUE	ImpA-related N-terminal family	/
PXO_02946	0.473407	0.519623	6.48994	8.58686e-11	2.04213e-10	3.04552e-11	TRUE	hypothetical protein	/
PXO_rna27	1.53727	1.58348	6.48687	8.76383e-11	2.08317e-10	3.10673e-11	TRUE	tRNA-Leu	/
PXO_01798	0.379297	0.425512	6.48649	8.78612e-11	2.08742e-10	3.11307e-11	TRUE	hypothetical protein	/
PXO_04880	0.563682	0.609897	6.48455	8.8999e-11	2.11339e-10	3.1518e-11	TRUE	two-component system sensor protein	/
PXO_02394	0.549162	0.595377	6.48332	8.97248e-11	2.12956e-10	3.17591e-11	TRUE	alpha-1,2-mannosidase	/
PXO_05476	-0.34841	-0.302194	-6.47831	9.2755e-11	2.20038e-10	3.28152e-11	TRUE	hypothetical protein	/
PXO_02914	0.520929	0.567144	6.47581	9.43065e-11	2.23606e-10	3.33474e-11	TRUE	transposase	/
PXO_03676	0.543824	0.590039	6.47409	9.53859e-11	2.26052e-10	3.37122e-11	TRUE	4-deoxy-L-threo-5-hexosulose-uronate ketol-isomerase	/
PXO_01770	-0.231611	-0.185395	-6.47256	9.63539e-11	2.28232e-10	3.40373e-11	TRUE	oxacillin resistance-associated protein fmtc	fmtc
[truncated: 1,077 more rows]
