# Supplementary material for: Comparative Transcriptome Profiling Reveals Different Expression Patterns in Xanthomonas oryzae pv. oryzae Strains with Putative Virulence-Relevant Genes
Source: PLoS One. 2013 May 29;8(5):e64267. doi: 10.1371/journal.pone.0064267 (PMC3667120; doi:10.1371/journal.pone.0064267)
Supplement: Table S4 — Differentially expressed genes in Xanthomonas oryzae pv. oryzae strains when strain GD1358 (C5) from China is compared with strain PXO86 (P2) from the Philippines. (XLS) [file pone.0064267.s007.xls]

## Sheet: p2c5_deg.tab.anno
GeneID	log2(Fold_change)	log2(Fold_change) normalized	z-score	p-value	q-value(Benjamini et al. 1995)	q-value(Storey et al. 2003)	Signature(p-value < 0.001)	Function	GeneName
PXO_03418	6.90504	6.62109	38.8078	0	0	0	TRUE	hypothetical protein	/
PXO_03417	1.46562	1.18166	88.5257	0	0	0	TRUE	HrpF/NolX/HrpK	hrpF
PXO_03411	3.70646	3.4225	71.2604	0	0	0	TRUE	HrpE type III pilin	hrpE
PXO_03409	2.69572	2.41177	49.4089	0	0	0	TRUE	protein HrpD5	/
PXO_03401	2.44962	2.16567	46.9242	0	0	0	TRUE	type III hypothetical protein HrpB1/HrpK	/
PXO_03399	2.40041	2.11646	51.4678	0	0	0	TRUE	type III secretion apparatus lipoprotein, YscJ/HrcJ family	/
PXO_03396	2.22739	1.94343	41.8122	0	0	0	TRUE	type III secretion system ATPase	/
PXO_03393	1.15999	0.876034	57.1185	0	0	0	TRUE	HrpA type III secretion outer membrane pore, YscC/HrcC family	hrpA1
PXO_03392	2.95468	2.67072	132.762	0	0	0	TRUE	protein Hpa1	hpa1
PXO_03390	3.35033	3.06638	61.2793	0	0	0	TRUE	hypothetical protein	/
PXO_03378	-1.43101	-1.71496	-101.677	0	0	0	TRUE	signal protein with GGDEF domain	/
PXO_03361	2.58157	2.29762	59.5448	0	0	0	TRUE	VirK protein	virK
PXO_03357	2.68557	2.40162	64.9142	0	0	0	TRUE	ISXoo7 transposase	/
PXO_03356	2.06373	1.77978	42.9369	0	0	0	TRUE	hypothetical protein	/
PXO_03348	-1.90293	-2.18688	-54.6386	0	0	0	TRUE	hypothetical protein	/
PXO_03638	3.43708	3.15313	56.7699	0	0	0	TRUE	hypothetical protein	/
PXO_03611	-0.313025	-0.596978	-42.4398	0	0	0	TRUE	TonB-dependent outer membrane receptor	/
PXO_03599	3.72063	3.43667	45.7288	0	0	0	TRUE	transposase	/
PXO_03553	-0.640717	-0.92467	-39.2704	0	0	0	TRUE	RecF/RecN/SMC N terminal domain-containing protein	/
PXO_03867	1.76781	1.48386	43.9737	0	0	0	TRUE	TonB-dependent receptor	/
PXO_03859	2.44392	2.15997	101.498	0	0	0	TRUE	hypothetical protein	/
PXO_03833	2.40905	2.1251	86.8946	0	0	0	TRUE	hypothetical protein	/
PXO_03827	1.16555	0.881599	81.9931	0	0	0	TRUE	TonB-dependent receptor	/
PXO_03819	1.9333	1.64935	89.1005	0	0	0	TRUE	hypothetical protein	/
PXO_03707	5.46754	5.18359	106.326	0	0	0	TRUE	hypothetical protein	/
PXO_03702	1.95169	1.66774	64.4367	0	0	0	TRUE	XopX effector protein	/
PXO_03699	1.82405	1.5401	77.5981	0	0	0	TRUE	phospho-2-dehydro-3-deoxyheptonate aldolase	/
PXO_03945	-1.9985	-2.28245	-85.0737	0	0	0	TRUE	signal protein with HD-GYP domain	/
PXO_04054	-0.189007	-0.47296	-37.7462	0	0	0	TRUE	LysM domain-containing protein	/
PXO_04112	4.44311	4.15916	43.4647	0	0	0	TRUE	membrane protein	/
PXO_04241	1.4572	1.17325	50.5852	0	0	0	TRUE	EF hand domain-containing protein	/
PXO_04238	2.94673	2.66278	37.76	0	0	0	TRUE	hypothetical protein	/
PXO_04168	-0.0826121	-0.366565	-41.8987	0	0	0	TRUE	avidin family	/
PXO_04167	8.1109	7.82695	52.0065	0	0	0	TRUE	ISXo1 transposase	/
PXO_04165	-0.977705	-1.26166	-60.7822	0	0	0	TRUE	trehalase	treA
PXO_04155	-1.82345	-2.1074	-144.961	0	0	0	TRUE	signal protein with GAF,PAS(PAC) and GGDEF domains	/
PXO_04142	8.58721	8.30326	40.3969	0	0	0	TRUE	ISXoo13 transposase	/
PXO_04303	1.13247	0.848518	56.1075	0	0	0	TRUE	phospholipid-binding domain family	/
PXO_04326	-0.641941	-0.925894	-39.3899	0	0	0	TRUE	N-glycosyltransferase	pgaC
PXO_04327	-0.660396	-0.944349	-63.3121	0	0	0	TRUE	biofilm PGA synthesis lipoprotein PgaB	pgaB
PXO_04441	-2.06167	-2.34562	-83.6232	0	0	0	TRUE	cystathionine gamma-synthase	/
PXO_04439	7.67151	7.38755	137.158	0	0	0	TRUE	ISXoo6 transposase	/
PXO_04423	1.43401	1.15006	59.0407	0	0	0	TRUE	hypothetical protein	/
PXO_04409	1.23242	0.948469	67.1699	0	0	0	TRUE	ABC transporter ATP-binding protein	/
PXO_04340	1.2708	0.986847	40.9998	0	0	0	TRUE	sulfotransferase	/
PXO_04338	-0.36781	-0.651763	-62.8069	0	0	0	TRUE	S-adenosyl-L-homocysteine hydrolase	ahcY
PXO_04631	1.90975	1.62579	42.3082	0	0	0	TRUE	protocatechuate 4,5-dioxygenase subunit beta	/
PXO_04629	2.07096	1.78701	38.9905	0	0	0	TRUE	transcriptional regulator	/
PXO_04622	1.91085	1.62689	38.7855	0	0	0	TRUE	gluconolactonase	/
PXO_04551	-2.1763	-2.46026	-157.477	0	0	0	TRUE	hypothetical protein	/
PXO_04552	-1.28488	-1.56883	-39.5693	0	0	0	TRUE	transcriptional regulator	/
PXO_04538	4.01371	3.72975	155.64	0	0	0	TRUE	elongation factor Tu	tuf
PXO_04530	0.619876	0.335923	39.9254	0	0	0	TRUE	DNA-directed RNA polymerase subunit beta	rpoB
PXO_04525	0.682182	0.398229	43.2879	0	0	0	TRUE	elongation factor G	fusA
PXO_04524	-1.48327	-1.76722	-112.754	0	0	0	TRUE	elongation factor Tu	tuf
PXO_04504	1.41015	1.1262	48.2348	0	0	0	TRUE	50S ribosomal protein L18	rplR
PXO_04503	1.14362	0.859672	46.1892	0	0	0	TRUE	30S ribosomal protein S5	rpsE
PXO_04500	1.16254	0.878592	42.261	0	0	0	TRUE	preprotein translocase subunit SecY	secY
PXO_04695	-1.10388	-1.38783	-41.269	0	0	0	TRUE	hypothetical protein	/
PXO_04701	1.3947	1.11075	40.4928	0	0	0	TRUE	DNA repair ATPase	/
PXO_04702	10.1004	9.81645	62.0773	0	0	0	TRUE	lipoprotein	/
PXO_04714	2.26085	1.9769	52.8279	0	0	0	TRUE	lipoprotein	/
PXO_04755	-4.49537	-4.77932	-112.472	0	0	0	TRUE	chemotaxis-specific methylesterase	/
PXO_04754	-5.4337	-5.71765	-127.847	0	0	0	TRUE	CheR methyltransferase, SAM binding domain	cheR
PXO_04753	-6.01046	-6.29441	-177.022	0	0	0	TRUE	Response regulator with EAL domain	/
PXO_04752	-5.69347	-5.97742	-151.732	0	0	0	TRUE	chemotaxis protein	/
PXO_04751	-6.01064	-6.29459	-275.532	0	0	0	TRUE	chemotaxis protein	/
PXO_04749	-5.02157	-5.30553	-65.8595	0	0	0	TRUE	hypothetical protein	/
PXO_04746	-2.12561	-2.40957	-102.848	0	0	0	TRUE	stas domain	/
PXO_04735	10.2628	9.97883	100.551	0	0	0	TRUE	DNA (cytosine-5)-methyltransferase PliMCI	pliMCI
PXO_04733	11.3487	11.0648	38.8491	0	0	0	TRUE	hypothetical protein	/
PXO_04731	12.1269	11.8429	67.2935	0	0	0	TRUE	transposase TnpA, ISL3 family	tnpA
PXO_04732	2.00436	1.7204	94.2435	0	0	0	TRUE	ISXoo2 transposase	/
PXO_04730	2.18478	1.90082	162.348	0	0	0	TRUE	cysteine protease	/
PXO_04826	-2.51444	-2.79839	-124.092	0	0	0	TRUE	signal protein with PAS(PAC), GGDEF and EAL domains	/
PXO_04833	2.1294	1.84545	60.0164	0	0	0	TRUE	beta-lactamase	/
PXO_04887	-0.328081	-0.612035	-55.7467	0	0	0	TRUE	pilin biogenesis protein	/
PXO_04865	-0.211128	-0.495082	-58.328	0	0	0	TRUE	TonB-dependent outer membrane Receptor	/
PXO_04858	2.28943	2.00547	42.3394	0	0	0	TRUE	EF hand domain-containing protein	/
PXO_00009	-0.975016	-1.25897	-116.119	0	0	0	TRUE	ubiquinol oxidase subunit II	cyoA
PXO_00008	-1.03224	-1.3162	-145.522	0	0	0	TRUE	cytOchrome o ubiquinol oxidase, subunit I	cyoB
PXO_00007	-1.26443	-1.54839	-79.5474	0	0	0	TRUE	cytOchrome o ubiquinol oxidase, subunit III	cyoC
PXO_00006	-1.2577	-1.54165	-61.0403	0	0	0	TRUE	cytOchrome o ubiquinol oxidase subunit IV	cyoD
PXO_00005	-0.91914	-1.20309	-47.3283	0	0	0	TRUE	PDZ domain family protein	/
PXO_05538	7.30978	7.02583	78.4465	0	0	0	TRUE	RHS Repeat family	rhs
PXO_00285	-2.19979	-2.48374	-46.5901	0	0	0	TRUE	RhsD protein	rhsD
PXO_00272	1.78585	1.5019	42.2734	0	0	0	TRUE	hypothetical protein	/
PXO_00227	3.22012	2.93616	44.8768	0	0	0	TRUE	TAL effector AvrBs3/PthA	pthXo1
PXO_00143	-1.14115	-1.42511	-38.9381	0	0	0	TRUE	replicative DNA helicase	/
PXO_00061	-0.479007	-0.76296	-42.9948	0	0	0	TRUE	bifunctional aconitate hydratase 2/2-methylisocitrate dehydratase	acnB
PXO_00058	-1.30571	-1.58967	-104.79	0	0	0	TRUE	C-di-GMP phosphodiesterase A	pdeA
PXO_00057	-1.48805	-1.772	-93.4589	0	0	0	TRUE	chemotaxis-specific methylesterase	/
PXO_00056	-1.56341	-1.84737	-82.7657	0	0	0	TRUE	chemoreceptor glutamine deamidase CheD	/
PXO_00055	-2.03119	-2.31514	-131.802	0	0	0	TRUE	chemotaxis protein methyltransferase 2	/
PXO_00050	-1.69892	-1.98287	-111.159	0	0	0	TRUE	chemotaxis signal transduction protein	/
PXO_00049	-1.46253	-1.74648	-68.5881	0	0	0	TRUE	type IV pilus assembly protein PilZ	pilZ
PXO_00047	-1.8568	-2.14075	-143.594	0	0	0	TRUE	chemotaxis protein	/
PXO_00046	-1.9143	-2.19825	-165.988	0	0	0	TRUE	chemotaxis protein	/
PXO_00043	-2.32122	-2.60518	-260.377	0	0	0	TRUE	chemotaxis protein	/
PXO_00041	-0.975736	-1.25969	-115.543	0	0	0	TRUE	chemotaxis protein	/
PXO_00039	-2.04123	-2.32518	-162.58	0	0	0	TRUE	chemotaxis protein	/
PXO_00038	-2.11046	-2.39441	-133.408	0	0	0	TRUE	hypothetical protein	/
PXO_00037	-1.98904	-2.27299	-61.4429	0	0	0	TRUE	hypothetical protein	/
PXO_00032	-1.55103	-1.83498	-222.369	0	0	0	TRUE	chemotaxis protein CheA	cheA
PXO_00031	-1.65542	-1.93938	-110.367	0	0	0	TRUE	chemotaxis response regulator	/
PXO_00030	-1.64145	-1.92541	-94.7517	0	0	0	TRUE	hypothetical protein	/
PXO_00029	-1.83599	-2.11994	-139.574	0	0	0	TRUE	chemotaxis protein	/
PXO_00028	-2.19601	-2.47996	-139.317	0	0	0	TRUE	chromosome partioning protein	/
PXO_00027	-1.55683	-1.84078	-101.855	0	0	0	TRUE	flagellar motor protein MotD	/
PXO_00026	-2.36758	-2.65153	-146.83	0	0	0	TRUE	flagellar motor protein	motC
PXO_00505	2.02275	1.7388	42.213	0	0	0	TRUE	TAL effector AvrBs3/PthA	talC3b
PXO_00500	2.91259	2.62864	51.924	0	0	0	TRUE	hypothetical protein	/
PXO_00470	-0.815661	-1.09961	-53.1818	0	0	0	TRUE	integral membrane transporter	/
PXO_00468	-0.768038	-1.05199	-65.8621	0	0	0	TRUE	oxidoreductase alpha (molybdopterin) subunit	/
PXO_00466	-2.15696	-2.44091	-148.224	0	0	0	TRUE	two-component system regulatory protein with GGDEF domain	/
PXO_00407	1.2289	0.94495	40.59	0	0	0	TRUE	polyhydroxyalkanoate synthesis repressor PhaR	phaR
PXO_00382	1.26876	0.984803	38.9507	0	0	0	TRUE	elongation factor P	efp
PXO_00368	-5.24713	-5.53108	-80.6748	0	0	0	TRUE	ISXo1 transposase	/
PXO_00352	1.35828	1.07432	45.1236	0	0	0	TRUE	argininosuccinate synthase	argG
PXO_00349	2.04832	1.76437	50.4651	0	0	0	TRUE	acetylglutamate kinase	/
PXO_00789	-0.688519	-0.972472	-42.136	0	0	0	TRUE	phosphate ABC transporter substrate-binding protein	pstS
PXO_00711	0.74248	0.458527	50.1797	0	0	0	TRUE	YapH protein	yapH
PXO_00678	-1.48953	-1.77348	-135.974	0	0	0	TRUE	signal protein with GAF, GGDEF and EAL domains	/
PXO_00677	4.91782	4.63386	98.7296	0	0	0	TRUE	IS1112 transposase	/
PXO_00676	0.95959	0.675636	40.8745	0	0	0	TRUE	beta-glucosidase	/
PXO_00674	1.62399	1.34003	57.9665	0	0	0	TRUE	zinc carboxypeptidase	/
PXO_00671	-1.40964	-1.69359	-72.2254	0	0	0	TRUE	hypothetical protein	/
PXO_00660	3.9633	3.67934	103.573	0	0	0	TRUE	peptidyl-dipeptidase dcp	/
PXO_00636	10.3849	10.101	134.213	0	0	0	TRUE	AAA ATPase	/
PXO_00635	11.1704	10.8864	165.74	0	0	0	TRUE	peptidase S8/S53 subtilisin kexin sedolisin	/
PXO_00634	7.63178	7.34783	46.9312	0	0	0	TRUE	ISXoo8 transposase	/
PXO_00630	12.0158	11.7318	46.2384	0	0	0	TRUE	hypothetical protein	/
PXO_00624	11.6602	11.3763	59.6205	0	0	0	TRUE	cointegrase	/
PXO_00623	10.4633	10.1794	68.5507	0	0	0	TRUE	transposase	/
PXO_00561	-2.4503	-2.73425	-47.4225	0	0	0	TRUE	hypothetical protein	/
PXO_00558	-2.80735	-3.09131	-62.453	0	0	0	TRUE	hypothetical protein	/
PXO_00798	-0.514216	-0.798169	-40.4152	0	0	0	TRUE	two-component system sensor protein	/
PXO_00916	-1.75826	-2.04222	-296.106	0	0	0	TRUE	methyl-accepting chemotaxis protein	/
PXO_00915	-1.59101	-1.87496	-147.977	0	0	0	TRUE	hypothetical protein	/
PXO_00891	0.817612	0.533659	49.8039	0	0	0	TRUE	30S ribosomal protein S1	rpsA
PXO_00878	1.69556	1.4116	52.7166	0	0	0	TRUE	TonB-dependent outer membrane receptor	/
PXO_01235	-1.0138	-1.29776	-49.3441	0	0	0	TRUE	acyl-CoA dehydrogenase, short-chain specific	/
PXO_01234	-0.909075	-1.19303	-59.0146	0	0	0	TRUE	transcriptional regulator	/
PXO_01171	-0.236755	-0.520708	-40.5239	0	0	0	TRUE	1-deoxy-D-xylulose-5-phosphate synthase	dxs
PXO_01153	-2.56018	-2.84413	-44.1488	0	0	0	TRUE	transcriptional regulator	/
PXO_01133	-2.17598	-2.45994	-40.4928	0	0	0	TRUE	pili assembly chaperone	/
PXO_01132	1.14048	0.85653	40.8142	0	0	0	TRUE	30S ribosomal protein S2	rpsB
PXO_01811	-1.38531	-1.66926	-95.2407	0	0	0	TRUE	PHB depolymerase	/
PXO_01766	1.65616	1.3722	147.297	0	0	0	TRUE	hypothetical protein	/
PXO_01730	3.93626	3.65231	104.042	0	0	0	TRUE	5'-methylthioadenosine phosphorylase	/
PXO_01684	1.51903	1.23508	39.7739	0	0	0	TRUE	L-serine ammonia-lyase	sdaA
PXO_01667	-0.434855	-0.718808	-37.8796	0	0	0	TRUE	hypothetical protein	/
PXO_01666	-0.170447	-0.4544	-61.2585	0	0	0	TRUE	TonB-dependent outer membrane Receptor	/
PXO_01664	-0.643195	-0.927148	-40.9341	0	0	0	TRUE	hydrolase, alpha/beta fold family	/
PXO_01644	0.929216	0.645263	94.1973	0	0	0	TRUE	TonB-dependent receptor	/
PXO_01625	1.48713	1.20318	40.3078	0	0	0	TRUE	hypothetical protein	/
PXO_01624	-1.4542	-1.73815	-40.8337	0	0	0	TRUE	hypothetical protein	/
PXO_01620	2.42457	2.14062	57.5275	0	0	0	TRUE	leucin rich protein	/
PXO_01609	-0.819534	-1.10349	-46.0418	0	0	0	TRUE	hypothetical protein	/
PXO_01608	-0.941323	-1.22528	-86.7941	0	0	0	TRUE	glutamate methyltransferase	/
PXO_01607	-0.902917	-1.18687	-196.887	0	0	0	TRUE	PilL protein	pilL
PXO_01605	-0.766052	-1.05001	-81.3215	0	0	0	TRUE	pilus biogenesis protein	/
PXO_01603	-0.861721	-1.14567	-66.4686	0	0	0	TRUE	PilH protein	pilH
PXO_01602	-0.858732	-1.14269	-77.0512	0	0	0	TRUE	type IV pilus response regulator PilG	pilG
PXO_01501	-2.07155	-2.3555	-63.7559	0	0	0	TRUE	ISXoo6 transposase	/
PXO_01451	-2.52346	-2.80741	-52.277	0	0	0	TRUE	hypothetical protein	/
PXO_01394	1.20157	0.917617	55.0184	0	0	0	TRUE	exopolysaccharide xanthan biosynthesis glycosyltransferase GumD	gumD
PXO_01391	-0.74733	-1.03128	-48.3308	0	0	0	TRUE	exopolysaccharide xanthan biosynthesis export protein GumB	gumB
PXO_01374	1.32004	1.03609	38.7934	0	0	0	TRUE	excinuclease ABC subunit B	uvrB
PXO_01370	5.92843	5.64447	49.6066	0	0	0	TRUE	ISXoo6 transposase	/
PXO_01351	10.2472	9.96326	64.6293	0	0	0	TRUE	hypothetical protein	/
PXO_01325	-0.991445	-1.2754	-53.458	0	0	0	TRUE	type IV pilin	/
PXO_01324	-1.13499	-1.41894	-218.276	0	0	0	TRUE	protein PilY1	pilY1
PXO_01323	-1.0357	-1.31965	-54.7024	0	0	0	TRUE	protein PilX	pilX
PXO_01322	-1.08564	-1.36959	-91.2216	0	0	0	TRUE	prepilin-type N-terminal cleavage/methylation domain-containing protein	/
PXO_01321	-1.1345	-1.41846	-56.9704	0	0	0	TRUE	type IV pilus modification protein PilV	pilV
PXO_01278	-0.503055	-0.787008	-46.4022	0	0	0	TRUE	signal protein with HAMP, GGDEF and EAL domains	/
PXO_01277	-0.781013	-1.06497	-55.928	0	0	0	TRUE	hypothetical protein	/
PXO_01836	3.81056	3.5266	50.303	0	0	0	TRUE	ISXoo4 transposase	/
PXO_02130	-1.44831	-1.73227	-55.7105	0	0	0	TRUE	sulfite reductase	/
PXO_02129	-1.36444	-1.6484	-81.6703	0	0	0	TRUE	TonB-dependent receptor	/
PXO_02122	-2.24909	-2.53304	-49.2778	0	0	0	TRUE	hypothetical protein	/
PXO_02109	1.54991	1.26596	105.395	0	0	0	TRUE	catalase	katE
PXO_02108	2.49913	2.21517	58.3583	0	0	0	TRUE	hypothetical protein	/
PXO_02107	3.70538	3.42143	70.9375	0	0	0	TRUE	hypothetical protein	/
PXO_02082	2.26733	1.98338	37.753	0	0	0	TRUE	transcriptional regulator uid family	/
PXO_02080	3.24634	2.96238	39.4933	0	0	0	TRUE	synthetase/amidase	/
PXO_02079	2.41613	2.13217	66.3705	0	0	0	TRUE	hypothetical protein	/
PXO_02070	13.0681	12.7842	60.4654	0	0	0	TRUE	type I restriction enzyme EcoAI R protein	/
PXO_02058	-2.28442	-2.56837	-50.2021	0	0	0	TRUE	hypothetical protein	/
PXO_02047	0.999665	0.715712	84.798	0	0	0	TRUE	Hcp family protein	/
PXO_02034	2.75185	2.4679	67.1362	0	0	0	TRUE	hypothetical protein	/
PXO_02033	4.17779	3.89383	43.5848	0	0	0	TRUE	hypothetical protein	/
PXO_02032	5.12273	4.83877	45.8453	0	0	0	TRUE	hypothetical protein	/
PXO_02001	-1.681	-1.96496	-42.3599	0	0	0	TRUE	Holliday junction resolvase-like protein	/
PXO_01993	-0.567765	-0.851718	-57.678	0	0	0	TRUE	twitching motility protein	/
PXO_01966	8.73217	8.44821	53.3131	0	0	0	TRUE	ISXo2 transposase	/
PXO_01965	4.3891	4.10515	63.1283	0	0	0	TRUE	serine-pyruvate aminotransferase	/
PXO_01964	3.48804	3.20408	160.37	0	0	0	TRUE	O-acetylhomoserine sulfhydrylase	metY
PXO_01963	3.0028	2.71885	134.869	0	0	0	TRUE	glutamine synthetase	/
PXO_01953	1.17237	0.88842	62.2788	0	0	0	TRUE	HrpX/HrpB	hrpX
PXO_01938	1.78716	1.5032	47.9786	0	0	0	TRUE	TonB-dependent outer membrane Receptor	/
PXO_02158	0.902018	0.618064	56.9445	0	0	0	TRUE	ATP-dependent chaperone ClpB	clpB
PXO_02216	-1.93284	-2.21679	-41.1648	0	0	0	TRUE	phospholipase/carboxylesterase	/
PXO_02215	-2.65841	-2.94236	-150.966	0	0	0	TRUE	cytochrome D ubiquinol oxidase subunit II	cydB
PXO_02214	-2.63265	-2.9166	-180.198	0	0	0	TRUE	cytochrome D ubiquinol oxidase subunit I	/
PXO_02351	-0.727179	-1.01113	-147.569	0	0	0	TRUE	fimbrial assembly protein	/
PXO_02352	-0.77791	-1.06186	-65.1819	0	0	0	TRUE	fimbrial assembly protein	/
PXO_02353	-0.775065	-1.05902	-77.8463	0	0	0	TRUE	fimbrial assembly membrane protein	/
PXO_02354	-0.725633	-1.00959	-72.5011	0	0	0	TRUE	fimbrial assembly membrane protein	/
PXO_02355	-0.610179	-0.894132	-80.1804	0	0	0	TRUE	fimbrial assembly membrane protein	/
PXO_02395	0.976985	0.693031	44.3902	0	0	0	TRUE	malic enzyme	/
PXO_02396	1.25665	0.972693	58.9885	0	0	0	TRUE	C4-dicarboxylate transporter DctA	/
PXO_02397	-0.273254	-0.557208	-49.3697	0	0	0	TRUE	polyphosphate-selective porin O	/
PXO_02466	-4.01412	-4.29808	-43.9993	0	0	0	TRUE	site-specific DNA methylase	/
PXO_02475	0.673432	0.389478	48.1059	0	0	0	TRUE	ATP-dependent protease La	lon
PXO_02523	-0.0386393	-0.322593	-50.3958	0	0	0	TRUE	OmpA family outer membrane protein	/
PXO_02544	2.53634	2.25239	45.0834	0	0	0	TRUE	glutathione S-transferase	/
PXO_02606	0.871841	0.587888	44.2673	0	0	0	TRUE	acetolactate synthase 2 catalytic subunit	ilvB
PXO_02609	0.95096	0.667007	61.8464	0	0	0	TRUE	2-isopropylmalate synthase	leuA
PXO_02610	1.29138	1.00742	49.0427	0	0	0	TRUE	3-isopropylmalate dehydrogenase	leuB
PXO_02611	1.39434	1.11039	44.7173	0	0	0	TRUE	methyltransferase in menaquinone/biotin biosynthesis	/
PXO_02672	1.57954	1.29559	40.9993	0	0	0	TRUE	extracellular protease	/
PXO_02671	1.53141	1.24746	130.569	0	0	0	TRUE	adhesin-like protein A	xadA
PXO_02651	8.61839	8.33443	54.6964	0	0	0	TRUE	ISXo8 transposase	/
PXO_03144	-2.85984	-3.1438	-114.197	0	0	0	TRUE	hypothetical protein	/
PXO_03128	-2.08181	-2.36577	-187.772	0	0	0	TRUE	hypothetical protein	/
PXO_03073	-1.34703	-1.63098	-71.2709	0	0	0	TRUE	D-amino acid dehydrogenase small subunit	/
PXO_03068	-2.48142	-2.76537	-115.13	0	0	0	TRUE	flagellar motor protein MotA	motA
PXO_03067	-2.18491	-2.46886	-96.7145	0	0	0	TRUE	flagellar motor protein MotB	motB
PXO_03037	0.820689	0.536736	42.8341	0	0	0	TRUE	hypothetical protein	/
PXO_02988	10.0974	9.81342	39.2283	0	0	0	TRUE	hypothetical protein	/
PXO_02987	11.3998	11.1159	39.3754	0	0	0	TRUE	hypothetical protein	/
PXO_02986	9.96181	9.67786	53.4407	0	0	0	TRUE	ABC transporter ATP-binding protein	/
PXO_02976	10.2033	9.91939	80.7743	0	0	0	TRUE	filamentous hemagglutinin	fhaB
PXO_02951	2.66093	2.37698	144.211	0	0	0	TRUE	hypothetical protein	/
PXO_02898	1.80225	1.5183	53.0874	0	0	0	TRUE	ribonucleotide-diphosphate reductase subunit beta	nrdF
PXO_02897	1.11929	0.835341	71.9164	0	0	0	TRUE	ribonucleotide-diphosphate reductase subunit alpha	/
PXO_02896	11.4582	11.1742	56.5464	0	0	0	TRUE	hypothetical protein	/
PXO_02853	1.52321	1.23925	39.3743	0	0	0	TRUE	hypothetical protein	/
PXO_02833	-1.45149	-1.73544	-58.8743	0	0	0	TRUE	hypothetical protein	/
PXO_02830	0.988924	0.704971	85.7067	0	0	0	TRUE	catalase	/
PXO_02814	-0.430887	-0.71484	-45.998	0	0	0	TRUE	delta-aminolevulinic acid dehydratase	hemB
PXO_02760	2.462	2.17805	120.554	0	0	0	TRUE	XopN effector	/
PXO_02753	1.8752	1.59125	43.3921	0	0	0	TRUE	membrane protein YebN	yebN
PXO_02746	1.54087	1.25692	86.0338	0	0	0	TRUE	polyvinylalcohol dehydrogenase	/
PXO_03301	-0.579649	-0.863602	-71.8258	0	0	0	TRUE	endoglucanase	/
PXO_03282	-4.90529	-5.18924	-46.2066	0	0	0	TRUE	hypothetical protein	/
PXO_03510	10.4805	10.1965	81.4897	0	0	0	TRUE	prophage Lp2 protein 6	/
PXO_03503	-4.28812	-4.57207	-112.959	0	0	0	TRUE	glycerate kinase	/
PXO_03502	-2.54644	-2.83039	-62.4769	0	0	0	TRUE	MFS transporter	/
PXO_03514	-1.88956	-2.17352	-37.2186	3.41512e-303	6.42367e-302	8.73713e-303	TRUE	paar motif family	/
PXO_02200	2.14216	1.85821	37.1262	1.06042e-301	1.98671e-300	2.70222e-301	TRUE	SapC superfamily	sapC
PXO_04420	1.12628	0.842331	37.0514	1.70222e-300	3.17658e-299	4.32061e-300	TRUE	glycoside hydrolase family protein	/
PXO_00427	-1.27361	-1.55757	-37.0342	3.22058e-300	5.98649e-299	8.1425e-300	TRUE	transcriptional regulator	/
PXO_02081	2.83623	2.55228	36.9566	5.71357e-299	1.0579e-297	1.4389e-298	TRUE	hypothetical protein	/
PXO_04638	-0.665909	-0.949862	-36.9436	9.23115e-299	1.70255e-297	2.31572e-298	TRUE	2-octaprenyl-6-methoxyphenyl hydroxylase	ubiH
PXO_03296	1.42949	1.14554	36.9117	3.00198e-298	5.51526e-297	7.50156e-298	TRUE	alcohol dehydrogenase	/
PXO_03403	2.54495	2.261	36.9115	3.01903e-298	5.52518e-297	7.51505e-298	TRUE	protein HrcV	hrcV
PXO_04172	1.74211	1.45816	36.6163	1.57438e-293	2.87022e-292	3.90392e-293	TRUE	hypothetical protein	/
PXO_03509	11.1163	10.8324	36.532	3.44293e-292	6.25268e-291	8.50456e-292	TRUE	bleomycin resistance protein	/
PXO_02977	12.4419	12.158	36.4799	2.31425e-291	4.18684e-290	5.69472e-291	TRUE	filamentous hemagglutinin	/
PXO_02029	1.51585	1.2319	36.3977	4.62764e-290	8.34031e-289	1.1344e-289	TRUE	Rhs element Vgr protein	/
PXO_03600	4.72691	4.44296	36.3889	6.37291e-290	1.14423e-288	1.55631e-289	TRUE	ISXo2 transposase	/
PXO_04280	-0.568604	-0.852557	-36.3453	3.11915e-289	5.57916e-288	7.58848e-289	TRUE	ATP-dependent protease peptidase subunit	hslV
PXO_04805	1.57804	1.29408	36.2321	1.9015e-287	3.38839e-286	4.60871e-287	TRUE	acyl-CoA dehydrogenase 1	/
PXO_02608	1.1311	0.84715	36.1447	4.50339e-286	7.99478e-285	1.08741e-285	TRUE	threonine dehydratase	/
PXO_02603	1.20511	0.921153	36.0895	3.31564e-285	5.86422e-284	7.9762e-285	TRUE	thiamine biosynthesis protein ThiC	thiC
PXO_02696	1.37538	1.09143	36.0365	2.24593e-284	3.95752e-283	5.3828e-284	TRUE	CRISPR-associated protein Cas1	cas
PXO_04506	1.07746	0.793505	35.9687	2.578e-283	4.52582e-282	6.15578e-283	TRUE	50S ribosomal protein L6	/
PXO_03127	-0.83341	-1.11736	-35.9635	3.1093e-283	5.43841e-282	7.39703e-283	TRUE	hypothetical protein	/
PXO_02513	1.45853	1.17457	35.7938	1.38007e-280	2.40498e-279	3.27113e-280	TRUE	L-threonine 3-dehydrogenase	tdh
PXO_01604	-0.601331	-0.885284	-35.782	2.10199e-280	3.6496e-279	4.96399e-280	TRUE	pilus biogenesis protein	/
PXO_03081	1.46895	1.185	35.6425	3.07862e-278	5.32579e-277	7.24385e-278	TRUE	hypothetical protein	/
PXO_00033	-0.588475	-0.872428	-35.5505	8.15856e-277	1.40624e-275	1.91269e-276	TRUE	transposition helper protein	/
PXO_02128	-0.534135	-0.818088	-35.5303	1.67703e-276	2.88012e-275	3.91739e-276	TRUE	hypothetical protein	/
PXO_02975	12.3376	12.0537	35.5192	2.48115e-276	4.24572e-275	5.77479e-276	TRUE	outer membrane hemolysin activator protein	fhaC
PXO_02308	1.03704	0.753089	35.497	5.46232e-276	9.31345e-275	1.26676e-275	TRUE	glyceraldehyde-3-phosphate dehydrogenase, type I	gap
PXO_04481	1.79895	1.515	35.2926	7.62451e-273	1.29535e-271	1.76186e-272	TRUE	hypothetical protein	/
PXO_02152	2.02153	1.73758	35.2909	8.08654e-273	1.36894e-271	1.86195e-272	TRUE	heat shock protein 15-like protein	/
PXO_04876	1.42828	1.14432	35.2828	1.07987e-272	1.82156e-271	2.47758e-272	TRUE	NAD synthetase	/
PXO_00350	1.76861	1.48466	35.2787	1.248e-272	2.09771e-271	2.85319e-272	TRUE	acetylornithine deacetylase	/
PXO_00234	2.04471	1.76076	35.2649	2.0282e-272	3.39705e-271	4.62048e-272	TRUE	early chlorosis factor protein	/
PXO_03173	1.14149	0.857538	35.1994	2.04523e-271	3.41352e-270	4.64289e-271	TRUE	mannose-1-phosphate guanylyltransferase/mannose-6-phosphate isomerase	xanB
PXO_04440	8.11582	7.83187	35.1147	4.02511e-270	6.69439e-269	9.10535e-270	TRUE	ISXo2 transposase	/
PXO_00703	1.92498	1.64103	35.092	8.93076e-270	1.48013e-268	2.0132e-269	TRUE	serine protease	/
PXO_03432	2.60111	2.31716	35.0601	2.73412e-269	4.51558e-268	6.14185e-269	TRUE	ISXoo2 transposase	/
PXO_01999	1.37889	1.09494	35.0533	3.47638e-269	5.72154e-268	7.78213e-269	TRUE	hypothetical protein	/
PXO_01817	-0.991813	-1.27577	-34.9879	3.44006e-268	5.64217e-267	7.67417e-268	TRUE	hypothetical protein	/
PXO_02206	0.84411	0.560156	34.8799	1.50113e-266	2.45357e-265	3.33721e-266	TRUE	endoproteinase ArgC	/
PXO_03355	2.0994	1.81545	34.8179	1.30278e-265	2.12206e-264	2.88631e-265	TRUE	hypothetical protein	/
PXO_04561	5.02748	4.74353	34.7819	4.57197e-265	7.42162e-264	1.00945e-264	TRUE	extracellular protease	/
PXO_04071	1.90552	1.62157	34.7363	2.23058e-264	3.60851e-263	4.9081e-264	TRUE	site-specific recombinase	/
PXO_03836	-0.707077	-0.991031	-34.6842	1.36262e-263	2.19687e-262	2.98806e-263	TRUE	glutamine amidotransferase	/
PXO_03667	0.893872	0.609918	34.5252	3.35484e-261	5.3905e-260	7.33186e-261	TRUE	alpha-amylase	/
PXO_00188	1.5987	1.31475	34.4814	1.5221e-260	2.43741e-259	3.31524e-260	TRUE	MFS transporter	/
PXO_02046	0.612679	0.328726	34.4553	3.75718e-260	5.9963e-259	8.15585e-260	TRUE	EvpB protein	evpB
PXO_03252	1.23523	0.951278	34.4128	1.62259e-259	2.5809e-258	3.5104e-259	TRUE	acetate permease	actP
PXO_00649	-1.42461	-1.70856	-34.2175	1.33008e-256	2.10855e-255	2.86793e-256	TRUE	signal protein with GGDEF domain	/
PXO_01307	0.678932	0.394979	34.2154	1.42584e-256	2.25283e-255	3.06418e-256	TRUE	polynucleotide phosphorylase/polyadenylase	/
PXO_02690	1.85667	1.57271	34.0962	8.41091e-255	1.32451e-253	1.80153e-254	TRUE	TonB-dependent outer membrane Receptor	/
PXO_01125	1.56037	1.27642	34.0476	4.40351e-254	6.91148e-253	9.40062e-254	TRUE	1-deoxy-D-xylulose 5-phosphate reductoisomerase	dxr
PXO_00348	1.97821	1.69426	33.8707	1.8018e-251	2.81866e-250	3.83378e-251	TRUE	amino-acid acetyltransferase	/
PXO_rna19	2.91231	2.62836	33.6863	9.16294e-249	1.42869e-247	1.94323e-248	TRUE	tRNA-Leu	/
PXO_04328	-0.210152	-0.494105	-33.6649	1.88954e-248	2.93654e-247	3.99412e-248	TRUE	protein Hmsprotein H	hmsH
PXO_03345	12.1241	11.8402	33.6229	7.77386e-248	1.20419e-246	1.63787e-247	TRUE	hypothetical protein	/
PXO_01585	1.71676	1.4328	33.6217	8.07862e-248	1.24732e-246	1.69653e-247	TRUE	PhoPQ-regulated protein	/
PXO_02707	2.08455	1.8006	33.5912	2.25469e-247	3.46988e-246	4.71955e-247	TRUE	hypothetical protein	/
PXO_03565	-0.463724	-0.747677	-33.574	4.01984e-247	6.16636e-246	8.38715e-247	TRUE	two-component system sensor protein	/
PXO_00346	2.0601	1.77615	33.3933	1.71706e-244	2.62545e-243	3.57099e-244	TRUE	argininosuccinate lyase	/
PXO_03758	-0.0441381	-0.328091	-33.3408	9.90007e-244	1.50888e-242	2.0523e-243	TRUE	FMN reductase	/
PXO_03235	4.64746	4.36351	33.2335	3.53428e-242	5.36939e-241	7.30315e-242	TRUE	hypothetical protein	ligK
PXO_01139	-0.2001	-0.484053	-33.2093	7.90287e-242	1.19679e-240	1.62781e-241	TRUE	methionine aminopeptidase	map
PXO_01591	1.14378	0.859829	33.0948	3.52612e-240	5.32287e-239	7.23989e-240	TRUE	pyrroloquinoline quinone biosynthesis protein PqqB	pqqB
PXO_04496	0.837449	0.553496	32.9205	1.11782e-237	1.68206e-236	2.28784e-237	TRUE	DNA-directed RNA polymerase subunit alpha	rpoA
PXO_01502	-0.555074	-0.839027	-32.8948	2.61176e-237	3.91765e-236	5.32857e-237	TRUE	hypothetical protein	/
PXO_02463	-0.57572	-0.859674	-32.8707	5.75892e-237	8.61113e-236	1.17124e-236	TRUE	hypothetical protein	/
PXO_04361	-0.488845	-0.772798	-32.7129	1.02449e-234	1.52707e-233	2.07704e-234	TRUE	UDP-3-O-[3-hydroxymyristoyl] N-acetylglucosamine deacetylase	lpxC
PXO_03115	2.59063	2.30667	32.6906	2.12578e-234	3.15868e-233	4.29627e-234	TRUE	chorismate mutase	/
PXO_05422	3.14326	2.8593	32.6752	3.51705e-234	5.20963e-233	7.08586e-234	TRUE	hypothetical protein	/
PXO_03398	2.45224	2.16828	32.6703	4.1322e-234	6.10175e-233	8.29928e-234	TRUE	type III hypothetical protein HrpB4	/
PXO_03402	3.21107	2.92711	32.6143	2.5723e-233	3.78655e-232	5.15026e-233	TRUE	type III secretion system protein HrcU	hrcU
PXO_02039	1.25302	0.969067	32.6013	3.9301e-233	5.76739e-232	7.84449e-233	TRUE	EF hand domain-containing protein	/
PXO_02066	1.06141	0.777459	32.5889	5.89082e-233	8.61805e-232	1.17218e-232	TRUE	type I restriction enzyme EcoKI subunit R	hsdR
PXO_02425	10.683	10.399	32.5334	3.59385e-232	5.2415e-231	7.1292e-232	TRUE	ISXo3 transposase ORF B	/
PXO_02652	2.79481	2.51086	32.5331	3.63486e-232	5.28505e-231	7.18844e-232	TRUE	ISXoo3 transposase ORF B	/
PXO_03668	0.800268	0.516315	32.5324	3.7126e-232	5.38156e-231	7.31971e-232	TRUE	alpha-amylase	/
PXO_02350	2.45877	2.17481	32.4777	2.20511e-231	3.18666e-230	4.33432e-231	TRUE	ISXoo2 transposase	/
PXO_00602	0.752996	0.469043	32.4662	3.19739e-231	4.60657e-230	6.26561e-231	TRUE	succinate dehydrogenase flavoprotein subunit	sdhA
PXO_01320	-0.659864	-0.943817	-32.4599	3.93136e-231	5.64687e-230	7.68057e-231	TRUE	pre-pilin like leader sequence	/
PXO_04832	2.34071	2.05675	32.4449	6.39729e-231	9.16107e-230	1.24604e-230	TRUE	ribonuclease activity regulator protein RraA	rraA
PXO_02415	1.74995	1.466	32.4413	7.17639e-231	1.02458e-229	1.39358e-230	TRUE	TonB-dependent receptor	/
PXO_03400	1.86953	1.58558	32.4037	2.43057e-230	3.45974e-229	4.70575e-230	TRUE	type III hypothetical protein HrpB2	/
PXO_03232	3.04286	2.7589	32.3988	2.85013e-230	4.0448e-229	5.50152e-230	TRUE	lactoylglutathione lyase-like lyase	/
PXO_03405	2.30248	2.01853	32.315	4.3083e-229	6.09592e-228	8.29135e-229	TRUE	type III secretion apparatus protein, YscQ/HrcQ family	hrpD1
PXO_01273	1.01397	0.730021	32.2954	8.11505e-229	1.1448e-227	1.5571e-228	TRUE	acetyl-CoA carboxylase subunit beta	accD
PXO_00004	0.845528	0.561575	32.2828	1.22156e-228	1.71817e-227	2.33696e-228	TRUE	Rhs element Vgr protein	/
PXO_03551	-0.117183	-0.401136	-32.224	8.13424e-228	1.14072e-226	1.55154e-227	TRUE	outer membrane protein	/
PXO_03387	1.58696	1.303	32.0522	2.04445e-225	2.85861e-224	3.88812e-225	TRUE	transposase	/
PXO_02579	2.402	2.11805	31.6761	3.319e-220	4.62708e-219	6.29351e-220	TRUE	hypothetical protein	/
PXO_00347	2.10567	1.82172	31.632	1.34061e-219	1.86349e-218	2.53462e-219	TRUE	N-acetyl-gamma-glutamyl-phosphate reductase	argC
PXO_04254	11.8849	11.601	31.6061	3.04483e-219	4.22002e-218	5.73985e-219	TRUE	hypothetical protein	/
PXO_04143	4.81277	4.52882	31.5818	6.56868e-219	9.07742e-218	1.23466e-218	TRUE	transposase	/
PXO_04501	1.06035	0.776401	31.5674	1.03645e-218	1.42814e-217	1.94247e-218	TRUE	50S ribosomal protein L15	rplO
PXO_05417	3.36405	3.0801	31.497	9.55653e-218	1.31298e-216	1.78585e-217	TRUE	hypothetical protein	/
PXO_04857	1.01009	0.726134	31.4904	1.17421e-217	1.6086e-216	2.18793e-217	TRUE	hypothetical protein	/
PXO_02121	-3.87394	-4.15789	-31.4757	1.8655e-217	2.54827e-216	3.46601e-217	TRUE	hypothetical protein	/
PXO_03147	-0.756244	-1.0402	-31.4551	3.57772e-217	4.8731e-216	6.62812e-217	TRUE	ATP-dependent RNA helicase	/
PXO_00800	-0.21103	-0.494983	-31.4008	1.97461e-216	2.68185e-215	3.64771e-216	TRUE	4-hydroxy-3-methylbut-2-en-1-yl diphosphate synthase	ispG
PXO_02458	-0.628465	-0.912419	-31.2577	1.75384e-214	2.37521e-213	3.23063e-214	TRUE	hypothetical protein	/
PXO_03050	1.05347	0.769514	31.2533	2.01357e-214	2.71918e-213	3.69848e-214	TRUE	beta-Ig-H3/fasciclin repeat containing protein	/
PXO_01458	1.43595	1.15199	31.1493	5.18521e-213	6.98235e-212	9.49702e-213	TRUE	hypothetical protein	/
PXO_03994	0.663651	0.379698	31.0941	2.89308e-212	3.88475e-211	5.28383e-212	TRUE	isocitrate dehydrogenase	/
PXO_02119	0.75372	0.469766	30.9927	6.75936e-211	9.05067e-210	1.23102e-210	TRUE	fructose-bisphosphate aldolase class-I	/
PXO_03389	3.73895	3.45499	30.954	2.24418e-210	2.99645e-209	4.07561e-210	TRUE	hypothetical protein	/
PXO_05749	1.56153	1.27758	30.8637	3.66669e-209	4.88205e-208	6.6403e-209	TRUE	hypothetical protein	/
PXO_01274	1.00325	0.719297	30.6789	1.08731e-206	1.44365e-205	1.96358e-206	TRUE	phosphoglucosamine mutase	glmM
PXO_01906	1.01862	0.734672	30.5829	2.06377e-205	2.73247e-204	3.71656e-205	TRUE	outer membrane lipoprotein	/
PXO_02675	1.0848	0.800846	30.5812	2.17742e-205	2.87492e-204	3.91031e-205	TRUE	general secretory pathway protein E	gspE
PXO_02073	11.7313	11.4474	30.3683	1.43905e-202	1.89475e-201	2.57714e-202	TRUE	type I restriction enzyme EcoEI M protein	/
PXO_03408	2.57845	2.2945	30.3216	5.95388e-202	7.81756e-201	1.0633e-201	TRUE	protein HpaA	hpaA
PXO_00416	-0.337723	-0.621676	-30.2844	1.838e-201	2.40666e-200	3.27341e-201	TRUE	virulence protein	/
PXO_00142	-0.417946	-0.7019	-30.0483	2.2947e-198	2.99638e-197	4.07552e-198	TRUE	isopentenyl transferase	/
PXO_01524	-0.359572	-0.643525	-29.9579	3.47108e-197	4.52003e-196	6.1479e-197	TRUE	protein GntY	gntY
PXO_03413	1.61854	1.33459	29.9321	7.51336e-197	9.75707e-196	1.3271e-196	TRUE	XopF1 effector	xopF1
PXO_04477	1.57632	1.29236	29.8897	2.68178e-196	3.47312e-195	4.72395e-196	TRUE	colicin V secretion/processing ATP-binding protein CvaB	raxB
PXO_02985	11.6689	11.3849	29.8777	3.83447e-196	4.95243e-195	6.73602e-196	TRUE	hypothetical protein	/
PXO_00902	-1.75445	-2.0384	-29.8621	6.10935e-196	7.86911e-195	1.07031e-195	TRUE	transposase	/
PXO_02159	1.18098	0.897025	29.7933	4.77001e-195	6.12733e-194	8.33407e-195	TRUE	hypothetical protein	/
PXO_00631	10.352	10.0681	29.7425	2.17104e-194	2.78128e-193	3.78294e-194	TRUE	cointegrate resolution protein T	/
PXO_04886	-0.0540297	-0.337983	-29.6947	8.99313e-194	1.14899e-192	1.56279e-193	TRUE	pilin	/
PXO_04533	0.744518	0.460564	29.6213	7.94294e-193	1.01208e-191	1.37658e-192	TRUE	50S ribosomal protein L1	rplA
PXO_00787	-0.842887	-1.12684	-29.6211	7.98742e-193	1.01502e-191	1.38058e-192	TRUE	hypothetical protein	/
PXO_01186	0.827146	0.543193	29.4301	2.26395e-190	2.86929e-189	3.90265e-190	TRUE	chaperone protein DnaJ	dnaJ
PXO_02099	0.804222	0.520269	29.3165	6.3857e-189	8.07152e-188	1.09784e-188	TRUE	alanyl dipeptidyl peptidase	/
PXO_00629	10.2958	10.0118	29.2892	1.42373e-188	1.79481e-187	2.44121e-188	TRUE	hypothetical protein	/
PXO_03365	4.91648	4.63252	29.2242	9.55331e-188	1.20113e-186	1.63371e-187	TRUE	ISXo8 transposase	/
PXO_00625	11.567	11.2831	29.0922	4.50908e-186	5.65424e-185	7.6906e-186	TRUE	arsenical membrane pump	/
PXO_00232	2.37534	2.09138	29.0136	4.42877e-185	5.53888e-184	7.53368e-185	TRUE	hypothetical protein	/
PXO_00342	2.23215	1.9482	28.9157	7.57502e-184	9.44884e-183	1.28518e-183	TRUE	gamma-glutamyl phosphate reductase	proA
PXO_04019	0.709685	0.425732	28.8663	3.16191e-183	3.93372e-182	5.35043e-183	TRUE	cytochrome c oxidase subunit II	coxB
PXO_01514	-1.00392	-1.28788	-28.8622	3.56209e-183	4.41997e-182	6.01181e-183	TRUE	rhodanese superfamily protein	/
PXO_03844	-0.682396	-0.966349	-28.8552	4.35503e-183	5.38977e-182	7.33088e-183	TRUE	hypothetical protein	/
PXO_01224	0.728995	0.445042	28.8096	1.62763e-182	2.0091e-181	2.73268e-182	TRUE	UDP-glucose dehydrogenase	/
PXO_02125	-0.284162	-0.568115	-28.7947	2.49643e-182	3.07353e-181	4.18044e-182	TRUE	CysB family transcriptional regulator	lysR
PXO_00399	-0.0862791	-0.370232	-28.7732	4.63874e-182	5.69628e-181	7.74777e-182	TRUE	major cold shock protein	/
PXO_02995	4.91681	4.63285	28.7367	1.3286e-181	1.62727e-180	2.21333e-181	TRUE	isrso17-ISXo8 transposase	/
PXO_01156	-1.41058	-1.69453	-28.7044	3.36486e-181	4.11068e-180	5.59113e-181	TRUE	multidrug resistance efflux pump	/
PXO_06047	11.5157	11.2317	28.7036	3.44435e-181	4.19697e-180	5.7085e-181	TRUE	radical SAM domain protein	/
PXO_01337	1.53562	1.25167	28.5878	9.5409e-180	1.15959e-178	1.57721e-179	TRUE	phage protein	/
PXO_04176	0.639278	0.355324	28.5211	6.41625e-179	7.77827e-178	1.05796e-178	TRUE	exoglucanase A	/
PXO_02473	1.18821	0.904254	28.5087	9.14536e-179	1.10584e-177	1.50411e-178	TRUE	peptidyl-prolyl cis-trans isomerase	/
PXO_01526	-1.66495	-1.9489	-28.4867	1.71251e-178	2.06547e-177	2.80935e-178	TRUE	hypothetical protein	/
PXO_04479	1.43017	1.14622	28.4369	7.07833e-178	8.51555e-177	1.15824e-177	TRUE	sulfotransferase	raxST
PXO_03410	2.43142	2.14746	28.4025	1.88264e-177	2.25917e-176	3.07281e-177	TRUE	protein HrpD6	hrpD6
PXO_04713	-1.47357	-1.75753	-28.333	1.35671e-176	1.62394e-175	2.2088e-176	TRUE	Rhs element Vgr protein	/
PXO_03203	-2.49918	-2.78313	-28.2104	4.36357e-175	5.20991e-174	7.08623e-175	TRUE	ISXoo11 transposase	/
PXO_03292	-3.03765	-3.32161	-28.1732	1.24703e-174	1.48516e-173	2.02003e-174	TRUE	outer membrane lipoprotein lipocalin	/;
PXO_02250	0.0399682	-0.243985	-28.1689	1.40643e-174	1.6708e-173	2.27253e-174	TRUE	DNA transport competence protein	/
PXO_00641	11.444	11.16	28.168	1.44221e-174	1.70902e-173	2.32451e-174	TRUE	phosphinothricin N-acetyltransferase	/
PXO_04201	8.90989	8.62594	28.0685	2.37791e-173	2.8108e-172	3.8231e-173	TRUE	ISXo7 transposase	tnpA
PXO_03447	11.4284	11.1444	28.0526	3.71784e-173	4.38372e-172	5.96249e-173	TRUE	LasA protein	lasA
PXO_01147	0.905482	0.621529	28.024	8.28074e-173	9.73963e-172	1.32473e-172	TRUE	hypothetical protein	/
PXO_03708	4.05528	3.77133	27.999	1.67077e-172	1.96026e-171	2.66624e-172	TRUE	hypothetical protein	/
PXO_02088	2.2497	1.96575	27.9858	2.41746e-172	2.82932e-171	3.84829e-172	TRUE	LexA repressor	lexA
PXO_02359	-0.101532	-0.385485	-27.9162	1.69861e-171	1.98311e-170	2.69732e-171	TRUE	type II citrate synthase	gltA
PXO_03440	2.06844	1.78449	27.8881	3.72421e-171	4.33729e-170	5.89935e-171	TRUE	AtsE	atsE
PXO_04290	0.664849	0.380895	27.8839	4.18521e-171	4.86223e-170	6.61335e-171	TRUE	tail-specific protease	/
PXO_03727	-1.12823	-1.41218	-27.88	4.66133e-171	5.40213e-170	7.34768e-171	TRUE	ISXoo2 transposase	/
PXO_01239	0.936771	0.652817	27.8767	5.10951e-171	5.90709e-170	8.03451e-171	TRUE	metallopeptidase	/
PXO_03783	3.46906	3.18511	27.8243	2.20448e-170	2.54239e-169	3.45802e-170	TRUE	ISXoo2 transposase	/
PXO_02984	10.0993	9.81539	27.7537	1.57418e-169	1.81108e-168	2.46333e-169	TRUE	integrase core domain-containing protein	/
PXO_04521	0.795779	0.511826	27.7341	2.71108e-169	3.11151e-168	4.23211e-169	TRUE	50S ribosomal protein L3	rplC
PXO_03515	-1.64029	-1.92424	-27.6946	8.1074e-169	9.28238e-168	1.26254e-168	TRUE	hypothetical protein	/
PXO_05546	-1.65235	-1.93631	-27.5796	1.95412e-167	2.23194e-166	3.03576e-167	TRUE	hypothetical protein	/
PXO_04113	2.14371	1.85976	27.5362	6.48142e-167	7.38508e-166	1.00448e-166	TRUE	hypothetical protein	/
PXO_00554	11.3565	11.0725	27.5264	8.48259e-167	9.64208e-166	1.31146e-166	TRUE	hypothetical protein	/
PXO_00553	11.3542	11.0703	27.5104	1.31745e-166	1.49395e-165	2.03199e-166	TRUE	hypothetical protein	/
PXO_02202	1.42485	1.14089	27.475	3.49025e-166	3.94839e-165	5.37039e-166	TRUE	tryptophan halogenase	/
PXO_03420	1.84397	1.56002	27.4724	3.74981e-166	4.23192e-165	5.75603e-166	TRUE	HpaF leucine rich hrp associated protein	hpaF
PXO_00888	-0.35829	-0.642243	-27.4407	8.9629e-166	1.00912e-164	1.37256e-165	TRUE	hypothetical protein	/
PXO_03449	11.3343	11.0503	27.3659	6.98777e-165	7.84882e-164	1.06755e-164	TRUE	transposase	/
PXO_04497	0.724437	0.440483	27.2326	2.67476e-163	2.99725e-162	4.0767e-163	TRUE	30S ribosomal protein S4	rpsD
PXO_02031	2.63477	2.35082	27.2287	2.97484e-163	3.32565e-162	4.52337e-163	TRUE	hypothetical protein	/
PXO_03669	0.777695	0.493742	27.2048	5.70384e-163	6.36146e-162	8.65251e-163	TRUE	glycogen branching protein	glgB
PXO_02269	2.13781	1.85386	27.1656	1.65495e-162	1.84142e-161	2.5046e-162	TRUE	TAL effector AvrBs3/PthA	talC9d
PXO_00017	0.955555	0.671602	27.1578	2.04924e-162	2.2748e-161	3.09406e-162	TRUE	TonB-dependent receptor	/
PXO_03157	0.982526	0.698573	27.1329	4.03219e-162	4.46556e-161	6.07381e-162	TRUE	cystathionine gamma-synthase	metB
PXO_03344	1.33016	1.0462	27.0641	2.60565e-161	2.87897e-160	3.91582e-161	TRUE	acriflavin resistance protein	/
PXO_00292	11.2889	11.0049	27.0398	5.02949e-161	5.54413e-160	7.54083e-161	TRUE	hypothetical protein	/
PXO_04785	0.911641	0.627688	26.8846	3.32778e-159	3.65978e-158	4.97784e-159	TRUE	alcohol dehydrogenase	/
PXO_00441	0.941034	0.657081	26.794	3.79913e-158	4.16849e-157	5.66975e-158	TRUE	ubiquinol-Cytochrome c reductase, iron-sulfur subunit	petA
PXO_04339	1.40349	1.11954	26.7877	4.49357e-158	4.91906e-157	6.69064e-158	TRUE	methyltransferase	/
PXO_03257	0.779497	0.495544	26.7674	7.74586e-158	8.45977e-157	1.15065e-157	TRUE	acetyl-CoA synthetase	acsA
PXO_00905	-0.167794	-0.451747	-26.7605	9.31298e-158	1.01479e-156	1.38027e-157	TRUE	inosine 5'-monophosphate dehydrogenase	guaB
PXO_03549	-0.47767	-0.761623	-26.7095	3.64788e-157	3.96582e-156	5.39409e-157	TRUE	hypothetical protein	/
PXO_00628	9.95855	9.6746	26.6962	5.20956e-157	5.65065e-156	7.68571e-157	TRUE	arsenate reductase	/
PXO_04253	-0.927149	-1.2111	-26.6275	3.26569e-156	3.53411e-155	4.8069e-156	TRUE	Rhs element Vgr protein	/
PXO_00389	0.837139	0.553186	26.5654	1.70372e-155	1.83955e-154	2.50206e-155	TRUE	superoxide dismutase	sodM
PXO_04637	-0.380836	-0.664789	-26.5158	6.37023e-155	6.86247e-154	9.33397e-155	TRUE	2-octaprenyl-3-methyl-6-methoxy-1,4-benzoquinol hydroxylase	visC
PXO_03934	-0.206126	-0.490079	-26.4646	2.4788e-154	2.66428e-153	3.62382e-154	TRUE	DNA polymerase I	/
PXO_03273	1.21485	0.930898	26.4338	5.60445e-154	6.0102e-153	8.17475e-154	TRUE	hypothetical protein	/
PXO_00270	1.65924	1.37529	26.3871	1.92671e-153	2.06153e-152	2.80399e-153	TRUE	Rhs element Vgr protein	/
PXO_05721	6.89684	6.61288	26.2946	2.21113e-152	2.36054e-151	3.21067e-152	TRUE	hypothetical protein	/
PXO_01623	-1.4702	-1.75416	-26.2666	4.62187e-152	4.92307e-151	6.6961e-152	TRUE	RebB protein	rebB
PXO_02922	-0.0845722	-0.368525	-26.2018	2.53667e-151	2.69593e-150	3.66685e-151	TRUE	phosphomannomutase	/
PXO_03174	1.0584	0.774448	26.1826	4.19086e-151	4.444e-150	6.04449e-151	TRUE	phosphohexose mutase	xanA
PXO_02349	2.05331	1.76935	26.1755	5.05035e-151	5.34345e-150	7.26787e-151	TRUE	transposase	/
PXO_01988	0.660155	0.376202	26.1083	2.938e-150	3.10158e-149	4.21861e-150	TRUE	DNA-binding protein	/
PXO_01398	1.33976	1.05581	25.9769	9.03309e-149	9.51485e-148	1.29416e-148	TRUE	exopolysaccharide xanthan biosynthesis glycosyltransferase GumH	gumH
PXO_00149	0.843357	0.559404	25.8676	1.54325e-147	1.62196e-146	2.2061e-147	TRUE	recombinase A	recA
PXO_03888	0.685431	0.401477	25.8646	1.66749e-147	1.74866e-146	2.37843e-147	TRUE	organic hydroperoxide resistance protein	ohr
PXO_04029	1.70821	1.42426	25.8522	2.29694e-147	2.40343e-146	3.26901e-147	TRUE	disulfide-isomerase	/
PXO_04203	-2.22901	-2.51296	-25.8213	5.11228e-147	5.33749e-146	7.25977e-147	TRUE	lytic enzyme	/
PXO_00627	9.82655	9.5426	25.7365	4.57092e-146	4.7618e-145	6.47674e-146	TRUE	arsenate reductase	/
PXO_03030	1.8422	1.55825	25.7204	6.9206e-146	7.19378e-145	9.78459e-146	TRUE	D-amino acid oxidase	/
PXO_02981	11.0993	10.8154	25.7156	7.81654e-146	8.1073e-145	1.10271e-145	TRUE	transposase	/
PXO_01157	-1.14439	-1.42834	-25.5719	3.13679e-144	3.24637e-143	4.41554e-144	TRUE	multidrug resistance membrane translocase	/
PXO_03397	2.23557	1.95161	25.5436	6.46715e-144	6.6785e-143	9.08373e-144	TRUE	type III secretion system protein HrpB	/
PXO_04325	-0.631962	-0.915916	-25.5401	7.07574e-144	7.29109e-143	9.91694e-144	TRUE	hypothetical protein	/
PXO_01233	-0.277097	-0.56105	-25.4828	3.05778e-143	3.14401e-142	4.27632e-143	TRUE	methionine synthase	metH
PXO_01367	11.062	10.7781	25.4618	5.22253e-143	5.35818e-142	7.28791e-143	TRUE	hypothetical protein	/
PXO_02201	1.74922	1.46527	25.4209	1.47988e-142	1.51504e-141	2.06067e-142	TRUE	pass1 domain-containing protein	/
PXO_00462	-3.77179	-4.05574	-25.4106	1.92573e-142	1.96723e-141	2.67572e-142	TRUE	ISXo8 transposase	/
PXO_00080	1.08633	0.802376	25.3906	3.20456e-142	3.26659e-141	4.44303e-142	TRUE	hypothetical protein	/
PXO_03481	1.3975	1.11354	25.3639	6.31341e-142	6.4218e-141	8.73458e-142	TRUE	recombination protein F	recF
PXO_03979	1.12076	0.836811	25.3483	9.39181e-142	9.53259e-141	1.29657e-141	TRUE	hypothetical protein	/
PXO_01395	1.13922	0.855267	25.3054	2.78499e-141	2.82069e-140	3.83655e-141	TRUE	exopolysaccharide xanthan biosynthesis polymerase GumE	gumE
PXO_04020	0.559859	0.275906	25.2646	7.83452e-141	7.91804e-140	1.07697e-140	TRUE	cytochrome c oxidase subunit I	ctaD
PXO_04520	0.723334	0.439381	25.1698	8.57374e-140	8.64671e-139	1.17608e-139	TRUE	50S ribosomal protein L4	rplD
PXO_03984	-1.44401	-1.72796	-25.1025	4.66724e-139	4.69697e-138	6.38856e-139	TRUE	N-acyl-L-amino acid amidohydrolase	/
PXO_01288	-0.167462	-0.451415	-24.9373	2.93334e-137	2.94577e-136	4.00668e-137	TRUE	NADH dehydrogenase subunit B	/
PXO_03238	-1.85042	-2.13438	-24.9044	6.66432e-137	6.67841e-136	9.08361e-137	TRUE	4-oxalomesaconate hydratase	/
PXO_01128	-0.139218	-0.423171	-24.8616	1.93619e-136	1.93619e-135	2.63351e-136	TRUE	ribosome recycling factor	frr
PXO_03360	1.39957	1.11562	24.8572	2.16333e-136	2.15878e-135	2.93626e-136	TRUE	hypothetical protein	/
PXO_03254	1.76743	1.48347	24.8113	6.77558e-136	6.74711e-135	9.17705e-136	TRUE	porin	/
PXO_03818	1.11579	0.831835	24.8017	8.59977e-136	8.54568e-135	1.16234e-135	TRUE	nitrile hydratase activator	/
PXO_02708	1.57946	1.2955	24.7566	2.63091e-135	2.6089e-134	3.54848e-135	TRUE	malonyl CoA-acyl carrier protein transacylase	fabD
PXO_03425	-0.0112444	-0.295198	-24.6672	2.40921e-134	2.38406e-133	3.24267e-134	TRUE	histone H1	/
PXO_01951	1.02781	0.743861	24.6505	3.63391e-134	3.58849e-133	4.88086e-134	TRUE	HrpG protein	hrpG
PXO_02847	-0.606122	-0.890075	-24.6369	5.09036e-134	5.01628e-133	6.82287e-134	TRUE	hypothetical protein	/
PXO_02306	3.27633	2.99238	24.6077	1.04532e-133	1.02797e-132	1.39819e-133	TRUE	ISXo5 transposase	/
PXO_01769	0.881611	0.597658	24.5948	1.4355e-133	1.40875e-132	1.91611e-133	TRUE	virulence protein	/
PXO_00469	-0.537522	-0.821475	-24.5928	1.50666e-133	1.47553e-132	2.00694e-133	TRUE	formate dehydrogenase accessory protein	fdhD
PXO_00288	10.9307	10.6468	24.5858	1.79302e-133	1.75235e-132	2.38345e-133	TRUE	transposase	/
PXO_00626	10.9293	10.6453	24.5761	2.2775e-133	2.22127e-132	3.02125e-133	TRUE	arsenical resistance protein ArsH	arsH
PXO_00528	-1.16227	-1.44622	-24.5519	4.12761e-133	4.01743e-132	5.46428e-133	TRUE	L-lysine 6-aminotransferase	/
PXO_00572	1.91869	1.63474	24.5124	1.09021e-132	1.05893e-131	1.44031e-132	TRUE	TAL effector AvrBs3/PthA	pthXo6
PXO_05714	1.40229	1.11834	24.4924	1.78026e-132	1.72565e-131	2.34714e-132	TRUE	TAL effector AvrBs3/PthA	talC9b
PXO_01401	1.02778	0.743822	24.4665	3.36119e-132	3.25144e-131	4.42243e-132	TRUE	exopolysaccharide xanthan biosynthesis glucuronosyltransferase GumK	gumK
PXO_04256	1.40152	1.11757	24.4523	4.75574e-132	4.59108e-131	6.24454e-132	TRUE	hypothetical protein	/
PXO_01185	0.435879	0.151926	24.4274	8.74582e-132	8.42585e-131	1.14604e-131	TRUE	molecular chaperone DnaK	dnaK
PXO_00114	1.71422	1.43027	24.3902	2.17085e-131	2.08718e-130	2.83887e-131	TRUE	hypothetical protein	/
PXO_02859	-1.31717	-1.60113	-24.3714	3.44239e-131	3.30302e-130	4.49259e-131	TRUE	integral membrane protein	/
PXO_04478	1.73583	1.45188	24.3419	7.06953e-131	6.76961e-130	9.20766e-131	TRUE	ABC transporter	raxA
PXO_03155	0.698242	0.414288	24.2325	1.01049e-129	9.65673e-129	1.31346e-129	TRUE	cystathionine beta-synthase	cysB
PXO_05829	-0.176764	-0.460717	-24.2156	1.52329e-129	1.45279e-128	1.97601e-129	TRUE	poly(A) polymerase	/
PXO_01606	-0.845837	-1.12979	-24.1438	8.67554e-129	8.25744e-128	1.12313e-128	TRUE	hypothetical protein	/
PXO_01131	1.12605	0.8421	24.1203	1.52994e-128	1.45329e-127	1.97669e-128	TRUE	elongation factor Ts	tsf
PXO_02053	3.40312	3.11917	24.0946	2.84443e-128	2.69652e-127	3.66766e-128	TRUE	VGR-related protein	/
PXO_03967	0.906572	0.622619	24.0937	2.91027e-128	2.75343e-127	3.74507e-128	TRUE	pyruvate dehydrogenase	/
PXO_04507	0.769636	0.485683	24.0729	4.80604e-128	4.53797e-127	6.17231e-128	TRUE	30S ribosomal protein S8	rpsH
PXO_00241	1.74779	1.46383	24.0671	5.53102e-128	5.21214e-127	7.08927e-128	TRUE	VirG protein	virG
PXO_04863	0.76499	0.481037	24.0579	6.89852e-128	6.48789e-127	8.82448e-128	TRUE	hypothetical protein	/
PXO_01752	4.33762	4.05367	23.8904	3.84974e-126	3.61342e-125	4.91477e-126	TRUE	ISXo8 transposase	/
PXO_00731	-0.180456	-0.464409	-23.7933	3.91927e-125	3.67141e-124	4.99365e-125	TRUE	hypothetical protein	/
PXO_01994	-0.106477	-0.39043	-23.7877	4.47868e-125	4.18717e-124	5.69516e-125	TRUE	twitching motility protein	/
PXO_04793	0.975584	0.691631	23.7625	8.16095e-125	7.61474e-124	1.03572e-124	TRUE	OmpA family protein	ompA
PXO_01229	0.936632	0.652679	23.7279	1.85915e-124	1.73131e-123	2.35483e-124	TRUE	glucose-galactose transporter	/
PXO_02983	10.7944	10.5105	23.7044	3.25138e-124	3.02187e-123	4.11019e-124	TRUE	transposase	/
PXO_04215	1.05838	0.774425	23.7008	3.53451e-124	3.27858e-123	4.45935e-124	TRUE	homogentisate 1,2-dioxygenase	hmgA
PXO_00440	0.7316	0.447647	23.692	4.3558e-124	4.03252e-123	5.48482e-124	TRUE	ubiquinol cytochrome C oxidoreductase, cytochrome B subunit	/
PXO_00876	-2.94953	-3.23349	-23.6894	4.63458e-124	4.28225e-123	5.82448e-124	TRUE	LacI family transcriptional regulator	lacI
PXO_00236	0.775722	0.491769	23.6828	5.41706e-124	4.9955e-123	6.79461e-124	TRUE	hypothetical protein	/
PXO_02993	5.10729	4.82334	23.6753	6.47219e-124	5.95693e-123	8.10229e-124	TRUE	ISXo5 transposase	/
PXO_02691	1.96911	1.68515	23.6688	7.55294e-124	6.93817e-123	9.43692e-124	TRUE	aminoglycoside phosphotransferase	/
PXO_02952	1.35513	1.07117	23.6557	1.03176e-123	9.45948e-123	1.28663e-123	TRUE	NADH pyrophosphatase	/
PXO_03612	-0.30099	-0.584943	-23.5601	9.90154e-123	9.06048e-122	1.23236e-122	TRUE	TonB-dependent outer membrane receptor	/
PXO_03878	0.559859	0.275906	23.5527	1.17809e-122	1.07595e-121	1.46345e-122	TRUE	hypothetical protein	desA3
PXO_02761	1.00463	0.720678	23.5047	3.6532e-122	3.33003e-121	4.52933e-122	TRUE	peptidyl-dipeptidase dcp	/
PXO_00906	-0.30225	-0.586204	-23.5025	3.84524e-122	3.49836e-121	4.75828e-122	TRUE	GMP synthase	guaA
PXO_00735	-0.363778	-0.647731	-23.431	2.06449e-121	1.87465e-120	2.5498e-121	TRUE	methylthioribose-1-phosphate isomerase	mtnA
PXO_03448	10.7482	10.4642	23.4118	3.23828e-121	2.93488e-120	3.99187e-121	TRUE	hypothetical protein	/
PXO_02605	0.735825	0.451872	23.4015	4.12423e-121	3.7307e-120	5.0743e-121	TRUE	ketol-acid reductoisomerase	ilvC
PXO_01334	-1.3618	-1.64575	-23.3691	8.8104e-121	7.95453e-120	1.08193e-120	TRUE	hypothetical protein	/
PXO_02018	-0.147832	-0.431786	-23.3509	1.34834e-120	1.21504e-119	1.65263e-120	TRUE	single-stranded DNA binding protein	/
PXO_02990	10.7279	10.444	23.2845	6.36007e-120	5.72044e-119	7.78064e-120	TRUE	ISxac3 transposase	/
PXO_03135	0.746566	0.462613	23.1425	1.73159e-118	1.55449e-117	2.11434e-118	TRUE	oligopeptidase A	/
PXO_04148	-1.61479	-1.89875	-23.1215	2.81613e-118	2.52334e-117	3.4321e-118	TRUE	hypothetical protein	/
PXO_02030	1.90509	1.62114	22.9238	2.68851e-116	2.40444e-115	3.27039e-116	TRUE	hypothetical protein	/
PXO_04250	-2.44573	-2.72968	-22.9082	3.85062e-116	3.43728e-115	4.6752e-116	TRUE	endopolygalacturonase	/
PXO_03412	2.65357	2.36961	22.8826	6.93072e-116	6.17512e-115	8.39906e-116	TRUE	protein HpaB	hpaB
PXO_00423	7.54174	7.25779	22.8191	2.96348e-115	2.63544e-114	3.58458e-115	TRUE	ISXo3 transposase ORF B	/
PXO_02982	10.6457	10.3617	22.7742	8.27043e-115	7.34117e-114	9.98506e-115	TRUE	transposase IS3	/
PXO_00343	1.77576	1.49181	22.7586	1.1794e-114	1.04493e-113	1.42125e-114	TRUE	gamma-glutamyl kinase	proB
PXO_04741	3.2142	2.93025	22.7545	1.29408e-114	1.14439e-113	1.55654e-114	TRUE	ISXoo2 transposase	/
PXO_04502	1.12571	0.841754	22.7218	2.72655e-114	2.40668e-113	3.27344e-114	TRUE	50S ribosomal protein L30	rpmD
PXO_02430	0.855189	0.571236	22.7171	3.03322e-114	2.67239e-113	3.63485e-114	TRUE	rhamnogalacturonase B	/
PXO_02831	0.807004	0.523051	22.6657	9.76429e-114	8.58678e-113	1.16793e-113	TRUE	ankyrin AnkB	ankB
PXO_02274	8.18239	7.89844	22.6571	1.18834e-113	1.0431e-112	1.41876e-113	TRUE	transposase	/
PXO_04718	0.980885	0.696932	22.655	1.2448e-113	1.09064e-112	1.48343e-113	TRUE	lipoprotein	/
PXO_02062	-1.70081	-1.98476	-22.6418	1.67904e-113	1.46838e-112	1.99721e-113	TRUE	plasmid stabilization system	/
PXO_00639	4.4075	4.12355	22.595	4.84903e-113	4.23285e-112	5.7573e-113	TRUE	transposase	/
PXO_00373	0.986881	0.702928	22.5891	5.54147e-113	4.82841e-112	6.56734e-113	TRUE	pectinesterase	/
PXO_02905	1.58098	1.29703	22.5828	6.39384e-113	5.56088e-112	7.56361e-113	TRUE	beta-ketoadipyl CoA thiolase	pcaF
PXO_00376	0.587695	0.303742	22.5743	7.75011e-113	6.72812e-112	9.15123e-113	TRUE	polygalacturonase	/
PXO_03516	-1.77403	-2.05798	-22.5525	1.26994e-112	1.10046e-111	1.49678e-112	TRUE	hypothetical protein	/
PXO_01302	0.778803	0.49485	22.4956	4.58684e-112	3.96745e-111	5.39632e-112	TRUE	transcription elongation factor NusA	nusA
PXO_01146	1.14749	0.863539	22.3133	2.74316e-110	2.36842e-109	3.22139e-110	TRUE	asparagine synthetase B	asnB
PXO_02709	1.44171	1.15776	22.2832	5.38187e-110	4.63819e-109	6.30862e-110	TRUE	3-ketoacyl-ACP reductase	fabG
PXO_04869	0.784962	0.501009	22.2054	3.04648e-109	2.62075e-108	3.5646e-109	TRUE	alpha,alpha-trehalose-phosphate synthase	otsA
PXO_02699	0.722711	0.438758	22.1573	8.87481e-109	7.62076e-108	1.03653e-108	TRUE	CRISPR-associated protein, Csd1 family	csd
PXO_01743	-0.0310375	-0.314991	-22.1479	1.09313e-108	9.36972e-108	1.27442e-108	TRUE	outer membrane protein	/
PXO_04593	0.815007	0.531054	22.1403	1.2947e-108	1.10774e-107	1.50669e-108	TRUE	transaldolase B	/
PXO_04827	-0.689147	-0.9731	-22.1295	1.64508e-108	1.40499e-107	1.91099e-108	TRUE	ribosomal large subunit pseudouridine synthase F	/
PXO_01303	0.546239	0.262286	22.0954	3.49755e-108	2.98173e-107	4.05558e-108	TRUE	translation initiation factor IF-2	infB
PXO_04252	10.5333	10.2494	22.093	3.68902e-108	3.13931e-107	4.26992e-108	TRUE	LysM domain-containing protein	lysM
PXO_00150	1.16166	0.877704	22.0643	6.96227e-108	5.91419e-107	8.04416e-108	TRUE	LexA repressor	lexA
PXO_03475	0.627845	0.343892	22.0267	1.5977e-107	1.35476e-106	1.84267e-107	TRUE	biopolymer transport ExbB protein	/
PXO_05768	4.00749	3.72354	21.9818	4.29762e-107	3.63763e-106	4.9477e-107	TRUE	hypothetical protein	/
PXO_04216	0.9106	0.626647	21.9415	1.04439e-106	8.82425e-106	1.20023e-106	TRUE	4-hydroxyphenylpyruvate dioxygenase	hppD
PXO_01837	0.967207	0.683254	21.9181	1.74405e-106	1.47096e-105	2.00072e-106	TRUE	hypothetical protein	/
PXO_04739	1.68365	1.39969	21.8847	3.63725e-106	3.06226e-105	4.16513e-106	TRUE	cysteine protease	/
PXO_03719	0.655867	0.371914	21.8383	1.0038e-105	8.43618e-105	1.14744e-105	TRUE	transcription termination factor Rho	/
PXO_01402	1.00675	0.722795	21.8337	1.10974e-105	9.31005e-105	1.2663e-105	TRUE	exopolysaccharide xanthan biosynthesis pyruvyltransferase GumL	gumL
PXO_03119	-0.881703	-1.16566	-21.7966	2.4967e-105	2.09088e-104	2.8439e-105	TRUE	ISXo5 transposase	/
PXO_03406	1.4997	1.21575	21.7722	4.25544e-105	3.55746e-104	4.83867e-105	TRUE	type III secretion system protein	epaP
PXO_03548	-0.169979	-0.453932	-21.7357	9.43437e-105	7.87305e-104	1.07085e-104	TRUE	D-3-phosphoglycerate dehydrogenase	/
PXO_03496	0.992666	0.708713	21.7334	9.91403e-105	8.25879e-104	1.12332e-104	TRUE	export protein	/
PXO_01764	-0.89688	-1.18083	-21.6667	4.23179e-104	3.51906e-103	4.78644e-104	TRUE	MFS transporter	/
PXO_03066	1.32937	1.04542	21.6534	5.64631e-104	4.68713e-103	6.37518e-104	TRUE	hypothetical protein	/
PXO_03837	-0.220657	-0.504611	-21.5769	2.96121e-103	2.45387e-102	3.33762e-103	TRUE	hypothetical protein	/
PXO_04007	-0.0152355	-0.299189	-21.5675	3.62544e-103	2.99905e-102	4.07915e-103	TRUE	S-adenosylmethionine decarboxylase	/
PXO_01720	-0.399381	-0.683334	-21.5605	4.21986e-103	3.4847e-102	4.73969e-103	TRUE	response regulator	/
PXO_04756	-1.61143	-1.89539	-21.5377	6.90238e-103	5.68996e-102	7.73918e-103	TRUE	cardiolipin synthase	/
PXO_00353	1.00082	0.716866	21.5307	8.03326e-103	6.6107e-102	8.99152e-103	TRUE	N-acetylornithine carbamoyltransferase	/
PXO_04353	-0.373992	-0.657946	-21.5037	1.43626e-102	1.17987e-101	1.6048e-102	TRUE	5,10-methylenetetrahydrofolate reductase	metF
PXO_02677	1.16103	0.877082	21.4977	1.63753e-102	1.34289e-101	1.82652e-102	TRUE	general secretion pathway protein F	/
PXO_04662	1.19831	0.914354	21.4872	2.05299e-102	1.68069e-101	2.28598e-102	TRUE	oxidoreductase	/
PXO_04529	0.450114	0.166161	21.4819	2.3005e-102	1.88007e-101	2.55716e-102	TRUE	DNA-directed RNA polymerase subunit beta'	rpoC
PXO_01284	2.25231	1.96835	21.4321	6.70385e-102	5.46924e-101	7.43896e-102	TRUE	dehydrogenase	/
PXO_04775	2.3832	2.09925	21.4297	7.06968e-102	5.75778e-101	7.83143e-102	TRUE	hypothetical protein	/
PXO_03170	1.08329	0.799335	21.382	1.96492e-101	1.59755e-100	2.1729e-101	TRUE	glucose-1-phosphate thymidylyltransferase	rfbA
PXO_01155	-0.826454	-1.11041	-21.3228	6.97555e-101	5.66166e-100	7.70068e-101	TRUE	outer membrane efflux protein	/
PXO_00555	10.4009	10.1169	21.3127	8.65723e-101	7.01457e-100	9.54084e-101	TRUE	hypothetical protein	/
PXO_03166	0.906619	0.622666	21.308	9.57082e-101	7.74159e-100	1.05297e-100	TRUE	ABC transporter ATP-binding protein	wzt
PXO_03906	-0.543541	-0.827494	-21.2996	1.14482e-100	9.24439e-100	1.25737e-100	TRUE	exodeoxyribonuclease V subunit beta	/
PXO_04202	-2.03298	-2.31693	-21.296	1.23593e-100	9.96314e-100	1.35513e-100	TRUE	hypothetical protein	/
PXO_01404	2.09727	1.81332	21.2879	1.47091e-100	1.18372e-99	1.61003e-100	TRUE	hypothetical protein	/
PXO_03909	1.29251	1.00855	21.287	1.49745e-100	1.20304e-99	1.63631e-100	TRUE	hypothetical protein	/
PXO_04239	1.18544	0.901489	21.2842	1.59199e-100	1.27683e-99	1.73667e-100	TRUE	HAD superfamily hydrolase	/
PXO_01290	0.570623	0.286669	21.2818	1.67455e-100	1.34077e-99	1.82364e-100	TRUE	NADH dehydrogenase subunit D	nuoD
PXO_04893	0.899622	0.615668	21.2382	4.23737e-100	3.38704e-99	4.60687e-100	TRUE	excinuclease ABC subunit A	uvrA
PXO_01121	0.590158	0.306204	21.1446	3.09575e-99	2.47035e-98	3.36003e-99	TRUE	outer membrane antigen	/
PXO_04109	3.67305	3.3891	21.1095	6.50364e-99	5.18105e-98	7.04699e-99	TRUE	ISXo2 transposase	/
PXO_01122	1.02539	0.741441	21.0371	3.00405e-98	2.38913e-97	3.24956e-98	TRUE	membrane-associated Zn-dependent protease	/
PXO_03511	10.3509	10.067	21.0247	3.89456e-98	3.09216e-97	4.20579e-98	TRUE	transposase	/
PXO_04195	0.959676	0.675723	20.9258	3.11872e-97	2.47203e-96	3.36232e-97	TRUE	anthranilate synthase component I	trpE
PXO_01779	0.8814	0.597446	20.9116	4.19901e-97	3.32276e-96	4.51944e-97	TRUE	dehydrogenase	/
PXO_04111	0.976638	0.692685	20.8582	1.28495e-96	1.01511e-95	1.3807e-96	TRUE	dehydrogenase	/
PXO_00274	1.28742	1.00347	20.7533	1.14569e-95	9.03588e-95	1.22901e-95	TRUE	hypothetical protein	/
PXO_02198	1.2158	0.93185	20.753	1.15231e-95	9.07302e-95	1.23406e-95	TRUE	TonB-dependent receptor	/
PXO_03711	0.0485391	-0.235414	-20.6971	3.67654e-95	2.89002e-94	3.93084e-95	TRUE	RNA polymerase factor sigma-32	rpoH
PXO_01654	0.863918	0.579965	20.6856	4.66858e-95	3.66375e-94	4.98324e-95	TRUE	glycine cleavage system aminomethyltransferase T	gcvT
PXO_02038	-0.74006	-1.02401	-20.655	8.80278e-95	6.89672e-94	9.38055e-95	TRUE	Rhs element Vgr protein	/
PXO_01901	1.35996	1.076	20.6364	1.29422e-94	1.01231e-93	1.37689e-94	TRUE	glutamate symporter	/
PXO_04656	3.80464	3.52069	20.6162	1.96241e-94	1.53243e-93	2.08432e-94	TRUE	hypothetical protein	/
PXO_02973	10.255	9.97108	20.4812	3.16777e-93	2.46961e-92	3.35903e-93	TRUE	ice nucleation protein	/
PXO_04052	-0.450572	-0.734525	-20.4528	5.66871e-93	4.4121e-92	6.0011e-93	TRUE	hypothetical protein	/
PXO_01400	1.0864	0.802448	20.4112	1.33024e-92	1.03367e-91	1.40594e-92	TRUE	exopolysaccharide xanthan biosynthesis protein GumJ	gumJ
PXO_04405	0.580365	0.296412	20.4024	1.59204e-92	1.23507e-91	1.67987e-92	TRUE	serine hydroxymethyltransferase	glyA
PXO_02906	1.99145	1.70749	20.3819	2.4202e-92	1.87447e-91	2.54955e-92	TRUE	protocatechuate 3,4-dioxygenase subunit beta	pcaH
PXO_03020	0.717103	0.43315	20.3654	3.3934e-92	2.62393e-91	3.56893e-92	TRUE	NtrC family transcriptional regulator	/
PXO_00563	10.2336	9.94967	20.3615	3.6685e-92	2.83203e-91	3.85198e-92	TRUE	helix-destabilizing protein	/
PXO_02801	-0.12862	-0.412573	-20.3589	3.87255e-92	2.9847e-91	4.05963e-92	TRUE	TonB protein	/
PXO_03910	0.697848	0.413895	20.3311	6.82967e-92	5.2553e-91	7.14797e-92	TRUE	YceI like family	yceI
PXO_04868	0.803159	0.519205	20.2555	3.17732e-91	2.44093e-90	3.32002e-91	TRUE	glycosyl hydrolase family protein	/
PXO_02908	1.00852	0.724568	20.2423	4.1573e-91	3.18861e-90	4.33698e-91	TRUE	3-carboxy-cis,cis-muconate cycloisomerase	pcaB
PXO_01577	0.770827	0.486874	20.2324	5.07662e-91	3.88742e-90	5.28747e-91	TRUE	DNA-binding related protein	dpsA
PXO_03757	0.122945	-0.161009	-20.1626	2.08552e-90	1.59441e-89	2.16864e-90	TRUE	hypothetical protein	/
PXO_01985	0.841795	0.557842	20.0977	7.72701e-90	5.89791e-89	8.02202e-90	TRUE	hypothetical protein	/
PXO_00504	10.1649	9.88095	19.9816	7.96596e-89	6.07052e-88	8.25679e-89	TRUE	ISxac3 transposase	/
PXO_03097	0.652606	0.368653	19.9479	1.56321e-88	1.18934e-87	1.61768e-88	TRUE	outer membrane protein	/
PXO_03298	0.856799	0.572845	19.8742	6.8113e-88	5.17397e-87	7.03736e-88	TRUE	endoglucanase	/
PXO_01196	0.670677	0.386724	19.8349	1.48835e-87	1.12876e-86	1.53528e-87	TRUE	dihydrolipoamide dehydrogenase	lpdA
PXO_03433	1.08428	0.80033	19.7774	4.66566e-87	3.53278e-86	4.8051e-87	TRUE	ISXoo15 transposase	/
PXO_03815	1.01449	0.730536	19.7508	7.89073e-87	5.96524e-86	8.1136e-87	TRUE	cytochrome C5	/
PXO_02607	0.979762	0.695809	19.7205	1.43872e-86	1.08592e-85	1.477e-86	TRUE	acetolactate synthase isozyme II small subunit	/
PXO_02045	0.574747	0.290794	19.6903	2.60919e-86	1.96622e-85	2.67435e-86	TRUE	EvpA protein	evpA
PXO_01628	-0.200706	-0.484659	-19.6637	4.41606e-86	3.32256e-85	4.51917e-86	TRUE	hypothetical protein	/
PXO_01409	1.21339	0.929436	19.6594	4.80736e-86	3.61124e-85	4.91181e-86	TRUE	ISXoo2 transposase	/
PXO_02695	1.21997	0.936019	19.6248	9.50174e-86	7.12631e-85	9.69282e-86	TRUE	CRISPR-associated protein Cas2	cas
PXO_03319	-0.0674525	-0.351406	-19.6151	1.14901e-85	8.60396e-85	1.17026e-85	TRUE	glutamate synthase subunit alpha	gltB
PXO_01731	1.11805	0.834093	19.6099	1.27223e-85	9.51165e-85	1.29372e-85	TRUE	hypothetical protein	/
PXO_02864	-0.142398	-0.426352	-19.589	1.91979e-85	1.43304e-84	1.94915e-85	TRUE	catalase	/
PXO_00320	2.9542	2.67024	19.5787	2.34733e-85	1.74942e-84	2.37947e-85	TRUE	ISXoo5 transposase	/
PXO_01135	-0.477488	-0.761442	-19.563	3.19642e-85	2.3785e-84	3.23511e-85	TRUE	spore Coat Protein U domain family	/
PXO_03879	0.0644281	-0.219525	-19.5363	5.39039e-85	4.00477e-84	5.44708e-85	TRUE	oxidoreductase	/
PXO_05780	4.85798	4.57403	19.513	8.51602e-85	6.31705e-84	8.59211e-85	TRUE	ISXo8 transposase	/
PXO_01386	0.813223	0.52927	19.501	1.07591e-84	7.96849e-84	1.08383e-84	TRUE	50S ribosomal protein L20	rplT
PXO_01459	1.72924	1.44529	19.4497	2.93126e-84	2.16757e-83	2.94822e-84	TRUE	xylosidase	/
PXO_00668	0.918227	0.634274	19.4433	3.3232e-84	2.45358e-83	3.33722e-84	TRUE	MarR family transcriptional regulator	/
PXO_04428	1.01977	0.73582	19.434	3.98222e-84	2.93557e-83	3.99281e-84	TRUE	glutamate--cysteine ligase	/
PXO_00519	2.85345	2.5695	19.4177	5.47179e-84	4.02738e-83	5.47782e-84	TRUE	ISXoo6 transposase	/
PXO_05529	10.0607	9.77674	19.417	5.54164e-84	4.07246e-83	5.53914e-84	TRUE	hypothetical protein	/
PXO_04422	1.05433	0.770377	19.4072	6.71284e-84	4.92552e-83	6.69942e-84	TRUE	two-component system sensor protein	/
PXO_02706	0.909834	0.625881	19.4069	6.74283e-84	4.93988e-83	6.71895e-84	TRUE	3-oxoacyl-ACP synthase	/
PXO_04228	1.24654	0.962583	19.3975	8.0978e-84	5.92339e-83	8.05668e-84	TRUE	acetyl-CoA acetyltransferase	/
PXO_04642	0.568844	0.284891	19.3625	1.59881e-83	1.1677e-82	1.58824e-83	TRUE	organic solvent tolerance protein	/
PXO_02704	0.735639	0.451686	19.3259	3.25184e-83	2.37134e-82	3.22537e-83	TRUE	hypothetical protein	/
PXO_02303	0.991407	0.707453	19.3125	4.2173e-83	3.07066e-82	4.17655e-83	TRUE	two-component system regulatory protein	/
PXO_02135	1.0775	0.793551	19.2397	1.72096e-82	1.25113e-81	1.70172e-82	TRUE	bifunctional sulfate adenylyltransferase subunit 1/adenylylsulfate kinase	raxQ
PXO_01228	0.909313	0.62536	19.2248	2.29654e-82	1.66702e-81	2.26738e-82	TRUE	transcriptional regulator	/
PXO_03394	1.67848	1.39453	19.1803	5.40585e-82	3.918e-81	5.32905e-82	TRUE	type III secretion apparatus protein SpaR/YscT/HrcT	epaR
PXO_00600	0.823843	0.53989	19.1474	1.01707e-81	7.36018e-81	1.00109e-81	TRUE	succinate dehydrogenase iron-sulfur subunit	sdhB
PXO_04534	0.629689	0.345736	19.077	3.92344e-81	2.83492e-80	3.85591e-81	TRUE	50S ribosomal protein L11	rplK
PXO_03865	3.60942	3.32546	19.0714	4.36582e-81	3.14977e-80	4.28415e-81	TRUE	hexuranate transporter	/
PXO_04141	-0.211643	-0.495596	-19.0038	1.58774e-80	1.14376e-79	1.55567e-80	TRUE	glucosyltransferase MdoH	/
PXO_00730	0.501724	0.217771	18.928	6.70609e-80	4.8235e-79	6.56067e-80	TRUE	acyltransferase	/
PXO_02072	9.96578	9.68183	18.9149	8.60572e-80	6.18047e-79	8.40634e-80	TRUE	hypothetical protein	/
PXO_04157	1.06574	0.781788	18.899	1.16216e-79	8.33377e-79	1.13351e-79	TRUE	histidine kinase-response regulator hybrid protein	/
PXO_02063	1.17695	0.892992	18.8696	2.02884e-79	1.45268e-78	1.97585e-79	TRUE	type I restriction-modification system subunit S	/
PXO_03414	1.87664	1.59269	18.8249	4.71704e-79	3.37236e-78	4.58691e-79	TRUE	hypothetical protein	hpa3
PXO_01565	0.015789	-0.268164	-18.8204	5.13492e-79	3.66559e-78	4.98574e-79	TRUE	outer membrane protein P6	/
PXO_02413	1.88412	1.60017	18.8121	6.01618e-79	4.28822e-78	5.83261e-79	TRUE	sugar transporter	/
PXO_04127	0.670382	0.386429	18.7914	8.87375e-79	6.31555e-78	8.59007e-79	TRUE	protease II	/
PXO_01293	0.571143	0.28719	18.7771	1.16308e-78	8.26533e-78	1.12421e-78	TRUE	NADH dehydrogenase subunit G	/
PXO_04099	6.15785	5.8739	18.7584	1.65148e-78	1.17186e-77	1.59389e-78	TRUE	ISXoo11 transposase	/
PXO_00355	0.743687	0.459733	18.7295	2.84586e-78	2.01635e-77	2.74253e-78	TRUE	cysteinyl-tRNA synthetase	cysS
PXO_02321	-1.93402	-2.21798	-18.7223	3.25633e-78	2.30373e-77	3.13341e-78	TRUE	lipoprotein	/
PXO_04866	1.26205	0.978098	18.7127	3.9028e-78	2.75697e-77	3.74988e-78	TRUE	hypothetical protein	/
PXO_00684	0.734199	0.450246	18.6918	5.76955e-78	4.06959e-77	5.53524e-78	TRUE	alkaline phosphatase	/
PXO_03445	9.92184	9.63789	18.6862	6.41563e-78	4.51859e-77	6.14594e-78	TRUE	hypothetical protein	/
PXO_03004	0.928437	0.644484	18.676	7.76763e-78	5.4627e-77	7.43007e-78	TRUE	acetyl-CoA carboxylase biotin carboxylase subunit	accC
PXO_01154	-1.01804	-1.30199	-18.6303	1.82385e-77	1.28074e-76	1.742e-77	TRUE	MarR family transcriptional regulator	/
PXO_01369	1.34682	1.06287	18.5717	5.44254e-77	3.81622e-76	5.19061e-77	TRUE	hypothetical protein	/
PXO_02373	0.749365	0.465412	18.5089	1.75006e-76	1.2253e-75	1.66658e-76	TRUE	hypothetical protein	/
PXO_04881	0.955085	0.671132	18.4621	4.17038e-76	2.91557e-75	3.9656e-76	TRUE	two-component system regulatory protein	/
PXO_03275	1.48898	1.20502	18.4561	4.65488e-76	3.24951e-75	4.4198e-76	TRUE	quinone oxidoreductase	/
PXO_02315	1.67941	1.39546	18.436	6.75629e-76	4.70953e-75	6.40565e-76	TRUE	ISXo8 transposase	/
PXO_01767	1.42859	1.14464	18.3518	3.19488e-75	2.22375e-74	3.02462e-75	TRUE	2'-5' RNA ligase	/
PXO_04452	-0.309606	-0.593559	-18.3383	4.09293e-75	2.84465e-74	3.86914e-75	TRUE	spfh domain/band 7 family protein	spfh
PXO_02103	-0.986976	-1.27093	-18.3294	4.82414e-75	3.34794e-74	4.55369e-75	TRUE	hypothetical protein	/
PXO_01599	-1.57873	-1.86268	-18.3257	5.16064e-75	3.57623e-74	4.8642e-75	TRUE	dinitrogenase reductase activationg glycohydrolase	/
PXO_05738	5.41785	5.1339	18.2426	2.3679e-74	1.63852e-73	2.22862e-74	TRUE	ISXoo12 transposase	/
PXO_03274	1.10152	0.817565	18.2307	2.94443e-74	2.03449e-73	2.76721e-74	TRUE	oxidoreductase	/
PXO_04518	0.595551	0.311597	18.2063	4.59714e-74	3.17182e-73	4.31414e-74	TRUE	50S ribosomal protein L2	rplB
PXO_03044	0.6882	0.404246	18.1609	1.05355e-73	7.25844e-73	9.87254e-74	TRUE	tryptophan repressor binding protein	/
PXO_03639	1.80344	1.51948	18.1397	1.54804e-73	1.06498e-72	1.44852e-73	TRUE	hypothetical protein	/
PXO_03042	1.00745	0.723501	18.1283	1.90648e-73	1.30967e-72	1.78134e-73	TRUE	oxidoreductase	/
PXO_02420	0.715656	0.431702	18.1131	2.51191e-73	1.72308e-72	2.34364e-73	TRUE	aminotransferase AlaT	/
PXO_01152	0.704872	0.420919	18.1049	2.91442e-73	1.99629e-72	2.71525e-73	TRUE	DNA topoisomerase IV subunit A	parC
PXO_03231	1.05391	0.769956	18.1025	3.0477e-73	2.08457e-72	2.83532e-73	TRUE	hypothetical protein	/
PXO_00687	0.641333	0.357379	18.0881	3.95142e-73	2.69881e-72	3.67078e-73	TRUE	glucose-6-phosphate isomerase	pgi
PXO_04495	0.880164	0.596211	18.0695	5.54348e-73	3.78073e-72	5.14235e-73	TRUE	50S ribosomal protein L17	rplQ
PXO_01642	0.770951	0.486998	18.067	5.79837e-73	3.94889e-72	5.37107e-73	TRUE	glycosyl hydrolase family protein	/
PXO_01552	0.768582	0.484629	18.0396	9.52879e-73	6.48012e-72	8.81392e-73	TRUE	aspartyl-tRNA synthetase	aspS
PXO_00479	0.072875	-0.211078	-17.9957	2.10698e-72	1.43082e-71	1.94612e-72	TRUE	NAD-glutamate dehydrogenase	/
PXO_04359	1.04809	0.764141	17.9702	3.33439e-72	2.26109e-71	3.07541e-72	TRUE	peptidase	/
PXO_01247	-0.207477	-0.49143	-17.9701	3.34256e-72	2.26339e-71	3.07854e-72	TRUE	ribosomal protein S12 methylthiotransferase	rimO
PXO_02386	-0.113945	-0.397898	-17.9682	3.45467e-72	2.33597e-71	3.17726e-72	TRUE	hypothetical protein	/
PXO_01276	0.974188	0.690235	17.9658	3.61035e-72	2.43776e-71	3.31571e-72	TRUE	oxidoreductase	/
PXO_02775	2.28516	2.0012	17.9523	4.60347e-72	3.1039e-71	4.22176e-72	TRUE	hypothetical protein	/
PXO_00718	-0.102688	-0.386641	-17.932	6.63541e-72	4.46759e-71	6.07658e-72	TRUE	sulfite oxidase subunit YedY	/
PXO_03636	0.81826	0.534307	17.9044	1.08993e-71	7.32807e-71	9.96724e-72	TRUE	tRNA uridine 5-carboxymethylaminomethyl modification protein GidA	gidA
PXO_04200	1.17135	0.8874	17.8918	1.36576e-71	9.16955e-71	1.24719e-71	TRUE	phosphoribosylaminoimidazole-succinocarboxamide synthase	purC
PXO_01851	-0.764158	-1.04811	-17.8799	1.69121e-71	1.13385e-70	1.54221e-71	TRUE	hypothetical protein	/
PXO_04023	0.613563	0.32961	17.8729	1.91767e-71	1.28386e-70	1.74624e-71	TRUE	cytochrome C oxidase subunit III	/
PXO_01706	0.988424	0.704471	17.7984	7.26686e-71	4.85824e-70	6.60792e-71	TRUE	enoyl-CoA hydratase	/
PXO_03391	2.34491	2.06096	17.7937	7.90641e-71	5.27836e-70	7.17934e-71	TRUE	protein Hpa2	hpa2
PXO_02874	0.782116	0.498163	17.774	1.12434e-70	7.49562e-70	1.01951e-70	TRUE	biotin synthase	bioB
PXO_04158	1.8108	1.52684	17.7531	1.62994e-70	1.0851e-69	1.47589e-70	TRUE	hypothetical protein	/
PXO_04024	0.964153	0.680199	17.7399	2.06235e-70	1.37104e-69	1.86482e-70	TRUE	hypothetical protein	/
PXO_03120	-1.2296	-1.51355	-17.7251	2.6843e-70	1.78201e-69	2.4238e-70	TRUE	transposase	/
PXO_04013	0.0061705	-0.277783	-17.7179	3.0504e-70	2.02222e-69	2.75052e-70	TRUE	bacterioferritin	bfr
PXO_01713	0.736026	0.452073	17.6955	4.54488e-70	3.00876e-69	4.09235e-70	TRUE	periplasmic protease	/
PXO_02904	1.93472	1.65077	17.6791	6.07977e-70	4.01926e-69	5.46678e-70	TRUE	glutaconate CoA transferase subunit B	/
PXO_04566	0.653116	0.369163	17.6729	6.78688e-70	4.48047e-69	6.0941e-70	TRUE	branched-chain amino acid aminotransferase	ilvE
PXO_01396	1.06512	0.781164	17.6509	1.00219e-69	6.60695e-69	8.98641e-70	TRUE	exopolysaccharide xanthan biosynthesis acetyltransferase GumF	gumF
PXO_01312	-0.2577	-0.541653	-17.6441	1.12875e-69	7.43096e-69	1.01072e-69	TRUE	phosphoribosylaminoimidazole carboxylase catalytic subunit	purE
PXO_03441	1.89524	1.61129	17.6254	1.57256e-69	1.03383e-68	1.40616e-69	TRUE	thioredoxin	/
PXO_00380	1.06255	0.778594	17.615	1.88924e-69	1.2403e-68	1.687e-69	TRUE	N-ethylammeline chlorohydrolase	/
PXO_02232	-0.436394	-0.720347	-17.6144	1.90844e-69	1.25118e-68	1.70178e-69	TRUE	arabinose 5-phosphate isomerase	/
PXO_01371	7.36194	7.07799	17.6127	1.96663e-69	1.28754e-68	1.75125e-69	TRUE	hypothetical protein	/
PXO_00894	1.00752	0.723563	17.5727	3.98519e-69	2.60549e-68	3.54385e-69	TRUE	tetratricopeptide repeat protein	/
PXO_02598	-0.150789	-0.434742	-17.5674	4.37776e-69	2.85821e-68	3.88758e-69	TRUE	inorganic pyrophosphatase	ppa
PXO_00071	0.728584	0.444631	17.5402	7.0732e-69	4.61168e-68	6.27256e-69	TRUE	lysyl-tRNA synthetase	lysS
PXO_02341	0.532189	0.248236	17.5321	8.15675e-69	5.31085e-68	7.22353e-69	TRUE	transketolase	tkt
PXO_05449	1.61048	1.32652	17.4666	2.57532e-68	1.67449e-67	2.27755e-68	TRUE	hypothetical protein	/
PXO_03253	1.48919	1.20524	17.4624	2.77008e-68	1.79865e-67	2.44643e-68	TRUE	hypothetical protein	/
PXO_04700	-0.233863	-0.517816	-17.4019	7.98431e-68	5.17724e-67	7.0418e-68	TRUE	Rhs element Vgr protein	/
PXO_04613	3.47003	3.18607	17.3726	1.33105e-67	8.61907e-67	1.17232e-67	TRUE	ISXoo11 transposase	/
PXO_03512	6.6865	6.40255	17.3574	1.73546e-67	1.12225e-66	1.52643e-67	TRUE	transposase	/
PXO_01751	2.11424	1.83028	17.3549	1.81012e-67	1.16893e-66	1.58992e-67	TRUE	ISXo1 transposase	/
PXO_00345	1.9688	1.68484	17.3488	2.01386e-67	1.29873e-66	1.76647e-67	TRUE	cupin	/
PXO_05830	8.44708	8.16313	17.335	2.56107e-67	1.64938e-66	2.2434e-67	TRUE	ArsR family transcriptional regulator	arsR
PXO_02069	9.64746	9.36351	17.3112	3.87163e-67	2.49003e-66	3.3868e-67	TRUE	plasmid stabilization system	/
PXO_02484	0.660014	0.376061	17.2798	6.67988e-67	4.29033e-66	5.83547e-67	TRUE	hypothetical protein	/
PXO_01138	-0.0208241	-0.304777	-17.2781	6.87632e-67	4.41052e-66	5.99895e-67	TRUE	protein U	/
PXO_01900	-0.122007	-0.40596	-17.2579	9.75466e-67	6.24825e-66	8.49854e-67	TRUE	alkaline phosphatase, placental type	/
PXO_01678	0.704955	0.421002	17.2156	2.02887e-66	1.29782e-65	1.76523e-66	TRUE	peptide chain release factor 3	prfC
PXO_04287	-0.208273	-0.492227	-17.1809	3.68864e-66	2.35636e-65	3.20499e-66	TRUE	hypothetical protein	/
PXO_01794	0.828933	0.54498	17.1606	5.23863e-66	3.342e-65	4.54561e-66	TRUE	S-methylmethionine transporter	/
PXO_04536	0.759182	0.475228	17.1594	5.34624e-66	3.40607e-65	4.63275e-66	TRUE	transcription antitermination protein NusG	nusG
PXO_03477	0.660518	0.376565	17.1129	1.18892e-65	7.56439e-65	1.02887e-65	TRUE	hypothetical protein	/
PXO_02092	1.51518	1.23123	17.1069	1.31867e-65	8.37866e-65	1.13962e-65	TRUE	error-prone DNA polymerase	/
PXO_04764	0.766151	0.482198	17.0991	1.50818e-65	9.57e-65	1.30166e-65	TRUE	hypothetical protein	/
PXO_04765	-0.218335	-0.502288	-17.0519	3.38351e-65	2.1441e-64	2.91628e-65	TRUE	hypothetical protein	/
PXO_03330	0.87828	0.594327	17.0327	4.69574e-65	2.97167e-64	4.04191e-65	TRUE	avirulence protein AvrBs2	/
PXO_02615	3.25481	2.97086	17.0185	5.99325e-65	3.78773e-64	5.15187e-65	TRUE	signal protein with GGDEF domain	/
PXO_04156	-0.282334	-0.566287	-17.0163	6.21982e-65	3.92569e-64	5.33951e-65	TRUE	zinc protease	/
PXO_01120	5.61471	5.33076	16.9736	1.28751e-64	8.11543e-64	1.10382e-64	TRUE	ISXo3 transposase ORF B	/
PXO_rna33	-0.718107	-1.00206	-16.9493	1.94904e-64	1.22689e-63	1.66875e-64	TRUE	tRNA-Asn	/
PXO_04849	1.56541	1.28146	16.9444	2.11732e-64	1.33104e-63	1.81041e-64	TRUE	RhsD protein	/
PXO_03276	1.34847	1.06452	16.9354	2.46782e-64	1.54934e-63	2.10732e-64	TRUE	2,5-diketo-D-gluconate reductase B	dkgB
PXO_03914	0.65732	0.373367	16.9145	3.51896e-64	2.20633e-63	3.00094e-64	TRUE	IcfG protein	/
PXO_05410	0.88658	0.602627	16.8944	4.95009e-64	3.09953e-63	4.21581e-64	TRUE	ABC transporter	wzm
PXO_01936	-0.501867	-0.78582	-16.8898	5.34843e-64	3.34453e-63	4.54905e-64	TRUE	cation:proton antiporter	/
PXO_03969	0.748862	0.464908	16.8635	8.35348e-64	5.2168e-63	7.0956e-64	TRUE	NAD(P)H-dependent glycerol-3-phosphate dehydrogenase	gpsA
PXO_02061	-2.10874	-2.39269	-16.8564	9.41193e-64	5.87007e-63	7.98415e-64	TRUE	hypothetical protein	/
PXO_03105	0.857008	0.573055	16.848	1.08576e-63	6.7628e-63	9.1984e-64	TRUE	hypothetical protein	/
PXO_01150	0.95318	0.669227	16.814	1.92762e-63	1.19907e-62	1.63091e-63	TRUE	penicillin acylase II	/
PXO_01506	5.83794	5.55399	16.7803	3.40064e-63	2.11259e-62	2.87342e-63	TRUE	ISXoo11 transposase	/
PXO_04251	-1.65772	-1.94167	-16.7715	3.94606e-63	2.44821e-62	3.32992e-63	TRUE	hypothetical protein	/
PXO_00351	1.50032	1.21637	16.7676	4.21123e-63	2.60931e-62	3.54904e-63	TRUE	GNAT family acetyltransferase	/
PXO_04277	1.04025	0.756292	16.7337	7.44994e-63	4.61002e-62	6.27029e-63	TRUE	lipoprotein	/
PXO_04883	0.71022	0.426267	16.7304	7.86652e-63	4.86145e-62	6.61228e-63	TRUE	hypothetical protein	/
PXO_04436	2.71786	2.4339	16.696	1.40148e-62	8.64973e-62	1.17649e-62	TRUE	high-affinity choline transport	/
PXO_05770	9.50779	9.22384	16.6452	3.27632e-62	2.01947e-61	2.74678e-62	TRUE	hypothetical protein	/
PXO_04096	4.37851	4.09456	16.6391	3.63032e-62	2.23477e-61	3.03961e-62	TRUE	ISXo8 transposase	/
PXO_05495	0.785626	0.501672	16.637	3.7586e-62	2.31074e-61	3.14294e-62	TRUE	hypothetical protein	/
PXO_04035	-2.21632	-2.50027	-16.6285	4.33013e-62	2.65865e-61	3.61616e-62	TRUE	ISXo8 transposase	/
PXO_03240	0.839919	0.555966	16.6188	5.0923e-62	3.12257e-61	4.24716e-62	TRUE	50S ribosomal protein L28	rpmB
PXO_00922	0.0381513	-0.245802	-16.5833	9.2077e-62	5.63883e-61	7.66963e-62	TRUE	phosphoenolpyruvate synthase	ppsA
PXO_03241	1.36815	1.0842	16.5671	1.2059e-61	7.37546e-61	1.00317e-61	TRUE	hypothetical protein	/
PXO_02416	1.2311	0.947146	16.5552	1.46734e-61	8.9629e-61	1.21909e-61	TRUE	alpha-amlyase	/
PXO_03823	-0.252981	-0.536934	-16.5398	1.89645e-61	1.15691e-60	1.57356e-61	TRUE	hypothetical protein	/
PXO_04432	0.710642	0.426689	16.5267	2.35786e-61	1.43653e-60	1.9539e-61	TRUE	cytochrome C4	/
PXO_04874	0.830713	0.54676	16.4966	3.88306e-61	2.36273e-60	3.21366e-61	TRUE	competence lipoprotein	/
PXO_02118	0.655831	0.371877	16.4508	8.27892e-61	5.03104e-60	6.84295e-61	TRUE	pyruvate kinase	pyk
PXO_01399	0.968441	0.684488	16.4491	8.50977e-61	5.1647e-60	7.02475e-61	TRUE	exopolysaccharide xanthan biosynthesis glycosyltransferase GumI	gumI
PXO_01177	-0.268497	-0.55245	-16.4332	1.10586e-60	6.70302e-60	9.11708e-61	TRUE	SsrA-binding protein	smpB
PXO_03285	-0.172174	-0.456127	-16.4222	1.32708e-60	8.03368e-60	1.0927e-60	TRUE	phenylalanine 4-monooxygenase	phhA
PXO_04878	0.662695	0.378741	16.4103	1.61365e-60	9.75599e-60	1.32696e-60	TRUE	succinyl-CoA synthetase subunit alpha	/
PXO_00675	1.28849	1.00453	16.4066	1.71506e-60	1.03559e-59	1.40856e-60	TRUE	hypothetical protein	/
PXO_02390	5.51833	5.23437	16.3907	2.23007e-60	1.34485e-59	1.8292e-60	TRUE	transposase	/
PXO_04018	0.519853	0.2359	16.3572	3.86691e-60	2.32899e-59	3.16777e-60	TRUE	hypothetical protein	/
PXO_01954	1.0048	0.720848	16.3268	6.36656e-60	3.82963e-59	5.20886e-60	TRUE	Hsp90xo protein	/
PXO_00381	1.15266	0.868712	16.3245	6.6113e-60	3.97181e-59	5.40224e-60	TRUE	hypothetical protein	/
PXO_01697	0.815397	0.531444	16.3058	8.98257e-60	5.38954e-59	7.33057e-60	TRUE	F5/8 type C domain-containing protein	/
PXO_00487	-0.0738714	-0.357825	-16.3009	9.72398e-60	5.82701e-59	7.92559e-60	TRUE	multiphosphoryl transfer protein (MTP)	/
PXO_02635	0.694162	0.410209	16.2968	1.04012e-59	6.22498e-59	8.46688e-60	TRUE	HflC protein	hflC
PXO_03508	1.32553	1.04158	16.2897	1.16802e-59	6.98162e-59	9.49603e-60	TRUE	hypothetical protein	/
PXO_03705	2.5181	2.23414	16.2882	1.19608e-59	7.14031e-59	9.71186e-60	TRUE	ISxac1 transposase	/
PXO_00326	1.16924	0.885284	16.2617	1.84586e-59	1.10055e-58	1.49691e-59	TRUE	cytochrome C4	/
PXO_03354	1.86643	1.58248	16.2586	1.93984e-59	1.15513e-58	1.57115e-59	TRUE	dihydrolipoamide acyltransferase	/
PXO_04574	1.25203	0.968081	16.2578	1.9659e-59	1.16918e-58	1.59026e-59	TRUE	hypothetical protein	/
PXO_04231	0.849254	0.5653	16.2508	2.20574e-59	1.31018e-58	1.78203e-59	TRUE	porphyrin biosynthesis protein	/
PXO_04494	1.41607	1.13212	16.2432	2.4963e-59	1.48091e-58	2.01425e-59	TRUE	ISXoo2 transposase	/
PXO_00154	0.974568	0.690614	16.2256	3.32436e-59	1.96968e-58	2.67906e-59	TRUE	GTP-binding protein	/
PXO_02083	2.40729	2.12333	16.2235	3.44236e-59	2.03705e-58	2.77069e-59	TRUE	phosphoglycerate mutase	/
PXO_04592	0.801647	0.517693	16.2086	4.38159e-59	2.58962e-58	3.52226e-59	TRUE	regulator of nucleoside diphosphate kinase	/
PXO_00780	-0.458264	-0.742217	-16.2072	4.48395e-59	2.64681e-58	3.60005e-59	TRUE	3-hydroxybutyryl-CoA dehydratase	/
PXO_02907	2.15568	1.87173	16.1993	5.0988e-59	3.00601e-58	4.08861e-59	TRUE	protocatechuate 3,4-dioxygenase subunit alpha	pcaG
PXO_04532	0.64082	0.356867	16.1981	5.20141e-59	3.06269e-58	4.16571e-59	TRUE	50S ribosomal protein L10	rplJ
PXO_02212	-2.63591	-2.91987	-16.1764	7.39642e-59	4.34976e-58	5.91631e-59	TRUE	ISXoo13 transposase	/
PXO_01200	-0.0598518	-0.343805	-16.1709	8.08529e-59	4.74898e-58	6.45931e-59	TRUE	transcription factor jumonji, JmjC	jmjC
PXO_01494	3.22365	2.9397	16.1681	8.46102e-59	4.96352e-58	6.75111e-59	TRUE	ISXo2 transposase	/
PXO_05670	1.11715	0.833201	16.1604	9.60126e-59	5.62546e-58	7.65145e-59	TRUE	hypothetical protein	/
PXO_02116	0.72023	0.436277	16.1518	1.10359e-58	6.45803e-58	8.78386e-59	TRUE	phosphoglycerate kinase	pgk
PXO_04712	-1.7625	-2.04645	-16.1462	1.20689e-58	7.05385e-58	9.59427e-59	TRUE	Rhs element Vgr protein	/
PXO_00148	1.24672	0.962769	16.1431	1.27088e-58	7.41867e-58	1.00905e-58	TRUE	recombination regulator RecX	recX
PXO_04190	1.25844	0.974488	16.1328	1.50139e-58	8.75347e-58	1.1906e-58	TRUE	oxidoreductase	/
PXO_03806	-0.620808	-0.904761	-16.1171	1.93435e-58	1.12639e-57	1.53206e-58	TRUE	TetR family transcriptional regulator	tetR
PXO_03544	0.842383	0.55843	16.1126	2.08122e-58	1.21043e-57	1.64636e-58	TRUE	peptidase	/
PXO_03805	-0.0874741	-0.371427	-16.1041	2.3871e-58	1.38663e-57	1.88602e-58	TRUE	acyl-CoA dehydrogenase	/
PXO_03912	0.642912	0.358958	16.0947	2.77819e-58	1.61183e-57	2.19232e-58	TRUE	anti-sigma F factor antagonist	/
PXO_03877	1.49896	1.21501	16.0879	3.10104e-58	1.79693e-57	2.44409e-58	TRUE	signal protein with EAL domain	/
PXO_02096	1.08281	0.798857	16.065	4.48558e-58	2.59605e-57	3.53101e-58	TRUE	oligopeptide transporter	/
PXO_02613	0.518428	0.234475	16.0612	4.77286e-58	2.75894e-57	3.75257e-58	TRUE	isopropylmalate isomerase large subunit	leuC
PXO_02836	0.577157	0.293204	16.0325	7.58216e-58	4.37752e-57	5.95407e-58	TRUE	two-component system regulatory protein (response regulator) required for AvrXa21 activity R2 (raxR2)	raxR2
PXO_02302	0.935052	0.651099	15.9872	1.56809e-57	9.04227e-57	1.22988e-57	TRUE	ribosomal protein S6 modification protein	/
PXO_05609	2.12735	1.84339	15.9836	1.66272e-57	9.57631e-57	1.30252e-57	TRUE	TAL effector AvrBs3/PthA	talC6b
PXO_02042	0.685854	0.4019	15.9685	2.117e-57	1.21779e-56	1.65637e-57	TRUE	hypothetical protein	/
PXO_03715	-0.236211	-0.520165	-15.959	2.46808e-57	1.41802e-56	1.92872e-57	TRUE	cell division ATP-binding protein FtsE	ftsE
PXO_04404	0.817837	0.533883	15.9437	3.15107e-57	1.80824e-56	2.45948e-57	TRUE	hypothetical protein	/
PXO_03395	1.7245	1.44055	15.9397	3.36078e-57	1.92625e-56	2.61998e-57	TRUE	type III hypothetical protein HrpB7	/
PXO_00576	-0.56242	-0.846373	-15.9068	5.68149e-57	3.25245e-56	4.42381e-57	TRUE	RhsD protein	rhsD
PXO_04572	1.1563	0.872347	15.9021	6.12303e-57	3.50099e-56	4.76185e-57	TRUE	RNA polymerase factor sigma-70	/
PXO_01884	9.3443	9.06034	15.8935	7.03368e-57	4.01682e-56	5.46347e-57	TRUE	ISXo3 transposase ORF B	/
PXO_01397	0.994099	0.710146	15.8932	7.06255e-57	4.02846e-56	5.47929e-57	TRUE	exopolysaccharide xanthan biosynthesis acetyltransferase GumG	gumG
PXO_03469	0.740907	0.456953	15.8929	7.09976e-57	4.04482e-56	5.50154e-57	TRUE	fructose-1,6-bisphosphatase	fbp
PXO_03080	0.705219	0.421266	15.888	7.66916e-57	4.36396e-56	5.93563e-57	TRUE	L-sorbosone dehydrogenase	/
PXO_01800	3.1006	2.81665	15.8871	7.78202e-57	4.42287e-56	6.01575e-57	TRUE	hypothetical protein	/
PXO_01643	0.657325	0.373372	15.8774	9.08895e-57	5.15948e-56	7.01764e-57	TRUE	alpha-L-fucosidase	/
PXO_01660	0.512404	0.228451	15.8645	1.11644e-56	6.33006e-56	8.60981e-57	TRUE	beta-lactamase	/
PXO_02059	-1.19207	-1.47603	-15.8496	1.41505e-56	8.01357e-56	1.08996e-56	TRUE	hypothetical protein	/
PXO_04219	0.795018	0.511065	15.8391	1.67149e-56	9.4545e-56	1.28595e-56	TRUE	di-tripeptide transporter	/
PXO_02728	1.20365	0.919698	15.8239	2.12919e-56	1.2029e-55	1.63613e-56	TRUE	TonB-dependent outer membrane receptor	/
PXO_02640	0.549497	0.265544	15.8067	2.79767e-56	1.57869e-55	2.14725e-56	TRUE	low molecular weight heat shock protein	/
PXO_04398	0.872093	0.58814	15.8021	3.01087e-56	1.69697e-55	2.30813e-56	TRUE	riboflavin biosynthesis protein ribAB	ribAB
PXO_04299	0.962325	0.678372	15.8014	3.04044e-56	1.7116e-55	2.32802e-56	TRUE	17 kDa surface antigen family protein	/
PXO_02241	0.842863	0.55891	15.7986	3.17863e-56	1.78728e-55	2.43096e-56	TRUE	phosphoribosylaminoimidazole synthetase	purM
PXO_03036	0.824352	0.540398	15.7744	4.66785e-56	2.62152e-55	3.56565e-56	TRUE	amino acid transporter	/
PXO_03918	5.02791	4.74395	15.7556	6.28962e-56	3.52814e-55	4.79879e-56	TRUE	transposase	/
PXO_00525	1.01325	0.729295	15.7223	1.06361e-55	5.95926e-55	8.10546e-56	TRUE	queuine tRNA-ribosyltransferase	tgt
PXO_02089	2.13245	1.8485	15.7157	1.18021e-55	6.60473e-55	8.9834e-56	TRUE	hypothetical protein	/
PXO_03277	1.10166	0.817706	15.6897	1.77972e-55	9.94795e-55	1.35307e-55	TRUE	hypothetical protein	/
PXO_01134	-1.28234	-1.56629	-15.6742	2.26998e-55	1.26734e-54	1.72376e-55	TRUE	hypothetical protein	/
PXO_03989	2.81079	2.52683	15.6512	3.26044e-55	1.81817e-54	2.47298e-55	TRUE	IS1112 transposase	/
PXO_01180	-0.116134	-0.400087	-15.6475	3.4559e-55	1.92491e-54	2.61816e-55	TRUE	outer membrane protein	/
PXO_00035	-0.769304	-1.05326	-15.6106	6.16114e-55	3.42768e-54	4.66214e-55	TRUE	hypothetical protein	/
PXO_01790	0.680565	0.396611	15.5996	7.31962e-55	4.06741e-54	5.53227e-55	TRUE	methionyl-tRNA synthetase	metG
PXO_03107	0.778757	0.494804	15.5855	9.14005e-55	5.07305e-54	6.90009e-55	TRUE	F0F1 ATP synthase subunit A	atpB
PXO_03620	0.85606	0.572106	15.5695	1.17255e-54	6.50047e-54	8.84159e-55	TRUE	ATP-dependent DNA helicase Rep	/
PXO_02472	0.957979	0.674026	15.5661	1.23722e-54	6.85098e-54	9.31833e-55	TRUE	murein hydrolase D	/
PXO_05757	-2.29624	-2.58019	-15.5625	1.30922e-54	7.24122e-54	9.84911e-55	TRUE	ISXoo12 transposase	/
PXO_00107	1.34876	1.06481	15.5562	1.44412e-54	7.978e-54	1.08512e-54	TRUE	hypothetical protein	/
PXO_03211	-0.149098	-0.433051	-15.5491	1.61435e-54	8.90808e-54	1.21163e-54	TRUE	ABC transporter ATP-binding protein	/
PXO_04582	0.797514	0.513561	15.5471	1.66502e-54	9.17698e-54	1.2482e-54	TRUE	proline iminopeptidase	pip
PXO_00637	8.08215	7.7982	15.5452	1.71423e-54	9.43721e-54	1.2836e-54	TRUE	hypothetical protein	/
PXO_02545	0.652434	0.368481	15.5335	2.05877e-54	1.13208e-53	1.5398e-54	TRUE	malate dehydrogenase	/
PXO_03943	1.21367	0.929712	15.5202	2.53138e-54	1.39035e-53	1.89108e-54	TRUE	transferase	/
PXO_01403	0.955663	0.67171	15.5113	2.91048e-54	1.59672e-53	2.17178e-54	TRUE	exopolysaccharide xanthan biosynthesis glycosyltransferase GumM	gumM
PXO_04882	0.482378	0.198425	15.4875	4.21417e-54	2.30927e-53	3.14094e-54	TRUE	type IV-A pilus assembly ATPase PilB	pilB
PXO_01619	1.18104	0.897085	15.4788	4.82589e-54	2.64142e-53	3.59272e-54	TRUE	copper homeostasis protein	/
PXO_02208	1.16707	0.883117	15.422	1.16362e-53	6.36165e-53	8.65277e-54	TRUE	amino acid transporter	/
PXO_02071	8.05528	7.77133	15.4197	1.20643e-53	6.58811e-53	8.9608e-54	TRUE	hypothetical protein	/
PXO_00147	0.51146	0.227507	15.4163	1.27155e-53	6.93572e-53	9.43359e-54	TRUE	alanyl-tRNA synthetase	alaS
PXO_04472	0.0164484	-0.267505	-15.381	2.19437e-53	1.19555e-52	1.62612e-53	TRUE	inner membrane protein	/
PXO_01843	0.439996	0.156043	15.3605	3.01429e-53	1.64038e-52	2.23116e-53	TRUE	lipase esterase	/;
PXO_00522	0.752824	0.468871	15.3514	3.46474e-53	1.88336e-52	2.56164e-53	TRUE	preprotein translocase subunit SecD	secD
PXO_02139	2.02697	1.74301	15.343	3.94813e-53	2.14366e-52	2.91569e-53	TRUE	hypothetical protein	/
PXO_01780	0.771501	0.487548	15.3376	4.28664e-53	2.32479e-52	3.16206e-53	TRUE	delta 9 acyl-lipid fatty acid desaturase	/
PXO_00315	-0.920845	-1.2048	-15.3232	5.35117e-53	2.89881e-52	3.9428e-53	TRUE	ISXoo2 transposase	/
PXO_00059	-0.0761264	-0.36008	-15.3096	6.59443e-53	3.56822e-52	4.8533e-53	TRUE	beta-ketoadipate enol-lactone hydrolase	/
PXO_00873	0.884797	0.600844	15.2906	8.83895e-53	4.77727e-52	6.49778e-53	TRUE	segregation and condensation protein A	scpA
PXO_02040	-0.255206	-0.539159	-15.2902	8.89194e-53	4.80043e-52	6.52929e-53	TRUE	Rhs element Vgr protein	/
PXO_02360	0.659811	0.375857	15.282	1.00754e-52	5.43315e-52	7.38988e-53	TRUE	50S ribosomal protein L31	rpmE2
PXO_04110	2.069	1.78504	15.2704	1.2034e-52	6.48197e-52	8.81643e-53	TRUE	transposase	/
PXO_02064	1.06135	0.777393	15.2609	1.393e-52	7.4947e-52	1.01939e-52	TRUE	type I restriction enzyme EcoKI M protein	/
PXO_00788	-0.252387	-0.53634	-15.2302	2.22883e-52	1.19781e-51	1.62919e-52	TRUE	polyphosphate-selective porin O	/
PXO_01260	0.816799	0.532846	15.2169	2.73091e-52	1.46597e-51	1.99393e-52	TRUE	chorismate synthase	aroC
PXO_02090	2.11629	1.83233	15.2053	3.25971e-52	1.74785e-51	2.37733e-52	TRUE	hypothetical protein	/
PXO_04177	0.562099	0.278146	15.1866	4.33808e-52	2.32345e-51	3.16023e-52	TRUE	cellulase	/
PXO_00183	0.867316	0.583363	15.1821	4.64747e-52	2.48634e-51	3.38179e-52	TRUE	hemolysin	/
PXO_00729	1.17868	0.894726	15.108	1.43398e-51	7.66297e-51	1.04228e-51	TRUE	urocanate hydratase	hutU
PXO_00359	0.710493	0.42654	15.1035	1.5353e-51	8.1952e-51	1.11467e-51	TRUE	DnaK supressor	/
PXO_03868	1.1491	0.865145	15.0791	2.2239e-51	1.18574e-50	1.61278e-51	TRUE	transporter	/
PXO_03913	0.635923	0.35197	15.0724	2.45942e-51	1.30985e-50	1.78158e-51	TRUE	hypothetical protein	/
PXO_00832	0.753182	0.469229	15.0715	2.49504e-51	1.32733e-50	1.80536e-51	TRUE	ATP phosphoribosyltransferase	hisG
PXO_05663	2.26524	1.98129	15.0487	3.51829e-51	1.86958e-50	2.54291e-51	TRUE	ISXoo12 transposase	/
PXO_04834	1.17543	0.891475	15.0446	3.74381e-51	1.9872e-50	2.70288e-51	TRUE	transporter, monovalent cation:proton antiporter-2 (CPA2) family	/
PXO_02074	9.14975	8.86579	15.0366	4.22595e-51	2.2406e-50	3.04755e-51	TRUE	HsdS polypeptide, part of CfrA family	/
PXO_04396	0.928836	0.644883	15.0316	4.56099e-51	2.41554e-50	3.28549e-51	TRUE	transcription antitermination protein NusB	nusB
PXO_04848	0.724507	0.440554	15.0204	5.39443e-51	2.85375e-50	3.88152e-51	TRUE	ISXoo6 transposase	/
PXO_02223	0.728603	0.44465	15.014	5.94305e-51	3.14047e-50	4.2715e-51	TRUE	hypothetical protein	/
PXO_00732	-0.476801	-0.760754	-15.005	6.80505e-51	3.59197e-50	4.88561e-51	TRUE	transposase	/
PXO_04433	1.27221	0.988255	14.9993	7.41979e-51	3.91211e-50	5.32103e-51	TRUE	disulfide oxidoreductase	/
PXO_03212	1.6037	1.31975	14.9765	1.04615e-50	5.50971e-50	7.49401e-51	TRUE	hypothetical protein	/
PXO_03485	-0.37287	-0.656823	-14.9749	1.07193e-50	5.63923e-50	7.67018e-51	TRUE	50S ribosomal protein L34	rpmH
PXO_02910	1.02739	0.743435	14.9548	1.44878e-50	7.61334e-50	1.03553e-50	TRUE	4-carboxymuconolactone decarboxylase	pcaC
PXO_00463	0.811035	0.527082	14.9543	1.45971e-50	7.66229e-50	1.04218e-50	TRUE	glutamine synthetase	/
PXO_02895	3.44531	3.16136	14.9314	2.05984e-50	1.08005e-49	1.46902e-50	TRUE	hypothetical protein	/
PXO_05593	-0.989247	-1.2732	-14.9247	2.27792e-50	1.19308e-49	1.62276e-50	TRUE	IS1112 transposase	/
PXO_00327	0.997186	0.713233	14.9203	2.4312e-50	1.27195e-49	1.73004e-50	TRUE	cytochrome C552	/
PXO_02433	0.798722	0.514769	14.9088	2.88901e-50	1.5098e-49	2.05355e-50	TRUE	peptide deformylase	def
PXO_02224	0.692115	0.408162	14.9059	3.01835e-50	1.57566e-49	2.14313e-50	TRUE	HPr kinase/phosphorylase	/
PXO_04000	1.03922	0.755263	14.9028	3.16033e-50	1.64796e-49	2.24146e-50	TRUE	anthranilate synthase component II	/
PXO_05555	7.93664	7.65268	14.8753	4.76815e-50	2.48363e-49	3.3781e-50	TRUE	ISXo7 transposase	/
PXO_01943	-0.199845	-0.483798	-14.8645	5.60342e-50	2.9155e-49	3.9655e-50	TRUE	ABC transporter ATP-binding protein	/
PXO_02054	1.61914	1.33519	14.8407	7.9945e-50	4.15504e-49	5.65145e-50	TRUE	Rhs element Vgr protein	/
PXO_03407	2.58839	2.30444	14.8345	8.76357e-50	4.54976e-49	6.18834e-50	TRUE	HrcS	hrcS
PXO_02166	1.4021	1.11815	14.8261	9.93404e-50	5.15179e-49	7.00719e-50	TRUE	TonB-dependent outer membrane Receptor	btuB
PXO_00388	0.920866	0.636913	14.8207	1.07586e-49	5.57332e-49	7.58052e-50	TRUE	inositol-1-monophosphatase	/
PXO_02807	0.812381	0.528428	14.8131	1.20481e-49	6.23452e-49	8.47985e-50	TRUE	glutathione S-transferase	/
PXO_04311	-3.27734	-3.56129	-14.8073	1.31339e-49	6.78894e-49	9.23395e-50	TRUE	ISXoo13 transposase	/
PXO_00492	1.42133	1.13738	14.8071	1.31855e-49	6.80822e-49	9.26017e-50	TRUE	hypothetical protein	/
PXO_03974	1.52033	1.23638	14.7901	1.69681e-49	8.75176e-49	1.19037e-49	TRUE	ISXo5 transposase	/
PXO_01590	0.923869	0.639916	14.7837	1.86737e-49	9.621e-49	1.3086e-49	TRUE	pyrroloquinoline quinone biosynthesis protein PqqC	pqqC
PXO_00796	-0.177782	-0.461735	-14.7766	2.07422e-49	1.06751e-48	1.45197e-49	TRUE	ISXoo2 transposase	/
PXO_00181	1.13468	0.85073	14.7294	4.17111e-49	2.14437e-48	2.91665e-49	TRUE	transporter	/
PXO_00182	1.12149	0.837541	14.6992	6.51926e-49	3.34792e-48	4.55366e-49	TRUE	hypothetical protein	/
PXO_04590	0.573415	0.289462	14.6892	7.56263e-49	3.87953e-48	5.27673e-49	TRUE	alkyl hydroperoxide reductase subunit F	/
PXO_01832	1.34554	1.06158	14.6814	8.48669e-49	4.34886e-48	5.91508e-49	TRUE	fumarylacetoacetate hydrolase	/
PXO_04015	4.16419	3.88024	14.6781	8.90581e-49	4.5587e-48	6.20049e-49	TRUE	ISXo5 transposase	/
PXO_01289	0.591568	0.307615	14.6287	1.84322e-48	9.4249e-48	1.28192e-48	TRUE	NADH dehydrogenase subunit C	/
PXO_04498	0.596752	0.312799	14.6185	2.13951e-48	1.09281e-47	1.48638e-48	TRUE	30S ribosomal protein S11	rpsK
PXO_05437	-0.344394	-0.628347	-14.6124	2.34274e-48	1.19533e-47	1.62582e-48	TRUE	exodeoxyribonuclease V subunit gamma	recC
PXO_02555	5.45286	5.16891	14.6087	2.47026e-48	1.25904e-47	1.71247e-48	TRUE	ISXoo3 transposase ORF A	/
PXO_03849	0.979838	0.695885	14.5927	3.12667e-48	1.59188e-47	2.16519e-48	TRUE	sal operon transcriptional repressor	/
PXO_02783	4.43539	4.15143	14.5899	3.25809e-48	1.65701e-47	2.25378e-48	TRUE	ISXo8 transposase	/
PXO_04358	0.45881	0.174857	14.5696	4.38756e-48	2.22905e-47	3.03183e-48	TRUE	preprotein translocase subunit SecA	secA
PXO_01631	1.32588	1.04192	14.5613	4.95057e-48	2.51239e-47	3.41721e-48	TRUE	membrane-fusion protein	/
PXO_02504	0.57769	0.293737	14.526	8.2922e-48	4.20375e-47	5.71771e-48	TRUE	amidophosphoribosyltransferase	purF
PXO_04815	2.93441	2.65046	14.5253	8.3743e-48	4.24083e-47	5.76815e-48	TRUE	transposase	/
PXO_01267	0.954698	0.670745	14.503	1.15927e-47	5.8644e-47	7.97644e-48	TRUE	tRNA pseudouridine synthase A	truA
PXO_02909	0.90232	0.618367	14.4962	1.28048e-47	6.47065e-47	8.80103e-48	TRUE	3-oxoadipate enol-lactonase	pcaD
PXO_03006	1.01248	0.728527	14.4732	1.78919e-47	9.03168e-47	1.22844e-47	TRUE	acetyl-CoA carboxylase biotin carboxyl carrier protein subunit	accB
PXO_00779	0.586204	0.302251	14.47	1.87371e-47	9.44826e-47	1.2851e-47	TRUE	peptidyl-prolyl cis-trans isomerase	/
PXO_00498	1.49957	1.21562	14.4481	2.57822e-47	1.2987e-46	1.76642e-47	TRUE	hypothetical protein	/
PXO_03656	-0.552026	-0.835979	-14.428	3.45031e-47	1.73615e-46	2.36141e-47	TRUE	hypothetical protein	/
PXO_04809	-0.167252	-0.451205	-14.3662	8.43267e-47	4.23869e-46	5.76524e-47	TRUE	molybdopterin biosynthesis protein	/
PXO_02703	1.87971	1.59575	14.3652	8.55518e-47	4.29571e-46	5.8428e-47	TRUE	Maf-like protein	maf
PXO_04086	1.06078	0.776831	14.3306	1.40847e-46	7.06469e-46	9.60901e-47	TRUE	hypothetical protein	/
PXO_02120	-0.0870513	-0.371004	-14.3143	1.78114e-46	8.92454e-46	1.21387e-46	TRUE	hypothetical protein	/
PXO_00242	1.33747	1.05352	14.2985	2.23618e-46	1.11927e-45	1.52237e-46	TRUE	cytochrome C peroxidase	/
PXO_02756	0.81157	0.527616	14.2953	2.34195e-46	1.17097e-45	1.59269e-46	TRUE	L-fucose:H+ symporter permease	fucP
PXO_01532	5.14975	4.86579	14.2938	2.39246e-46	1.19497e-45	1.62533e-46	TRUE	hypothetical protein	/
PXO_01226	0.694411	0.410458	14.2595	3.9119e-46	1.95183e-45	2.65477e-46	TRUE	nucleoprotein/polynucleotide-associated enzyme	/
PXO_03364	1.07513	0.791176	14.2518	4.36618e-46	2.1762e-45	2.95995e-46	TRUE	hypothetical protein	/
PXO_04355	1.08689	0.80294	14.2406	5.12771e-46	2.55308e-45	3.47256e-46	TRUE	hypothetical protein	/
PXO_00231	2.21057	1.92661	14.227	6.22566e-46	3.0965e-45	4.21169e-46	TRUE	membrane fusion protein	/
PXO_01680	-0.445461	-0.729414	-14.2196	6.92066e-46	3.43857e-45	4.67695e-46	TRUE	homoserine O-acetyltransferase	/
PXO_00496	4.17608	3.89212	14.2168	7.21171e-46	3.57942e-45	4.86854e-46	TRUE	ISXo8 transposase	/
PXO_02024	-0.38489	-0.668843	-14.1918	1.02942e-45	5.10405e-45	6.94226e-46	TRUE	hydrolase	/
PXO_00113	1.73166	1.44771	14.1774	1.26474e-45	6.26421e-45	8.52025e-46	TRUE	hypothetical protein	/
PXO_03019	0.651568	0.367615	14.1616	1.58321e-45	7.83341e-45	1.06546e-45	TRUE	cytochrome D ubiquinol oxidase subunit I	/
PXO_02423	1.33097	1.04702	14.1498	1.87179e-45	9.25159e-45	1.25835e-45	TRUE	acetylxylan esterase	/
PXO_01782	0.793503	0.50955	14.1384	2.20325e-45	1.08786e-44	1.47964e-45	TRUE	RNA polymerase sigma factor	/
PXO_03064	1.28186	0.997905	14.135	2.31212e-45	1.14042e-44	1.55114e-45	TRUE	histidine kinase/response regulator hybrid protein	/
PXO_02117	0.971327	0.687373	14.1014	3.72088e-45	1.83336e-44	2.49364e-45	TRUE	indigoidine synthesis like protein	/
PXO_00643	2.17585	1.8919	14.0839	4.77226e-45	2.34896e-44	3.19493e-45	TRUE	transposase	/
PXO_05489	5.65821	5.37426	14.0777	5.20685e-45	2.56021e-44	3.48227e-45	TRUE	high-affinity choline transport	/
PXO_03446	8.91886	8.63491	14.0707	5.75266e-45	2.82566e-44	3.84331e-45	TRUE	hypothetical protein	/
PXO_02131	-0.836147	-1.1201	-14.0672	6.04096e-45	2.9642e-44	4.03174e-45	TRUE	phosphoadenosine phosphosulfate reductase	cysH
PXO_03416	1.79026	1.5063	14.0575	6.92595e-45	3.39493e-44	4.6176e-45	TRUE	transposase	/
PXO_00502	1.05743	0.773479	14.0544	7.23649e-45	3.54349e-44	4.81966e-45	TRUE	Rhs element Vgr protein	/
PXO_00499	5.65105	5.3671	14.0415	8.68241e-45	4.24712e-44	5.77671e-45	TRUE	hypothetical protein	/
PXO_05786	1.90448	1.62053	14.0091	1.37212e-44	6.70498e-44	9.11975e-45	TRUE	hypothetical protein	/
PXO_03333	1.1085	0.824546	13.9978	1.6068e-44	7.8437e-44	1.06686e-44	TRUE	ATP-dependent RNA helicase	/
PXO_00177	0.697146	0.413192	13.9552	2.92469e-44	1.42624e-43	1.93989e-44	TRUE	DNA topoisomerase IV subunit B	parE
PXO_04400	-0.325193	-0.609146	-13.9544	2.95605e-44	1.44005e-43	1.95868e-44	TRUE	hypothetical protein	/
PXO_02314	8.88874	8.60479	13.9486	3.20888e-44	1.56161e-43	2.12402e-44	TRUE	ISXo7 transposase	tnpA
PXO_03310	0.838624	0.554671	13.939	3.66966e-44	1.78402e-43	2.42653e-44	TRUE	GAF domain-containing protein	/
PXO_04720	-1.58496	-1.86892	-13.9367	3.79128e-44	1.84126e-43	2.50438e-44	TRUE	DNA repair ATPase	/
PXO_03258	0.836119	0.552166	13.9019	6.16524e-44	2.99112e-43	4.06836e-44	TRUE	two-component system regulatory protein	/
PXO_03187	-0.253793	-0.537747	-13.8935	6.93736e-44	3.36228e-43	4.57319e-44	TRUE	hypothetical protein	/
PXO_00344	2.32193	2.03797	13.8853	7.78276e-44	3.76816e-43	5.12525e-44	TRUE	hypothetical protein	/
PXO_02701	0.586793	0.30284	13.8726	9.2877e-44	4.49222e-43	6.11007e-44	TRUE	CRISPR-associated helicase Cas3 domain-containing protein	cas
PXO_02127	-0.0134593	-0.297412	-13.8698	9.65304e-44	4.66416e-43	6.34394e-44	TRUE	sensor histidine kinase	/
PXO_00567	1.39232	1.10836	13.8632	1.05784e-43	5.10605e-43	6.94497e-44	TRUE	TAL effector AvrBs3/PthA	talC5a
PXO_04057	0.998033	0.71408	13.8399	1.46362e-43	7.05753e-43	9.59928e-44	TRUE	ribosomal RNA small subunit methyltransferase B	sun
PXO_02705	0.764535	0.480582	13.8338	1.59339e-43	7.6755e-43	1.04398e-43	TRUE	50S ribosomal protein L32	rpmF
PXO_00366	0.93461	0.650657	13.832	1.63331e-43	7.85978e-43	1.06904e-43	TRUE	general stress protein	/
PXO_04434	0.788496	0.504543	13.8217	1.88614e-43	9.06726e-43	1.23328e-43	TRUE	thiol:disulfide interchange protein	/
PXO_00484	2.75275	2.4688	13.8197	1.93989e-43	9.31618e-43	1.26714e-43	TRUE	ISXo5 transposase	/
PXO_01103	8.85175	8.5678	13.7999	2.55308e-43	1.22486e-42	1.66599e-43	TRUE	transposase (IS4 family)	/
PXO_01796	0.819034	0.53508	13.7995	2.56602e-43	1.22982e-42	1.67273e-43	TRUE	hypothetical protein	/
PXO_00060	-0.530852	-0.814805	-13.7893	2.9576e-43	1.41606e-42	1.92605e-43	TRUE	hypothetical protein	/
PXO_05478	-0.377737	-0.661691	-13.7843	3.1669e-43	1.51474e-42	2.06027e-43	TRUE	hypothetical protein	/
PXO_02305	0.87936	0.595407	13.7683	3.95638e-43	1.89045e-42	2.57129e-43	TRUE	two-component system sensor protein	/
PXO_04026	-0.322079	-0.606032	-13.7644	4.17308e-43	1.99198e-42	2.70939e-43	TRUE	hypothetical protein	/
PXO_02571	-0.463706	-0.747659	-13.7615	4.34346e-43	2.07123e-42	2.81717e-43	TRUE	transposase	/
PXO_03150	0.00542689	-0.278526	-13.7588	4.5065e-43	2.14681e-42	2.91998e-43	TRUE	Tfp pilus assembly protein	/
PXO_03937	-0.582703	-0.866656	-13.7498	5.10926e-43	2.43152e-42	3.30514e-43	TRUE	ISXoo6 transposase	/
PXO_00642	8.8392	8.55525	13.7497	5.11117e-43	2.42999e-42	3.30514e-43	TRUE	hypothetical protein	/
PXO_03498	-0.0917962	-0.375749	-13.7326	6.48001e-43	3.07768e-42	4.18609e-43	TRUE	oxidoreductase	/
PXO_03473	0.606208	0.322255	13.7268	7.01995e-43	3.33079e-42	4.53035e-43	TRUE	biopolymer transport ExbD2 protein	/
PXO_03160	0.638989	0.355036	13.7167	8.06719e-43	3.82385e-42	5.20099e-43	TRUE	sugar nucleotide epimerase/dehydratase	wxoA
PXO_02700	0.752703	0.46875	13.6787	1.36047e-42	6.44218e-42	8.76231e-43	TRUE	CRISPR-associated protein Cas5, dvulg subtype	cas5d
PXO_01377	1.5177	1.23374	13.6575	1.82144e-42	8.61639e-42	1.17195e-42	TRUE	transposase	/
PXO_03957	0.811187	0.527233	13.6472	2.09669e-42	9.9086e-42	1.34771e-42	TRUE	3-oxoacyl-ACP synthase	/
PXO_01129	0.669031	0.385078	13.6424	2.24051e-42	1.05777e-41	1.43823e-42	TRUE	uridylate kinase	pyrH
PXO_02304	4.08092	3.79697	13.6424	2.24198e-42	1.05741e-41	1.43823e-42	TRUE	ISXo1 transposase	/
PXO_04164	-0.74674	-1.03069	-13.6271	2.76267e-42	1.3017e-41	1.7705e-42	TRUE	hypothetical protein	/
PXO_04268	-0.548813	-0.832767	-13.6192	3.08083e-42	1.45016e-41	1.97243e-42	TRUE	ElaA	elaA
PXO_02551	0.741329	0.457376	13.6164	3.19954e-42	1.50454e-41	2.0464e-42	TRUE	3-deoxy-7-phosphoheptulonate synthase	/
PXO_03051	1.13993	0.855977	13.5767	5.5034e-42	2.58534e-41	3.51644e-42	TRUE	hypothetical protein	/
PXO_00063	-0.597578	-0.881531	-13.5617	6.75481e-42	3.17008e-41	4.31177e-42	TRUE	SpoVT/AbrB like domain-containing protein	/
PXO_03376	0.169327	-0.114626	-13.5581	7.09813e-42	3.32791e-41	4.52644e-42	TRUE	glycogen synthase	glgA
PXO_01553	1.40482	1.12087	13.5494	7.99294e-42	3.74373e-41	5.09202e-42	TRUE	acetyltransferase	/
PXO_00552	8.7879	8.50395	13.5463	8.32911e-42	3.89733e-41	5.30094e-42	TRUE	hypothetical protein	/
PXO_02569	-0.353219	-0.637172	-13.5239	1.13062e-41	5.28515e-41	7.18858e-42	TRUE	transposase	/
PXO_02805	0.442903	0.15895	13.5191	1.20627e-41	5.63322e-41	7.662e-42	TRUE	TonB-dependent receptor	/
PXO_00834	0.816341	0.532388	13.5169	1.24229e-41	5.79574e-41	7.88305e-42	TRUE	histidinol-phosphate aminotransferase	hisC
PXO_03302	-0.644021	-0.927974	-13.5066	1.43028e-41	6.6662e-41	9.06701e-42	TRUE	transposase, IS30 family	/
PXO_03191	5.94642	5.66247	13.5033	1.49554e-41	6.96353e-41	9.47142e-42	TRUE	ISXo8 transposase	/
PXO_04173	1.11473	0.830777	13.4973	1.62176e-41	7.54381e-41	1.02607e-41	TRUE	D-alanine/D-serine/glycine permease	/
PXO_01378	1.66262	1.37867	13.4929	1.7226e-41	8.005e-41	1.0888e-41	TRUE	transposase	/
PXO_01518	0.832378	0.548425	13.4898	1.79593e-41	8.33763e-41	1.13404e-41	TRUE	ribosomal large subunit pseudouridine synthase C	/
PXO_00658	1.37372	1.08976	13.4844	1.93198e-41	8.96044e-41	1.21875e-41	TRUE	glutathione peroxidase	/
PXO_03835	-0.681178	-0.965131	-13.4782	2.10093e-41	9.7345e-41	1.32403e-41	TRUE	hypothetical protein	/
PXO_00622	2.95174	2.66779	13.4756	2.17856e-41	1.00843e-40	1.37162e-41	TRUE	transposase	/
PXO_03071	2.07039	1.78644	13.4745	2.20986e-41	1.02193e-40	1.38997e-41	TRUE	hypothetical protein	/
PXO_05522	-2.6455	-2.92946	-13.4672	2.43996e-41	1.12723e-40	1.5332e-41	TRUE	hypothetical protein	/
PXO_02617	3.88753	3.60357	13.4495	3.10056e-41	1.43103e-40	1.9464e-41	TRUE	ISXo5 transposase	/
PXO_01244	1.81829	1.53434	13.4298	4.04639e-41	1.86575e-40	2.53769e-41	TRUE	hypothetical protein	/
PXO_04050	-0.195136	-0.479089	-13.4216	4.51712e-41	2.08077e-40	2.83015e-41	TRUE	RDD family protein	/
PXO_03882	2.9419	2.65794	13.4029	5.8134e-41	2.67529e-40	3.63879e-41	TRUE	ISXo8 transposase	/
PXO_01795	0.768895	0.484941	13.3983	6.18736e-41	2.84463e-40	3.86911e-41	TRUE	homocysteine methyltransferase	mmuM
PXO_02697	0.753078	0.469125	13.3925	6.6913e-41	3.07333e-40	4.18018e-41	TRUE	CRISPR-associated protein Cas4	cas
PXO_04056	0.915711	0.631758	13.3567	1.08318e-40	4.97025e-40	6.76027e-41	TRUE	methionyl-tRNA formyltransferase	fmt
PXO_01975	1.30455	1.0206	13.3503	1.17996e-40	5.40911e-40	7.35717e-41	TRUE	acetyltransferase	/
PXO_03255	1.31276	1.02881	13.3417	1.32433e-40	6.06506e-40	8.24936e-41	TRUE	hypothetical protein	/
PXO_04137	-0.101482	-0.385436	-13.3397	1.35973e-40	6.22114e-40	8.46167e-41	TRUE	porphobilinogen deaminase	hemC
PXO_02010	0.460865	0.176912	13.3328	1.49242e-40	6.82165e-40	9.27844e-41	TRUE	bifunctional aspartate kinase/diaminopimelate decarboxylase	/
PXO_01310	0.881356	0.597402	13.3324	1.49973e-40	6.84847e-40	9.31492e-41	TRUE	nicotinate-nucleotide pyrophosphorylase	nadC
PXO_00277	6.49985	6.21589	13.3211	1.74437e-40	7.95795e-40	1.0824e-40	TRUE	ISXo2 transposase	/
PXO_05718	1.15839	0.87444	13.3061	2.13385e-40	9.72544e-40	1.3228e-40	TRUE	TAL effector AvrBs3/PthA	avrXa27
PXO_01831	0.763624	0.479671	13.3033	2.21426e-40	1.00822e-39	1.37133e-40	TRUE	large-conductance mechanosensitive channel	mscL
PXO_03992	3.14839	2.86444	13.3015	2.26755e-40	1.0315e-39	1.40299e-40	TRUE	transposase	/
PXO_03169	0.715592	0.431639	13.2817	2.95544e-40	1.34312e-39	1.82684e-40	TRUE	dTDP-glucose 4,6-dehydratase	rfbB
PXO_03778	0.477784	0.193831	13.273	3.31873e-40	1.50678e-39	2.04944e-40	TRUE	hypothetical protein	/
PXO_01859	1.04635	0.762393	13.2681	3.54218e-40	1.60669e-39	2.18534e-40	TRUE	glycogen debranching protein GlgX	glgX
PXO_03479	1.13461	0.850654	13.2669	3.59985e-40	1.63129e-39	2.21879e-40	TRUE	caax amino terminal protease	/
PXO_03158	0.588639	0.304686	13.2664	3.62389e-40	1.64061e-39	2.23147e-40	TRUE	methyltransferase	wxoE
PXO_04087	1.14684	0.862888	13.2663	3.62906e-40	1.64139e-39	2.23253e-40	TRUE	hypothetical protein	/
PXO_00644	3.59756	3.31361	13.2368	5.3794e-40	2.43073e-39	3.30615e-40	TRUE	transposase	/
PXO_05559	-1.72379	-2.00774	-13.2317	5.75405e-40	2.59754e-39	3.53304e-40	TRUE	hypothetical protein	/
PXO_01997	1.37851	1.09456	13.2241	6.36646e-40	2.87127e-39	3.90535e-40	TRUE	DNA-3-methyladenine glycosylase I	/
PXO_01736	1.06659	0.782638	13.2065	8.05138e-40	3.62772e-39	4.93422e-40	TRUE	ATP-dependent DNA ligase	/
PXO_04191	-0.299513	-0.583466	-13.1863	1.05189e-39	4.73498e-39	6.44027e-40	TRUE	hypothetical protein	/
PXO_01892	-0.228492	-0.512445	-13.174	1.23805e-39	5.56769e-39	7.57287e-40	TRUE	hypothetical protein	/
PXO_01640	0.741528	0.457575	13.1664	1.37012e-39	6.15581e-39	8.37281e-40	TRUE	beta-mannosidase	/
PXO_04085	0.851772	0.567819	13.1514	1.66967e-39	7.49454e-39	1.01937e-39	TRUE	ABC transporter ATP-binding protein	/
PXO_00112	0.700886	0.416933	13.1493	1.71661e-39	7.69796e-39	1.04704e-39	TRUE	xylulokinase	xylB
PXO_03876	3.70044	3.41649	13.1417	1.89938e-39	8.5095e-39	1.15742e-39	TRUE	ISXoo11 transposase	/
PXO_03038	2.57202	2.28807	13.1368	2.02603e-39	9.06833e-39	1.23343e-39	TRUE	hypothetical protein	/
PXO_04806	0.0635893	-0.220364	-13.1337	2.11068e-39	9.43832e-39	1.28375e-39	TRUE	outer membrane protein	/
PXO_04621	0.723136	0.439182	13.1091	2.91858e-39	1.30387e-38	1.77346e-39	TRUE	glucose-fructose oxidoreductase	/
PXO_04315	1.02188	0.73793	13.0993	3.32429e-39	1.48372e-38	2.01808e-39	TRUE	TonB-dependent receptor	/
PXO_02514	0.0681252	-0.215828	-13.082	4.17519e-39	1.86175e-38	2.53225e-39	TRUE	hypothetical protein	/
PXO_03587	0.775619	0.491666	13.0759	4.51914e-39	2.01323e-38	2.73828e-39	TRUE	hypothetical protein	/
PXO_02542	3.75489	3.47093	13.0753	4.55885e-39	2.02901e-38	2.75975e-39	TRUE	ISXo8 transposase	/
PXO_03889	0.960961	0.677008	13.061	5.49673e-39	2.44414e-38	3.32439e-39	TRUE	hypothetical protein	/
PXO_03083	1.10261	0.818656	13.0563	5.84689e-39	2.5974e-38	3.53285e-39	TRUE	ribosomal small subunit pseudouridylate synthase	/
PXO_01595	0.842755	0.558802	13.0429	6.97095e-39	3.09385e-38	4.20809e-39	TRUE	penicillin-binding protein 1B	mrcB
PXO_02584	2.65076	2.36681	13.0167	9.83362e-39	4.36028e-38	5.93061e-39	TRUE	trancated ISXo8 transposase	/
PXO_03171	0.939345	0.655392	13.0062	1.12786e-38	4.9963e-38	6.7957e-39	TRUE	dTDP-4-dehydrorhamnose 3,5-epimerase	rfbC
PXO_04742	1.76504	1.48109	12.9958	1.29268e-38	5.72108e-38	7.78151e-39	TRUE	sensor protein CreC	creC
PXO_03278	2.36595	2.082	12.9876	1.43909e-38	6.36313e-38	8.65478e-39	TRUE	transposase (IS4 family)	/
PXO_03450	4.05889	3.77494	12.9815	1.55857e-38	6.88501e-38	9.36462e-39	TRUE	transposase (IS4 family)	/
PXO_00229	-1.162	-1.44595	-12.9754	1.68782e-38	7.44903e-38	1.01318e-38	TRUE	ISXoo5 transposase	/
PXO_04630	2	1.71605	12.9524	2.27836e-38	1.0046e-37	1.3664e-38	TRUE	hypothetical protein	/
PXO_03831	0.70415	0.420197	12.9398	2.6825e-38	1.1817e-37	1.60728e-38	TRUE	glycyl-tRNA synthetase subunit alpha	glyQ
PXO_00818	7.48382	7.19986	12.9389	2.71428e-38	1.19458e-37	1.62481e-38	TRUE	ISXo7 transposase	tnpA
PXO_02286	0.790305	0.506352	12.9341	2.89019e-38	1.27083e-37	1.72851e-38	TRUE	protein TdcF	tdcF
PXO_00743	0.591313	0.30736	12.9291	3.08246e-38	1.35411e-37	1.84179e-38	TRUE	chromosome segregation protein SMC	/
PXO_04789	1.3388	1.05485	12.9242	3.28772e-38	1.44294e-37	1.96261e-38	TRUE	TonB-dependent outer membrane Receptor	/
PXO_01673	2.87619	2.59224	12.9236	3.31198e-38	1.45225e-37	1.97527e-38	TRUE	isrso5-transposase	/
PXO_03966	0.853549	0.569595	12.9184	3.54333e-38	1.55225e-37	2.11129e-38	TRUE	two-component system sensor protein	/
PXO_04591	0.71188	0.427927	12.9137	3.76747e-38	1.64892e-37	2.24277e-38	TRUE	oxidative stress transcriptional regulator	/
PXO_03737	0.630975	0.347022	12.9135	3.77556e-38	1.65094e-37	2.24551e-38	TRUE	acyl carrier protein	/
PXO_05621	-0.396862	-0.680815	-12.9097	3.96844e-38	1.73368e-37	2.35805e-38	TRUE	hypothetical protein	/
PXO_00070	0.0457094	-0.238244	-12.9083	4.0389e-38	1.76284e-37	2.39772e-38	TRUE	Two-component system response regulator RpfG	rpfG
PXO_00549	5.81592	5.53196	12.8971	4.67382e-38	2.03808e-37	2.77208e-38	TRUE	transposase	/
PXO_02581	3.3468	3.06285	12.8891	5.18379e-38	2.25838e-37	3.07172e-38	TRUE	ISXoo8 transposase	/
PXO_00180	1.28222	0.998265	12.8773	6.04248e-38	2.63006e-37	3.57727e-38	TRUE	transmembrane	/
PXO_01907	-0.262233	-0.546187	-12.8762	6.12859e-38	2.66509e-37	3.62492e-38	TRUE	lipoprotein	/
PXO_00472	0.496819	0.212866	12.8636	7.21708e-38	3.13556e-37	4.26482e-38	TRUE	hypothetical protein	/
PXO_02065	0.902831	0.618878	12.8452	9.14616e-38	3.97004e-37	5.39983e-38	TRUE	abortive infection bacteriophage resistance protein	/
PXO_01379	1.51785	1.2339	12.8138	1.37311e-37	5.95476e-37	8.09934e-38	TRUE	hypothetical protein	/
PXO_01716	-0.183949	-0.467902	-12.8086	1.46782e-37	6.35968e-37	8.65009e-38	TRUE	hypothetical protein	/
PXO_03648	0.923292	0.639339	12.8072	1.49412e-37	6.46769e-37	8.797e-38	TRUE	arginine decarboxylase	/
PXO_02105	-0.542318	-0.826271	-12.8019	1.5995e-37	6.91753e-37	9.40885e-38	TRUE	hypothetical protein	/
PXO_01645	0.776035	0.492082	12.8012	1.61346e-37	6.97156e-37	9.48234e-38	TRUE	glucokinase	glk
PXO_02000	-0.0634226	-0.347376	-12.795	1.74816e-37	7.54671e-37	1.02646e-37	TRUE	hypothetical protein	/
PXO_00603	0.730288	0.446335	12.7938	1.77639e-37	7.66158e-37	1.04209e-37	TRUE	succinate dehydrogenase, hydrophobic membrane anchor protein	sdhD
PXO_04541	0.668454	0.384501	12.7834	2.03002e-37	8.74756e-37	1.1898e-37	TRUE	50S ribosomal protein L25/general stress protein Ctc	/
PXO_02673	1.20425	0.920302	12.7769	2.20761e-37	9.50415e-37	1.2927e-37	TRUE	extracellular protease	/
PXO_04360	0.762313	0.47836	12.7747	2.27e-37	9.76388e-37	1.32803e-37	TRUE	hypothetical protein	/
PXO_04601	8.58496	8.30101	12.7661	2.53459e-37	1.08921e-36	1.48148e-37	TRUE	two-component system sensor protein	/
PXO_02246	1.42701	1.14306	12.7639	2.60708e-37	1.11935e-36	1.52247e-37	TRUE	aminoglycoside phosphotransferase	/
PXO_01879	0.551253	0.2673	12.7605	2.72464e-37	1.16876e-36	1.58968e-37	TRUE	DnaJ domain-containing protein	/
PXO_03075	-0.119582	-0.403535	-12.7539	2.96466e-37	1.27057e-36	1.72816e-37	TRUE	hypothetical protein	/
PXO_04229	1.90182	1.61787	12.7456	3.30026e-37	1.41312e-36	1.92205e-37	TRUE	hypothetical protein	/
PXO_04406	0.526999	0.243045	12.7434	3.39463e-37	1.45221e-36	1.97522e-37	TRUE	TonB-dependent outer membrane Receptor	/
PXO_02994	8.57743	8.29348	12.7379	3.64063e-37	1.55605e-36	2.11645e-37	TRUE	Rhs family protein	/
PXO_04279	0.0973278	-0.186625	-12.6717	8.48356e-37	3.62271e-36	4.92741e-37	TRUE	ATP-dependent protease ATP-binding subunit HslU	hslU
PXO_02272	0.819373	0.535419	12.6554	1.0439e-36	4.45374e-36	6.05773e-37	TRUE	TAL effector AvrBs3/PthA	talC9e
PXO_03422	0.561458	0.277505	12.6438	1.21075e-36	5.16094e-36	7.01964e-37	TRUE	hypothetical protein	/
PXO_02637	0.61903	0.335077	12.6429	1.22468e-36	5.21562e-36	7.09401e-37	TRUE	regulatory protein PilH family	pilH
PXO_02539	2.02647	1.74252	12.6404	1.26439e-36	5.37988e-36	7.31742e-37	TRUE	cell Wall Hydrolase superfamily	/
PXO_03421	0.838112	0.554159	12.6372	1.31739e-36	5.60037e-36	7.61732e-37	TRUE	hypothetical protein	/
PXO_03869	1.14872	0.864767	12.6362	1.33372e-36	5.66473e-36	7.70486e-37	TRUE	beta-xylosidase	/
PXO_01231	0.532637	0.248684	12.6324	1.39961e-36	5.93925e-36	8.07825e-37	TRUE	N-acylglucosamine 2-epimerase	/
PXO_03172	0.907279	0.623326	12.6057	1.96524e-36	8.33204e-36	1.13328e-36	TRUE	dTDP-4-dehydrorhamnose reductase	rfbD
PXO_01315	1.04104	0.757091	12.5777	2.80077e-36	1.18638e-35	1.61365e-36	TRUE	glutaredoxin-like protein	/
PXO_03404	3.13993	2.85598	12.5632	3.3631e-36	1.42331e-35	1.93591e-36	TRUE	hypothetical protein	/
PXO_03598	1.70914	1.42519	12.5624	3.39787e-36	1.43674e-35	1.95418e-36	TRUE	transposase	/
PXO_03126	0.631967	0.348014	12.5528	3.83506e-36	1.62016e-35	2.20365e-36	TRUE	glucosamine--fructose-6-phosphate aminotransferase	glmS
PXO_00283	-1.85333	-2.13728	-12.5381	4.6186e-36	1.94943e-35	2.65151e-36	TRUE	RhsD protein	rhsD
PXO_04154	-1.25691	-1.54086	-12.5229	5.59225e-36	2.3583e-35	3.20763e-36	TRUE	hypothetical protein	/
PXO_00573	-1.42701	-1.71096	-12.5073	6.80791e-36	2.8684e-35	3.90144e-36	TRUE	hypothetical protein	/
PXO_04888	0.0164334	-0.26752	-12.5024	7.24357e-36	3.04925e-35	4.14742e-36	TRUE	type IV prepilin peptidase	/
PXO_01679	1.27869	0.99474	12.5007	7.39678e-36	3.11098e-35	4.23138e-36	TRUE	peptidase	/
PXO_04399	0.868094	0.584141	12.4914	8.31867e-36	3.49561e-35	4.75454e-36	TRUE	riboflavin synthase subunit alpha	ribE
PXO_01141	-0.00275692	-0.28671	-12.4837	9.16547e-36	3.84804e-35	5.23389e-36	TRUE	2,3,4,5-tetrahydropyridine-2,6-carboxylate N-succinyltransferase	dapD
PXO_04706	-1.86546	-2.14941	-12.4662	1.14186e-35	4.78977e-35	6.51478e-36	TRUE	hypothetical protein	/
PXO_04790	0.85587	0.571917	12.4625	1.19489e-35	5.00776e-35	6.81128e-36	TRUE	TonB-dependent receptor	/
PXO_03161	0.491825	0.207872	12.4582	1.26172e-35	5.28317e-35	7.18589e-36	TRUE	glycosyltransferase	wxoB
PXO_02612	0.618649	0.334696	12.4552	1.3099e-35	5.48007e-35	7.45369e-36	TRUE	isopropylmalate isomerase small subunit	leuD
PXO_00475	0.545973	0.26202	12.4423	1.53937e-35	6.43439e-35	8.75171e-36	TRUE	two-component system sensor histidine kinase-response regulator hybridprotein	/
PXO_04715	-0.657541	-0.941494	-12.431	1.77317e-35	7.40513e-35	1.00721e-35	TRUE	DNA repair ATPase	/
PXO_01588	1.0342	0.750248	12.4101	2.30275e-35	9.6083e-35	1.30687e-35	TRUE	pyrroloquinoline quinone biosynthesis protein PqqE	pqqE
PXO_04088	1.04343	0.759474	12.3988	2.65347e-35	1.10619e-34	1.50459e-35	TRUE	TonB-dependent outer membrane Receptor	/
PXO_03642	-0.0432064	-0.32716	-12.3944	2.80327e-35	1.16762e-34	1.58813e-35	TRUE	hypothetical protein	/
PXO_00223	1.1019	0.817952	12.3923	2.87746e-35	1.19747e-34	1.62873e-35	TRUE	TAL effector AvrBs3/PthA	talC2A
PXO_01649	0.776288	0.492335	12.3919	2.89013e-35	1.20169e-34	1.63447e-35	TRUE	3'(2'),5'-bisphosphate nucleotidase	cysQ
PXO_04748	3.45251	3.16856	12.3432	5.30161e-35	2.20242e-34	2.99562e-35	TRUE	ISXo1 transposase	/
PXO_02875	0.679442	0.395489	12.2836	1.10962e-34	4.60561e-34	6.26431e-35	TRUE	8-amino-7-oxononanoate synthase	bioF
PXO_00184	1.13705	0.853096	12.2611	1.46456e-34	6.07349e-34	8.26084e-35	TRUE	ExoD protein	exoD
PXO_02043	0.611648	0.327695	12.2455	1.77495e-34	7.35424e-34	1.00028e-34	TRUE	lipoprotein	/
PXO_01641	0.984673	0.70072	12.2436	1.81862e-34	7.52862e-34	1.024e-34	TRUE	beta-hexosaminidase	/
PXO_01898	-0.210696	-0.494649	-12.2282	2.19733e-34	9.08841e-34	1.23616e-34	TRUE	exodeoxyribonuclease VII small subunit	xseB
PXO_05824	-0.615758	-0.899711	-12.2267	2.23843e-34	9.25036e-34	1.25818e-34	TRUE	hypothetical protein	/
PXO_01195	1.51547	1.23152	12.2142	2.60958e-34	1.07748e-33	1.46553e-34	TRUE	hypothetical protein	/
PXO_00453	0.704099	0.420146	12.1777	4.08764e-34	1.68628e-33	2.29359e-34	TRUE	magnesium and cobalt transport protein	/
PXO_06036	-1.28703	-1.57098	-12.1645	4.8063e-34	1.98103e-33	2.69449e-34	TRUE	AraC family transcriptional regulator	araC
PXO_03905	-0.41537	-0.699323	-12.1627	4.90817e-34	2.02126e-33	2.74921e-34	TRUE	exodeoxyribonuclease V subunit alpha	recD
PXO_03643	-0.165331	-0.449285	-12.1621	4.94805e-34	2.03591e-33	2.76914e-34	TRUE	hypothetical protein	/
PXO_04245	-0.828859	-1.11281	-12.1578	5.21523e-34	2.14399e-33	2.91614e-34	TRUE	N-acetylmuramoyl-L-alanine amidase	/
PXO_01555	0.788371	0.504418	12.1381	6.63839e-34	2.72669e-33	3.70869e-34	TRUE	hypothetical protein	/
PXO_04058	1.06938	0.785425	12.1119	9.13204e-34	3.7477e-33	5.09741e-34	TRUE	dolichyl-phosphate-mannose-protein mannosyltransferase	/
PXO_02486	2.96963	2.68567	12.091	1.17853e-33	4.8324e-33	6.57277e-34	TRUE	ISXo5 transposase	/
PXO_04845	4.71882	4.43487	12.0905	1.18605e-33	4.85899e-33	6.60894e-34	TRUE	transposase	/
PXO_04645	-0.19507	-0.479023	-12.0558	1.80701e-33	7.39657e-33	1.00604e-33	TRUE	dimethyladenosine transferase	ksgA
PXO_05622	-0.314254	-0.598207	-12.0528	1.87467e-33	7.66691e-33	1.04281e-33	TRUE	hypothetical protein	/
PXO_02326	-0.564518	-0.848472	-12.0496	1.94884e-33	7.96336e-33	1.08313e-33	TRUE	DNA-binding response regulator	/
PXO_00511	0.794468	0.510515	12.0458	2.04065e-33	8.33135e-33	1.13319e-33	TRUE	TAL effector AvrBs3/PthA	talC3a
PXO_01986	-0.253903	-0.537857	-12.044	2.08541e-33	8.50675e-33	1.15704e-33	TRUE	hypothetical protein	/
PXO_05488	4.09592	3.81197	12.0437	2.09379e-33	8.53357e-33	1.16069e-33	TRUE	ISXo3 transposase ORF B	/
PXO_02468	0.855249	0.571296	12.0364	2.28677e-33	9.31212e-33	1.26658e-33	TRUE	DNA polymerase III subunit epsilon	dnaQ
PXO_01852	0.759894	0.475941	12.0344	2.34448e-33	9.5389e-33	1.29743e-33	TRUE	virulence regulator	/
PXO_04796	0.751987	0.468034	12.0112	3.10214e-33	1.26107e-32	1.71525e-33	TRUE	replicative DNA helicase	dnaB
PXO_01865	1.2075	0.923545	11.9842	4.30055e-33	1.74675e-32	2.37584e-33	TRUE	peptidyl-prolyl cis-trans isomerase	/
PXO_01747	0.978454	0.694501	11.9726	4.94668e-33	2.00747e-32	2.73045e-33	TRUE	hypothetical protein	/
PXO_00121	0.965658	0.681705	11.9708	5.05589e-33	2.05004e-32	2.78835e-33	TRUE	galactonate dehydratase	/
PXO_04102	-0.015722	-0.299675	-11.9704	5.07683e-33	2.05677e-32	2.7975e-33	TRUE	DNA-binding/iron metalloprotein/AP endonuclease	/
PXO_03887	-0.070539	-0.354492	-11.9468	6.74474e-33	2.73015e-32	3.7134e-33	TRUE	MarR family transcriptional regulator	/
PXO_01735	1.01001	0.726056	11.9446	6.92818e-33	2.80201e-32	3.81115e-33	TRUE	ATP-dependent helicase	/
PXO_03547	0.57627	0.292317	11.9425	7.10583e-33	2.87141e-32	3.90554e-33	TRUE	carboxyl-terminal protease	/
PXO_02041	-0.0471914	-0.331145	-11.9361	7.67617e-33	3.09924e-32	4.21541e-33	TRUE	hypothetical protein	/
PXO_01308	1.49225	1.2083	11.9358	7.69918e-33	3.10588e-32	4.22155e-33	TRUE	hypothetical protein	/
PXO_04002	1.28986	1.00591	11.9358	7.70044e-33	3.10375e-32	4.22155e-33	TRUE	nitrilotriacetate monooxygenase component B	/
PXO_03755	0.388674	0.10472	11.9302	8.2366e-33	3.31703e-32	4.51165e-33	TRUE	5- methyltetrahydropteroyltriglutamate/homocysteine S-methyltransferase	/
PXO_03873	-0.348715	-0.632668	-11.9154	9.84459e-33	3.96124e-32	5.38786e-33	TRUE	hypothetical protein	/
PXO_03519	3.19068	2.90673	11.9056	1.10608e-32	4.44682e-32	6.04833e-33	TRUE	IS1112 transposase	/
PXO_02076	8.34873	8.06477	11.9053	1.11e-32	4.45883e-32	6.06466e-33	TRUE	hypothetical protein	/
PXO_00171	0.514557	0.230604	11.8828	1.4549e-32	5.83933e-32	7.94234e-33	TRUE	phosphopyruvate hydratase	eno
PXO_02878	1.30563	1.02167	11.8758	1.58065e-32	6.33864e-32	8.62148e-33	TRUE	3-ketoacyl-ACP reductase	fabG
PXO_01558	0.790468	0.506515	11.8747	1.60117e-32	6.41552e-32	8.72605e-33	TRUE	potassium uptake protein	/
PXO_03860	1.14316	0.859209	11.8702	1.69033e-32	6.76701e-32	9.20412e-33	TRUE	glucuronate isomerase	uxaC
PXO_02049	0.78514	0.501187	11.8604	1.89962e-32	7.5985e-32	1.03351e-32	TRUE	EvpF protein	evpF
PXO_02439	0.027132	-0.256821	-11.8583	1.94976e-32	7.79248e-32	1.05989e-32	TRUE	outer membrane protein Slp	/
PXO_02621	0.535714	0.251761	11.8579	1.95798e-32	7.81871e-32	1.06346e-32	TRUE	outer membrane protein required for AvrXa21 activity C (raxC)	raxC
PXO_00130	0.71541	0.431457	11.8568	1.98328e-32	7.91307e-32	1.07629e-32	TRUE	PhoH family protein	phoH
PXO_03221	-1.69105	-1.975	-11.8504	2.14133e-32	8.5365e-32	1.16109e-32	TRUE	transposase	/
PXO_02991	8.33092	8.04696	11.8424	2.35483e-32	9.37975e-32	1.27578e-32	TRUE	filamentous hemagglutinin, N-terminal:Adhesin HecA 20-residue repeat x2	/
PXO_03368	-1.07102	-1.35497	-11.8338	2.60895e-32	1.03832e-31	1.41227e-32	TRUE	ISXo8 transposase	/
PXO_04690	0.919572	0.635619	11.8227	2.97868e-32	1.18448e-31	1.61106e-32	TRUE	ISXo8 transposase	/
PXO_00529	1.78629	1.50234	11.8169	3.19213e-32	1.26829e-31	1.72506e-32	TRUE	hypothetical protein	/
PXO_00924	-0.0787657	-0.362719	-11.8166	3.20234e-32	1.27128e-31	1.72913e-32	TRUE	hypothetical protein	/
PXO_01256	0.931852	0.647899	11.8131	3.33946e-32	1.32461e-31	1.80166e-32	TRUE	membrane-bound lytic murein transglycosylase D	/
PXO_02585	0.556799	0.272846	11.811	3.42494e-32	1.35737e-31	1.84623e-32	TRUE	hypothetical protein	/
PXO_04519	0.609702	0.325749	11.7934	4.21981e-32	1.671e-31	2.27281e-32	TRUE	50S ribosomal protein L23	rplW
PXO_02381	-0.149859	-0.433813	-11.773	5.38024e-32	2.12874e-31	2.8954e-32	TRUE	hypothetical protein	/
PXO_02362	0.750446	0.466492	11.7443	7.55671e-32	2.98739e-31	4.06328e-32	TRUE	ATP-dependent DNA helicase RecG	recG
PXO_03168	0.744575	0.460622	11.7439	7.59121e-32	2.99853e-31	4.07844e-32	TRUE	electron transfer flavoprotein subunit beta	etfB
PXO_02757	0.943111	0.659158	11.7174	1.03804e-31	4.09685e-31	5.57231e-32	TRUE	hypothetical protein	/
PXO_03486	-0.484411	-0.768364	-11.6997	1.27871e-31	5.04249e-31	6.85853e-32	TRUE	ribonuclease P protein component	rnpA
PXO_03593	0.551875	0.267922	11.6791	1.63021e-31	6.42328e-31	8.7366e-32	TRUE	fatty acid desaturase	/
PXO_01763	0.589245	0.305291	11.6711	1.79148e-31	7.05283e-31	9.59288e-32	TRUE	GTN Reductase	/
PXO_00901	-1.36134	-1.64529	-11.6689	1.83882e-31	7.23319e-31	9.8382e-32	TRUE	transposase	/
PXO_05639	2.87235	2.5884	11.6477	2.35775e-31	9.26678e-31	1.26042e-31	TRUE	ISXo1 transposase	/
PXO_00514	1.81378	1.52983	11.6443	2.45426e-31	9.6381e-31	1.31092e-31	TRUE	ISXoo14 transposase	/
PXO_02012	0.536128	0.252174	11.6366	2.68423e-31	1.05325e-30	1.43257e-31	TRUE	hypothetical protein	/
PXO_02712	1.43379	1.14983	11.6336	2.78033e-31	1.09005e-30	1.48263e-31	TRUE	hypothetical protein	pabB
PXO_01703	0.586794	0.302841	11.6322	2.82848e-31	1.10802e-30	1.50706e-31	TRUE	methylmalonate-semialdehyde dehydrogenase	mmsA
PXO_01839	0.712072	0.428119	11.6226	3.16336e-31	1.23818e-30	1.6841e-31	TRUE	sulfur deprivation response regulator	/
PXO_04600	-0.731472	-1.01543	-11.62	3.2612e-31	1.27542e-30	1.73476e-31	TRUE	two-component system regulatory protein	/
PXO_04573	1.28509	1.00114	11.6121	3.57858e-31	1.39839e-30	1.90201e-31	TRUE	hypothetical protein	/
PXO_04138	-0.117649	-0.401602	-11.6029	3.98413e-31	1.55558e-30	2.11582e-31	TRUE	two-component system regulatory protein	/
PXO_05719	1.59527	1.31131	11.5847	4.9277e-31	1.92241e-30	2.61476e-31	TRUE	chloride channel protein	/
PXO_02738	1.45513	1.17117	11.5662	6.11253e-31	2.38268e-30	3.24079e-31	TRUE	ISXo1 transposase	/
PXO_02536	2.85958	2.57563	11.5646	6.22668e-31	2.42518e-30	3.2986e-31	TRUE	ISXoo11 transposase	/
PXO_03717	0.620918	0.336965	11.5493	7.44076e-31	2.89567e-30	3.93853e-31	TRUE	thioredoxin	trx
PXO_04198	0.761244	0.477291	11.5467	7.66791e-31	2.98161e-30	4.05543e-31	TRUE	ribulose-phosphate 3-epimerase	rpe
PXO_05456	1.44301	1.15906	11.539	8.38937e-31	3.25948e-30	4.43336e-31	TRUE	lipase	/
PXO_01230	0.618741	0.334788	11.536	8.68954e-31	3.37333e-30	4.58823e-31	TRUE	fructokinase	/
PXO_02619	-0.25881	-0.542763	-11.5338	8.90739e-31	3.45508e-30	4.69941e-31	TRUE	transcriptional regulator	/
PXO_02678	0.896284	0.612331	11.5166	1.08861e-30	4.21915e-30	5.73866e-31	TRUE	general secretion pathway protein G	gspG
PXO_04482	0.516152	0.232199	11.5027	1.27888e-30	4.95254e-30	6.73618e-31	TRUE	glycine dehydrogenase	gcvP
PXO_02019	-0.0520456	-0.335999	-11.4994	1.32894e-30	5.1422e-30	6.99414e-31	TRUE	signal protein with GGDEF domain	/
PXO_05476	-0.241008	-0.524961	-11.4923	1.44284e-30	5.57833e-30	7.58735e-31	TRUE	hypothetical protein	/
PXO_02636	0.52218	0.238227	11.492	1.44726e-30	5.59086e-30	7.60439e-31	TRUE	integral membrane protease subunit	/
PXO_05803	2.13578	1.85182	11.4842	1.5832e-30	6.11104e-30	8.31191e-31	TRUE	hypothetical protein	/
PXO_03381	0.773396	0.489443	11.4835	1.59696e-30	6.15915e-30	8.37735e-31	TRUE	ABC transporter substrate binding protein	/
PXO_03467	-0.0870652	-0.371018	-11.4722	1.81992e-30	7.01335e-30	9.53918e-31	TRUE	TonB-dependent outer membrane Receptor	/
PXO_00748	0.608177	0.324224	11.4621	2.04507e-30	7.87459e-30	1.07106e-30	TRUE	asparaginyl-tRNA synthetase	asnC
PXO_00564	8.21917	7.93522	11.454	2.24471e-30	8.6363e-30	1.17466e-30	TRUE	phage replication protein	/
PXO_01945	1.26601	0.982059	11.4482	2.4013e-30	9.23126e-30	1.25559e-30	TRUE	LysR family transcriptional regulator	/
PXO_03583	-0.39644	-0.680393	-11.4079	3.81793e-30	1.46653e-29	1.9947e-30	TRUE	hypothetical protein	/
PXO_02505	0.713264	0.429311	11.4053	3.93292e-30	1.50948e-29	2.05311e-30	TRUE	colicin V production protein	/
PXO_03520	8.19967	7.91572	11.3873	4.83479e-30	1.85412e-29	2.52187e-30	TRUE	transposase	/
PXO_02522	0.780648	0.496695	11.3803	5.23908e-30	2.00754e-29	2.73055e-30	TRUE	hypothetical protein	/
PXO_02880	0.619692	0.335739	11.3483	7.56237e-30	2.89545e-29	3.93823e-30	TRUE	halogenase	/
PXO_04762	-0.608766	-0.892719	-11.337	8.60531e-30	3.2921e-29	4.47774e-30	TRUE	endonuclease V	/
PXO_02965	0.579547	0.295594	11.3361	8.69174e-30	3.32249e-29	4.51907e-30	TRUE	bifunctional phosphoribosylaminoimidazolecarboxamide formyltransferase/IMP cyclohydrolase	purH
PXO_01902	1.87328	1.58932	11.3305	9.26465e-30	3.53863e-29	4.81306e-30	TRUE	hypothetical protein	/
PXO_04003	1.13884	0.854888	11.3262	9.73189e-30	3.7141e-29	5.05172e-30	TRUE	anthranilate phosphoribosyltransferase	trpD
PXO_01842	1.32849	1.04454	11.3198	1.04658e-29	3.99096e-29	5.42829e-30	TRUE	sulfur carrier protein ThiS	thiS
PXO_02802	0.528101	0.244148	11.318	1.06845e-29	4.07112e-29	5.53732e-30	TRUE	tryptophan halogenase	/
PXO_03595	0.910015	0.626062	11.2975	1.35068e-29	5.14235e-29	6.99435e-30	TRUE	hypothetical protein	/
PXO_03106	0.836904	0.55295	11.2854	1.54852e-29	5.89083e-29	8.01239e-30	TRUE	hypothetical protein	/
PXO_03167	0.668794	0.384841	11.2519	2.26702e-29	8.61721e-29	1.17207e-29	TRUE	electron transfer flavoprotein alpha subunit	etfA
PXO_00452	0.765878	0.481925	11.2437	2.48725e-29	9.44676e-29	1.2849e-29	TRUE	hypothetical protein	/
PXO_00489	0.690691	0.406738	11.2409	2.56708e-29	9.74216e-29	1.32508e-29	TRUE	pts system fructose-specific eiibc component (eiibc-fru) (eii-fru)	/
PXO_00833	0.616688	0.332735	11.2276	2.98363e-29	1.13139e-28	1.53886e-29	TRUE	histidinol dehydrogenase	hisD
PXO_00003	0.681339	0.397386	11.1849	4.83437e-29	1.83173e-28	2.49142e-29	TRUE	hypothetical protein	/
PXO_05791	1.25691	0.972955	11.1829	4.94432e-29	1.87189e-28	2.54604e-29	TRUE	hypothetical protein	/
PXO_03007	1.09954	0.815582	11.1826	4.95971e-29	1.87622e-28	2.55193e-29	TRUE	3-dehydroquinate dehydratase	aroQ
PXO_03063	0.837416	0.553462	11.1693	5.76452e-29	2.17893e-28	2.96367e-29	TRUE	two-component response regulator	/
PXO_00734	0.426507	0.142554	11.1682	5.83723e-29	2.20466e-28	2.99866e-29	TRUE	DNA gyrase subunit A	gyrA
PXO_02151	1.11072	0.826766	11.1642	6.10683e-29	2.30465e-28	3.13466e-29	TRUE	multi antimicrobial extrusion family protein	/
PXO_01257	0.783238	0.499285	11.1584	6.51853e-29	2.45806e-28	3.34332e-29	TRUE	phosphatidylserine decarboxylase	psd
PXO_01410	-0.275341	-0.559294	-11.1559	6.70414e-29	2.52604e-28	3.43579e-29	TRUE	hypothetical protein	/
PXO_00302	0.632637	0.348684	11.1532	6.91039e-29	2.60169e-28	3.53868e-29	TRUE	TonB-dependent receptor	/
PXO_01457	0.97716	0.693207	11.1513	7.05869e-29	2.65541e-28	3.61175e-29	TRUE	TonB-dependent outer membrane receptor	/
PXO_03047	0.826903	0.54295	11.139	8.10148e-29	3.04528e-28	4.14203e-29	TRUE	elongator protein 3/MiaB/NifB	/
PXO_04395	1.09202	0.808068	11.1378	8.2169e-29	3.08622e-28	4.19771e-29	TRUE	thiamine monophosphate kinase	thiL
PXO_00146	-0.0273712	-0.311324	-11.1068	1.16227e-28	4.36197e-28	5.93292e-29	TRUE	carbon storage regulator	csrA
PXO_00082	1.05187	0.767914	11.099	1.26849e-28	4.75685e-28	6.47001e-29	TRUE	ISXo8 transposase	/
PXO_00062	-0.515439	-0.799393	-11.0831	1.5158e-28	5.67974e-28	7.72528e-29	TRUE	PIN domain-containing protein	/
PXO_02679	1.24473	0.96078	11.0663	1.82799e-28	6.84411e-28	9.309e-29	TRUE	general secretion pathway protein H	gspH
PXO_04811	0.682434	0.398481	11.0586	1.99079e-28	7.44777e-28	1.01301e-28	TRUE	peptidoglycan-associated outer membrane lipoprotein	/
PXO_02325	-0.409113	-0.693066	-11.0573	2.02037e-28	7.55249e-28	1.02725e-28	TRUE	signal transduction histidine kinase	/
PXO_03129	-1.1874	-1.47135	-11.0562	2.04499e-28	7.6385e-28	1.03895e-28	TRUE	ISXoo11 transposase	/
PXO_04062	-0.24659	-0.530543	-11.0411	2.42039e-28	9.0336e-28	1.2287e-28	TRUE	CDP-glycerol:poly(glycerophosphate) glycerophosphotransferase	/
PXO_01405	1.18345	0.899493	11.0257	2.87318e-28	1.07151e-27	1.45741e-28	TRUE	GumN Protein	gumN
PXO_00797	-0.0977481	-0.381701	-11.0214	3.0145e-28	1.12333e-27	1.52789e-28	TRUE	two-component system regulatory protein	/
PXO_00127	0.705743	0.42179	11.0205	3.04436e-28	1.13357e-27	1.54181e-28	TRUE	glycine cleavage system transcriptional repressor	/
PXO_01340	2.02615	1.7422	11.0116	3.35964e-28	1.24998e-27	1.70015e-28	TRUE	phage-related tail protein	/
PXO_01626	-0.0972218	-0.381175	-10.9887	4.33293e-28	1.61083e-27	2.19096e-28	TRUE	beta-galactosidase	/
PXO_03970	0.586582	0.302629	10.9831	4.60618e-28	1.71107e-27	2.32731e-28	TRUE	preprotein translocase subunit SecB	secB
PXO_02421	1.03838	0.754428	10.9777	4.89009e-28	1.81512e-27	2.46882e-28	TRUE	hypothetical protein	/
PXO_00361	0.100237	-0.183716	-10.9732	5.14127e-28	1.90686e-27	2.5936e-28	TRUE	dihydroorotase	/
PXO_00680	0.555802	0.271849	10.9726	5.17368e-28	1.91737e-27	2.60791e-28	TRUE	glucan 1,4-beta-glucosidase	/
PXO_02913	0.594192	0.310239	10.9607	5.90473e-28	2.18659e-27	2.97409e-28	TRUE	RIO1 family protein	/
PXO_03152	0.577801	0.293847	10.9561	6.21273e-28	2.29886e-27	3.12678e-28	TRUE	outer membrane protein	/
PXO_01172	0.0160428	-0.26791	-10.9558	6.23096e-28	2.3038e-27	3.13351e-28	TRUE	HNH endonuclease	/
PXO_03999	1.28599	1.00203	10.9537	6.38173e-28	2.35771e-27	3.20683e-28	TRUE	hypothetical protein	/
PXO_01183	0.690685	0.406732	10.9503	6.62468e-28	2.44556e-27	3.32632e-28	TRUE	heat-inducible transcription repressor	hrcA
PXO_04098	0.893198	0.609245	10.9453	7.00076e-28	2.58238e-27	3.51241e-28	TRUE	ribonuclease BN	/
PXO_03142	-0.132738	-0.416691	-10.9448	7.03556e-28	2.5932e-27	3.52713e-28	TRUE	Sensor with GAF domain	/
PXO_02084	2.10154	1.81758	10.9064	1.0747e-27	3.95811e-27	5.38361e-28	TRUE	carbohydrate kinase superfamily	/
PXO_01510	0.991649	0.707695	10.8697	1.60753e-27	5.9159e-27	8.04649e-28	TRUE	pyridine nucleotide-disulfide oxidoreductase	/
PXO_01561	0.639456	0.355503	10.8659	1.67519e-27	6.16013e-27	8.37867e-28	TRUE	protein TolQ	tolQ
PXO_04410	1.59973	1.31578	10.8566	1.85439e-27	6.81379e-27	9.26775e-28	TRUE	lipoprotein	/
PXO_02692	0.854894	0.57094	10.8532	1.92536e-27	7.06908e-27	9.61499e-28	TRUE	glycosyl transferase family protein	/
PXO_00243	0.907838	0.623885	10.8403	2.21771e-27	8.13618e-27	1.10664e-27	TRUE	two-component VirA-like sensor kinase	/
PXO_03213	1.4245	1.14054	10.8305	2.4672e-27	9.0445e-27	1.23018e-27	TRUE	acetyltransferase	/
PXO_04006	0.493558	0.209605	10.8227	2.68615e-27	9.83952e-27	1.33832e-27	TRUE	cAMP-regulatory protein	/
PXO_00379	0.858849	0.574896	10.8173	2.84961e-27	1.04303e-26	1.41867e-27	TRUE	3-demethylubiquinone-9 3-methyltransferase	ubiG
PXO_00079	0.804596	0.520643	10.7895	3.85866e-27	1.41127e-26	1.91953e-27	TRUE	transposase subfamily	/
PXO_00892	1.1291	0.845148	10.7598	5.32806e-27	1.94719e-26	2.64846e-27	TRUE	integration host factor subunit beta	ihfB
PXO_04527	0.5025	0.218547	10.7556	5.57992e-27	2.03766e-26	2.77152e-27	TRUE	30S ribosomal protein S7	rpsG
PXO_01721	-0.32722	-0.611173	-10.7447	6.27969e-27	2.29143e-26	3.11669e-27	TRUE	lipoprotein	/
PXO_01638	0.857935	0.573982	10.7388	6.69401e-27	2.44074e-26	3.31976e-27	TRUE	glucan 1,4-beta-glucosidase	/
PXO_03981	0.718143	0.43419	10.7376	6.77809e-27	2.46949e-26	3.35887e-27	TRUE	acriflavin resistance protein D	/
PXO_04531	0.470748	0.186794	10.7362	6.88559e-27	2.50673e-26	3.40952e-27	TRUE	50S ribosomal protein L7/L12	rplL
PXO_01222	0.68784	0.403886	10.7224	7.98897e-27	2.9062e-26	3.95285e-27	TRUE	ABC transporter vitamin B12 uptake permease	/
PXO_02752	0.901085	0.617132	10.7104	9.09658e-27	3.30658e-26	4.49743e-27	TRUE	two-component system sensor protein	/
PXO_00319	1.62945	1.3455	10.7021	9.94679e-27	3.61286e-26	4.91401e-27	TRUE	transposase	/
PXO_01980	-0.453257	-0.73721	-10.6943	1.08194e-26	3.9268e-26	5.34102e-27	TRUE	Rrf2 family protein	rrf2
PXO_04562	7.98868	7.70473	10.6859	1.18487e-26	4.29544e-26	5.84019e-27	TRUE	extracellular protease	/
PXO_02902	7.98868	7.70473	10.6859	1.18487e-26	4.29544e-26	5.84019e-27	TRUE	hypothetical protein	/
PXO_03239	0.839165	0.555212	10.6851	1.19553e-26	4.32912e-26	5.88824e-27	TRUE	50S ribosomal protein L33	rpmG
PXO_05715	1.60973	1.32578	10.6841	1.20765e-26	4.36965e-26	5.94337e-27	TRUE	transmembrane protein	/
PXO_03108	0.742103	0.45815	10.6727	1.36561e-26	4.93743e-26	6.71562e-27	TRUE	F0F1 ATP synthase subunit C	/
PXO_02477	0.459542	0.175589	10.6699	1.40745e-26	5.08486e-26	6.91615e-27	TRUE	ATP-dependent Clp protease proteolytic subunit	clpP
PXO_05750	-0.853922	-1.13787	-10.6514	1.71786e-26	6.20157e-26	8.43504e-27	TRUE	ISXo8 transposase	/
PXO_05781	5.84549	5.56154	10.6411	1.91813e-26	6.91928e-26	9.41123e-27	TRUE	transposase	/
PXO_01939	0.560633	0.276679	10.6406	1.92909e-26	6.95354e-26	9.45783e-27	TRUE	TonB-dependent outer membrane receptor	/
PXO_03279	5.2854	5.00145	10.6361	2.02385e-26	7.28955e-26	9.91486e-27	TRUE	ISXoo3 transposase ORF A	/
PXO_01237	0.963729	0.679776	10.6277	2.21569e-26	7.97447e-26	1.08464e-26	TRUE	acetylhydrolase	/
PXO_01705	0.667998	0.384045	10.6251	2.27887e-26	8.19564e-26	1.11473e-26	TRUE	enoyl-CoA hydratase	/
PXO_00887	-0.00817692	-0.29213	-10.6168	2.49057e-26	8.9502e-26	1.21736e-26	TRUE	peptidyl-arginine deiminase	/
PXO_04331	3.20511	2.92116	10.6111	2.64521e-26	9.4987e-26	1.29196e-26	TRUE	ISXo8 transposase	/
PXO_03474	0.506251	0.222297	10.6078	2.74219e-26	9.83951e-26	1.33832e-26	TRUE	biopolymer transport ExbD1 protein	/
PXO_03359	0.904713	0.62076	10.6075	2.74896e-26	9.85632e-26	1.3406e-26	TRUE	ATP-dependent RNA helicase	/
PXO_02384	0.838897	0.554944	10.6047	2.83474e-26	1.01562e-25	1.38139e-26	TRUE	ribose-5-phosphate isomerase A	rpiA
PXO_00614	1.71721	1.43326	10.6017	2.92594e-26	1.0475e-25	1.42476e-26	TRUE	ISXoo11 transposase	/
PXO_04542	0.582922	0.298969	10.5907	3.2915e-26	1.17749e-25	1.60155e-26	TRUE	ribose-phosphate pyrophosphokinase	/
PXO_02496	0.806713	0.52276	10.5848	3.50632e-26	1.25339e-25	1.70479e-26	TRUE	exopolyphosphatase	/
PXO_04686	0.148385	-0.135568	-10.5785	3.74737e-26	1.33855e-25	1.82062e-26	TRUE	S-adenosylmethionine synthetase	metK
PXO_01571	-0.937479	-1.22143	-10.566	4.28379e-26	1.529e-25	2.07967e-26	TRUE	transposase	/
PXO_02837	0.721536	0.437582	10.5642	4.36706e-26	1.55755e-25	2.1185e-26	TRUE	two-component system sensor protein required for AvrXa21activity H2 (raxH2)	raxH2
PXO_03297	1.48382	1.19986	10.5637	4.39073e-26	1.56482e-25	2.12838e-26	TRUE	hypothetical protein	/
PXO_02357	-0.190762	-0.474716	-10.5558	4.7745e-26	1.70031e-25	2.31267e-26	TRUE	hypothetical protein	/
PXO_02261	0.8018	0.517846	10.5455	5.32872e-26	1.89626e-25	2.57918e-26	TRUE	aldose 1-epimerase	/
PXO_02657	0.587199	0.303245	10.5417	5.54856e-26	1.97301e-25	2.68358e-26	TRUE	valyl-tRNA synthetase	valS
PXO_04403	0.882488	0.598535	10.5397	5.6677e-26	2.01386e-25	2.73915e-26	TRUE	NrdR family transcriptional regulator	nrdR
PXO_00723	0.630992	0.347039	10.53	6.28604e-26	2.2319e-25	3.03571e-26	TRUE	hypothetical protein	/
PXO_02197	0.667403	0.38345	10.527	6.48453e-26	2.30065e-25	3.12922e-26	TRUE	peptidase	/
PXO_04522	0.507935	0.223982	10.5264	6.531e-26	2.3154e-25	3.14929e-26	TRUE	30S ribosomal protein S10	rpsJ
PXO_04289	0.457709	0.173756	10.5223	6.82169e-26	2.41665e-25	3.287e-26	TRUE	lipoyl synthase	lipA
PXO_05516	3.04231	2.75836	10.5215	6.87622e-26	2.43415e-25	3.3108e-26	TRUE	ISXo1 transposase	/
PXO_03082	0.923282	0.639328	10.4977	8.84809e-26	3.12985e-25	4.25705e-26	TRUE	ribosomal RNA small subunit methyltransferase C	/
PXO_02755	1.21579	0.931834	10.4829	1.03481e-25	3.65772e-25	4.97503e-26	TRUE	transcriptional regulator	/
PXO_02790	0.674777	0.390824	10.4774	1.09662e-25	3.87331e-25	5.26827e-26	TRUE	permease	/
PXO_03084	1.49376	1.2098	10.4733	1.14604e-25	4.04483e-25	5.50157e-26	TRUE	HAD superfamily hydrolase	/
PXO_03223	0.908815	0.624862	10.4715	1.16718e-25	4.11639e-25	5.59889e-26	TRUE	glutathione peroxidase	/
PXO_02989	7.91886	7.63491	10.4617	1.29481e-25	4.56314e-25	6.20654e-26	TRUE	ISxac3 transposase	/
PXO_02369	0.956201	0.672248	10.4528	1.42328e-25	5.01213e-25	6.81723e-26	TRUE	ribonuclease PH	rph
PXO_01316	0.947388	0.663435	10.4493	1.47579e-25	5.19321e-25	7.06352e-26	TRUE	short chain dehydrogenase	/
PXO_02819	0.0320162	-0.251937	-10.4469	1.5144e-25	5.32513e-25	7.24295e-26	TRUE	iron-uptake factor	/
PXO_03980	0.825779	0.541825	10.444	1.56056e-25	5.48335e-25	7.45816e-26	TRUE	acriflavin resistance protein	/
PXO_03184	0.731999	0.448046	10.4431	1.57657e-25	5.5355e-25	7.52909e-26	TRUE	hypothetical protein	/
PXO_03243	-0.294885	-0.578838	-10.4418	1.59753e-25	5.60495e-25	7.62355e-26	TRUE	16S rRNA methyltransferase GidB	gidB
PXO_03769	-0.564231	-0.848184	-10.4185	2.04205e-25	7.15927e-25	9.73765e-26	TRUE	NAD-dependent deacetylase	/
PXO_02520	0.967126	0.683173	10.4108	2.21424e-25	7.75722e-25	1.0551e-25	TRUE	pseudouridylate synthase	/
PXO_03662	7.89482	7.61086	10.3854	2.88927e-25	1.01146e-24	1.37573e-25	TRUE	hypothetical protein	/
PXO_00151	0.855872	0.571919	10.3839	2.93647e-25	1.02722e-24	1.39717e-25	TRUE	2-polyprenylphenol 6-hydroxylase	ubiB
PXO_02688	1.19878	0.914827	10.38	3.05907e-25	1.06932e-24	1.45443e-25	TRUE	transcriptional regulator	/
PXO_04418	5.76818	5.48423	10.3536	4.03142e-25	1.40817e-24	1.91532e-25	TRUE	hypothetical protein	/
PXO_04341	1.12997	0.846018	10.3489	4.23214e-25	1.4772e-24	2.00921e-25	TRUE	hypothetical protein	/
PXO_01242	0.908398	0.624445	10.3398	4.65464e-25	1.62347e-24	2.20816e-25	TRUE	deoxycytidine triphosphate deaminase	dcd
PXO_00290	2.96683	2.68288	10.3383	4.72723e-25	1.64758e-24	2.24095e-25	TRUE	transposase	/
PXO_02715	0.82039	0.536437	10.2992	7.10683e-25	2.47512e-24	3.36653e-25	TRUE	type IV fimbriae assembly protein	/
PXO_02209	0.56595	0.281997	10.2902	7.80043e-25	2.71469e-24	3.69237e-25	TRUE	AraC family transcriptional regulator	/
PXO_02093	0.586564	0.302611	10.2813	8.55583e-25	2.9754e-24	4.04697e-25	TRUE	HD domain-containing protein	/
PXO_01768	1.05072	0.766769	10.2768	8.96948e-25	3.11696e-24	4.23952e-25	TRUE	hypothetical protein	/
PXO_00550	3.98868	3.70473	10.2764	9.00296e-25	3.1263e-24	4.25223e-25	TRUE	transposase	/
PXO_04320	-0.131582	-0.415535	-10.2737	9.25986e-25	3.21316e-24	4.37036e-25	TRUE	GntR family transcriptional regulator	gntR
PXO_00754	1.26924	0.985286	10.2718	9.43853e-25	3.27276e-24	4.45143e-25	TRUE	carbonic anhydrase	/
PXO_03483	0.700496	0.416543	10.2593	1.07458e-24	3.72331e-24	5.06425e-25	TRUE	chromosomal replication initiation protein	dnaA
PXO_03495	1.15977	0.875812	10.2554	1.11914e-24	3.87489e-24	5.27042e-25	TRUE	peptidase, S54 (rhomboid) family	/
PXO_02899	1.1362	0.852251	10.2479	1.20924e-24	4.1838e-24	5.69058e-25	TRUE	flavodoxin	/
PXO_01136	0.0733208	-0.210632	-10.247	1.22026e-24	4.21886e-24	5.73826e-25	TRUE	outer membrane usher protein FasD	fasD
PXO_02788	0.896749	0.612796	10.2358	1.37047e-24	4.73473e-24	6.43992e-25	TRUE	2-dehydropantoate 2-reductase	panE
PXO_02110	2.06319	1.77924	10.2307	1.44475e-24	4.98772e-24	6.78403e-25	TRUE	morphine 6-dehydrogenase	/
PXO_00123	1.20219	0.918236	10.2305	1.44809e-24	4.9956e-24	6.79474e-25	TRUE	2-oxo-3-deoxygalactonate kinase	/
PXO_02588	0.529308	0.245355	10.2208	1.60021e-24	5.51635e-24	7.50305e-25	TRUE	adenylate kinase	adk
PXO_00279	-0.830075	-1.11403	-10.2106	1.7776e-24	6.12342e-24	8.32874e-25	TRUE	hypothetical protein	/
PXO_01548	0.868976	0.585023	10.2068	1.84837e-24	6.36259e-24	8.65405e-25	TRUE	transmembrane transport protein	/
PXO_03825	1.01783	0.733874	10.2058	1.86776e-24	6.42466e-24	8.73848e-25	TRUE	colicin V secretion/processing ATP-binding protein CvaB	cvaB
PXO_00580	1.05487	0.770919	10.1989	2.00631e-24	6.89624e-24	9.37989e-25	TRUE	glyoxalase	/
PXO_02868	-0.0665564	-0.35051	-10.1742	2.58605e-24	8.88254e-24	1.20815e-24	TRUE	hydrolase	/
PXO_01111	5.71425	5.43029	10.1564	3.10419e-24	1.06545e-23	1.44917e-24	TRUE	ISXoo13 transposase	/
PXO_02509	0.834858	0.550905	10.1556	3.12736e-24	1.07263e-23	1.45893e-24	TRUE	phosphoglycerate mutase	/
PXO_03472	0.793594	0.50964	10.1544	3.16776e-24	1.0857e-23	1.47671e-24	TRUE	pyridoxine 5'-phosphate synthase	pdxJ
PXO_00799	-0.403042	-0.686995	-10.1413	3.62193e-24	1.24046e-23	1.6872e-24	TRUE	hypothetical protein	/
PXO_04108	1.5035	1.21955	10.1376	3.7611e-24	1.28719e-23	1.75077e-24	TRUE	transposase	/
PXO_02887	0.903447	0.619494	10.1371	3.77977e-24	1.29265e-23	1.75819e-24	TRUE	glycosyl hydrolase family protein	/
PXO_04589	0.479032	0.195079	10.1351	3.86088e-24	1.31943e-23	1.79462e-24	TRUE	alkyl hydroperoxide reductase subunit C	/
PXO_03657	-0.24466	-0.528613	-10.1246	4.29859e-24	1.46796e-23	1.99664e-24	TRUE	protein ComM	/
PXO_03442	3.9542	3.67024	10.1201	4.50096e-24	1.53541e-23	2.08763e-24	TRUE	ISXo2 transposase	/
PXO_03706	3.9542	3.67024	10.1201	4.50096e-24	1.53541e-23	2.08763e-24	TRUE	ISxac1 transposase	/
PXO_05769	7.80735	7.5234	10.1116	4.90556e-24	1.67163e-23	2.27366e-24	TRUE	ISXoo9 transposase orfB	/
PXO_01365	5.70044	5.41649	10.1063	5.17817e-24	1.76326e-23	2.39829e-24	TRUE	DNA methylase	/
PXO_02371	1.10813	0.824177	10.1034	5.33537e-24	1.81548e-23	2.46932e-24	TRUE	deoxyribonucleotide triphosphate pyrophosphatase	rdgB
PXO_00872	0.665799	0.381846	10.103	5.357e-24	1.82154e-23	2.47755e-24	TRUE	segregation and condensation protein B	/
PXO_01826	1.07571	0.791756	10.0966	5.71758e-24	1.94275e-23	2.64242e-24	TRUE	tRNA/rRNA methyltransferase	/
PXO_02044	0.464271	0.180318	10.0797	6.79266e-24	2.30639e-23	3.13703e-24	TRUE	hypothetical protein	/
PXO_03965	0.739544	0.455591	10.0665	7.76739e-24	2.63546e-23	3.58461e-24	TRUE	two-component system regulatory protein	/
PXO_01663	0.162878	-0.121075	-10.0643	7.94292e-24	2.69309e-23	3.663e-24	TRUE	acyl-CoA dehydrogenase	fadE
PXO_04306	0.599656	0.315703	10.0642	7.9507e-24	2.6938e-23	3.66397e-24	TRUE	histidine kinase-response regulator hybrid protein	/
PXO_02626	-0.111342	-0.395295	-10.058	8.47078e-24	2.86796e-23	3.90085e-24	TRUE	hypothetical protein	/
PXO_01610	-0.22212	-0.506073	-10.0549	8.74152e-24	2.95752e-23	4.02266e-24	TRUE	ribosomal protein alanine acetyltransferase	/
PXO_01612	3.80735	3.5234	10.0456	9.6054e-24	3.24748e-23	4.41704e-24	TRUE	ISXo8 transposase	/
PXO_00122	0.914424	0.630471	10.0324	1.09805e-23	3.70973e-23	5.04577e-24	TRUE	regucalcin	/
PXO_02979	7.78136	7.49741	10.0314	1.10918e-23	3.74466e-23	5.09328e-24	TRUE	filamentous hemagglutinin	/
PXO_02575	1.46971	1.18576	10.0271	1.15819e-23	3.90733e-23	5.31454e-24	TRUE	pseudouridylate synthase	/
PXO_04446	0.724274	0.440321	10.0147	1.31385e-23	4.42935e-23	6.02457e-24	TRUE	tRNA nucleotidyltransferase	/
PXO_01130	-0.328054	-0.612007	-9.99956	1.53082e-23	5.15713e-23	7.01445e-24	TRUE	hypothetical protein	/
PXO_04262	0.600365	0.316412	9.99169	1.65737e-23	5.57948e-23	7.58891e-24	TRUE	rod shape-determining protein MreB	/
PXO_01634	7.76818	7.48423	9.99095	1.66977e-23	5.61726e-23	7.63807e-24	TRUE	hypothetical protein	/
PXO_04362	0.0400688	-0.243884	-9.99091	1.67047e-23	5.61563e-23	7.63807e-24	TRUE	cell division protein FtsZ	ftsZ
PXO_00535	0.766409	0.482456	9.97638	1.93403e-23	6.49703e-23	8.83691e-24	TRUE	phosphate transporter ATP-binding protein	pstB
PXO_03919	1.37031	1.08635	9.96993	2.06381e-23	6.9281e-23	9.42323e-24	TRUE	ISPsy21, transposase OrfB	/
PXO_01429	-0.141249	-0.425203	-9.96897	2.08384e-23	6.99038e-23	9.50794e-24	TRUE	hypothetical protein	yggX
PXO_03327	0.836501	0.552548	9.964	2.19058e-23	7.34324e-23	9.98788e-24	TRUE	TonB-dependent receptor	/
PXO_04144	4.74147	4.45751	9.96126	2.25193e-23	7.54358e-23	1.02604e-23	TRUE	ISXoo11 transposase	/
PXO_00438	0.567842	0.283889	9.95434	2.41424e-23	8.08157e-23	1.09921e-23	TRUE	stringent starvation protein A	sspA
PXO_03362	0.855366	0.571413	9.94587	2.62877e-23	8.79348e-23	1.19604e-23	TRUE	hypothetical protein	/
PXO_04740	3.39759	3.11364	9.93791	2.84731e-23	9.51781e-23	1.29456e-23	TRUE	ISXo8 transposase	/
PXO_04322	0.675845	0.391892	9.93713	2.86967e-23	9.58579e-23	1.30381e-23	TRUE	LacI family transcriptional regulator	lacI
PXO_04819	0.69202	0.408067	9.93086	3.05601e-23	1.02011e-22	1.38749e-23	TRUE	Fur family transcriptional regulator	fur
PXO_03689	1.35392	1.06997	9.92613	3.20438e-23	1.06888e-22	1.45383e-23	TRUE	gluconolactonase	/
PXO_01962	1.96499	1.68104	9.91933	3.43037e-23	1.14346e-22	1.55527e-23	TRUE	IS1113 transposase	/
PXO_01528	1.38437	1.10042	9.91146	3.71166e-23	1.23635e-22	1.68162e-23	TRUE	hypothetical protein	/
PXO_03790	1.55837	1.27442	9.91129	3.71806e-23	1.23761e-22	1.68333e-23	TRUE	monoxygenase	/
PXO_00744	0.609365	0.325412	9.90561	3.93574e-23	1.30915e-22	1.78064e-23	TRUE	50S ribosomal protein L9	rplI
PXO_03650	0.7516	0.467647	9.9047	3.97148e-23	1.32011e-22	1.79555e-23	TRUE	spermidine synthase	/
PXO_05608	5.64386	5.3599	9.90319	4.03223e-23	1.33937e-22	1.82174e-23	TRUE	hypothetical protein	/
PXO_02134	0.869225	0.585272	9.90037	4.14725e-23	1.37661e-22	1.87239e-23	TRUE	sulfate adenylyltransferase subunit 2	raxP
PXO_00406	0.698344	0.414391	9.89769	4.25994e-23	1.41302e-22	1.92192e-23	TRUE	acetoacetyl-CoA reductase	/
PXO_04025	0.715247	0.431294	9.89051	4.57668e-23	1.51703e-22	2.06338e-23	TRUE	hypothetical protein	/
PXO_04235	1.62177	1.33781	9.88791	4.6971e-23	1.55585e-22	2.11619e-23	TRUE	ISXo3 transposase ORF B	/
PXO_04263	0.681546	0.397593	9.88597	4.78904e-23	1.5852e-22	2.1561e-23	TRUE	sugar kinase	/
PXO_04150	-0.173003	-0.456956	-9.87276	5.46421e-23	1.80742e-22	2.45836e-23	TRUE	sulfate permease	/
PXO_00727	0.780204	0.496251	9.8647	5.92129e-23	1.95725e-22	2.66214e-23	TRUE	histidine ammonia-lyase	hutH
PXO_04051	-0.235356	-0.519309	-9.86251	6.05148e-23	1.99888e-22	2.71878e-23	TRUE	fimbrial protein	/
PXO_04658	0.757945	0.473992	9.86238	6.05969e-23	2.00021e-22	2.72057e-23	TRUE	two-component system sensor protein	/
PXO_02680	1.36146	1.0775	9.85078	6.80118e-23	2.2434e-22	3.05135e-23	TRUE	general secretion pathway protein I	/
PXO_01909	1.07457	0.790617	9.84935	6.89889e-23	2.27404e-22	3.09303e-23	TRUE	transporter	/
PXO_00068	0.539053	0.2551	9.84744	7.03126e-23	2.31606e-22	3.15018e-23	TRUE	enoyl-CoA hydratase	rpfF
PXO_00705	1.86507	1.58112	9.83619	7.8632e-23	2.5883e-22	3.52047e-23	TRUE	cation efflux system protein	/
PXO_01801	4.43296	4.14901	9.8266	8.64921e-23	2.84506e-22	3.86969e-23	TRUE	ISXoo8 transposase	/
PXO_01807	-1.8893	-2.17325	-9.8261	8.69185e-23	2.8571e-22	3.88607e-23	TRUE	ISXo5 transposase	/
PXO_05617	1.02986	0.745911	9.81556	9.6497e-23	3.16976e-22	4.31133e-23	TRUE	FAD dependent oxidoreductase	/
PXO_03072	1.10285	0.818895	9.81427	9.77385e-23	3.20831e-22	4.36377e-23	TRUE	leucine responsive regulatory protein	/
PXO_03375	0.42716	0.143207	9.80911	1.02868e-22	3.37437e-22	4.58964e-23	TRUE	glycogen branching protein	glgB
PXO_01570	2.30212	2.01817	9.8016	1.1082e-22	3.63269e-22	4.94099e-23	TRUE	transposase	/
PXO_03061	1.11519	0.83124	9.79739	1.15529e-22	3.78445e-22	5.1474e-23	TRUE	adhesin-like protein B	xadB
PXO_00607	0.594083	0.310129	9.79722	1.15728e-22	3.78833e-22	5.15268e-23	TRUE	sugar ABC transporter ATP-binding protein	/
PXO_00720	0.702879	0.418926	9.79	1.24301e-22	4.06616e-22	5.53058e-23	TRUE	FHA domain-containing protein	/
PXO_00280	7.70044	7.41649	9.78497	1.30636e-22	4.27045e-22	5.80844e-23	TRUE	ISXo3 transposase ORF B	/
PXO_03802	0.814125	0.530172	9.77989	1.37366e-22	4.48735e-22	6.10346e-23	TRUE	dipeptidyl anminopeptidase	/
PXO_02126	-0.340028	-0.623981	-9.77193	1.48598e-22	4.85092e-22	6.59796e-23	TRUE	hypothetical protein	/
PXO_03716	0.106991	-0.176962	-9.77081	1.50242e-22	4.90123e-22	6.66639e-23	TRUE	ATP-dependent RNA helicase RhlB	rhlB
PXO_03102	0.685912	0.401958	9.76426	1.60285e-22	5.22525e-22	7.1071e-23	TRUE	hypothetical protein	/
PXO_02461	0.016287	-0.267666	-9.74762	1.8885e-22	6.15224e-22	8.36795e-23	TRUE	hypothetical protein	/
PXO_03185	0.559621	0.275668	9.73049	2.23506e-22	7.27624e-22	9.89675e-23	TRUE	DNA-binding protein	/
PXO_00447	0.77103	0.487077	9.72482	2.36318e-22	7.68805e-22	1.04569e-22	TRUE	ATP-binding protein	/
PXO_02464	-0.433696	-0.717649	-9.71358	2.63912e-22	8.57985e-22	1.16699e-22	TRUE	Rhs element Vgr protein	/
PXO_01151	0.426331	0.142378	9.71177	2.68638e-22	8.7275e-22	1.18707e-22	TRUE	bacterioferritin	bfr
PXO_04147	-1.39796	-1.68192	-9.70697	2.81583e-22	9.14181e-22	1.24342e-22	TRUE	signal protein with GGDEF domain	/
PXO_02412	0.639051	0.355098	9.70284	2.93231e-22	9.51344e-22	1.29397e-22	TRUE	transcriptional regulator	/
PXO_04547	0.0112916	-0.272662	-9.69762	3.08619e-22	1.00058e-21	1.36094e-22	TRUE	glutamyl-tRNA reductase	hemA
PXO_02925	1.03071	0.746759	9.69014	3.3207e-22	1.07588e-21	1.46336e-22	TRUE	dolichol-phosphate mannosyltransferase	/
PXO_01137	0.104874	-0.179079	-9.68354	3.54234e-22	1.1469e-21	1.55996e-22	TRUE	pili assembly chaperone	/
PXO_00454	1.0097	0.725743	9.67666	3.78905e-22	1.22595e-21	1.66747e-22	TRUE	aldehyde-dehydrogenase like protein YneI	yneI
PXO_02138	1.26628	0.982327	9.67318	3.92001e-22	1.26745e-21	1.72392e-22	TRUE	hypothetical protein	/
PXO_00755	1.02148	0.737527	9.67181	3.97296e-22	1.2837e-21	1.74601e-22	TRUE	3-hydroxyanthranilate 3,4-dioxygenase	/
PXO_00657	-0.143606	-0.427559	-9.67032	4.03097e-22	1.30155e-21	1.7703e-22	TRUE	ferredoxin--NADP reductase	/
PXO_01722	0.678994	0.395041	9.65411	4.72231e-22	1.52374e-21	2.07251e-22	TRUE	23S rRNA 5-methyluridine methyltransferase	rumA
PXO_00067	0.497247	0.213294	9.65263	4.79107e-22	1.54488e-21	2.10126e-22	TRUE	long-chain fatty acid-CoA ligase	rpfB
PXO_01431	0.616962	0.333008	9.65106	4.86525e-22	1.56773e-21	2.13234e-22	TRUE	signal recognition particle-docking protein FtsY	ftsY
PXO_02747	0.909026	0.625073	9.6468	5.07135e-22	1.63303e-21	2.22116e-22	TRUE	shikimate kinase	aroK
PXO_03754	0.690304	0.406351	9.63975	5.4322e-22	1.74804e-21	2.37759e-22	TRUE	2-keto-3-deoxygluconate permease	/
PXO_04786	0.819571	0.535618	9.6304	5.94955e-22	1.91322e-21	2.60226e-22	TRUE	hypothetical protein	/
PXO_04077	-2.40718	-2.69113	-9.62315	6.3843e-22	2.05163e-21	2.79052e-22	TRUE	transposase	/
PXO_03380	-0.0698824	-0.353836	-9.60994	7.25889e-22	2.33111e-21	3.17065e-22	TRUE	inner membrane protein YedI	yedI
PXO_01375	2.62727	2.34332	9.60492	7.62135e-22	2.44585e-21	3.32671e-22	TRUE	ISXoo13 transposase	/
PXO_03738	0.0383584	-0.245595	-9.59355	8.51012e-22	2.72923e-21	3.71215e-22	TRUE	hydroxylase	/
PXO_00170	0.798069	0.514115	9.5811	9.60126e-22	3.07708e-21	4.18528e-22	TRUE	cell division protein FtsB	ftsB
PXO_00421	1.53362	1.24966	9.57725	9.96649e-22	3.19197e-21	4.34155e-22	TRUE	ATP-dependent DNA ligase	/
PXO_01804	2.39788	2.11392	9.57216	1.04695e-21	3.35081e-21	4.55759e-22	TRUE	ISXoo5 transposase	/
PXO_02499	-0.0192199	-0.303173	-9.57204	1.04817e-21	3.35245e-21	4.55982e-22	TRUE	UDP-2,3-diacylglucosamine hydrolase	lpxH
PXO_02894	0.565083	0.28113	9.57073	1.0615e-21	3.3928e-21	4.6147e-22	TRUE	hypothetical protein	/
PXO_03579	0.738794	0.454841	9.56839	1.08585e-21	3.46827e-21	4.71735e-22	TRUE	phosphoglycerate mutase	/
PXO_03513	-1.54806	-1.83202	-9.56239	1.15065e-21	3.67279e-21	4.99553e-22	TRUE	paar motif family	/
PXO_01161	1.33662	1.05266	9.56014	1.17602e-21	3.75123e-21	5.10222e-22	TRUE	transposase	/
PXO_02789	0.61994	0.335987	9.55676	1.21499e-21	3.87293e-21	5.26775e-22	TRUE	hypothetical protein	/
PXO_02510	0.0532135	-0.23074	-9.55662	1.2167e-21	3.87578e-21	5.27163e-22	TRUE	hypothetical protein	/
PXO_03367	1.46263	1.17867	9.5555	1.22985e-21	3.91503e-21	5.32501e-22	TRUE	ISXo5 transposase	/
PXO_04559	0.770885	0.486932	9.54706	1.33432e-21	4.24476e-21	5.77349e-22	TRUE	asparaginase	/
PXO_04791	3.58496	3.30101	9.54559	1.35333e-21	4.30233e-21	5.8518e-22	TRUE	IS1112 transposase	/
PXO_03427	0.936638	0.652685	9.54237	1.39609e-21	4.43531e-21	6.03267e-22	TRUE	hypothetical protein	/
PXO_04579	0.786155	0.502201	9.53046	1.56589e-21	4.9714e-21	6.76183e-22	TRUE	exodeoxyribonuclease IX	/
PXO_04293	0.595455	0.311502	9.52611	1.63284e-21	5.18049e-21	7.04622e-22	TRUE	nicotinate phosphoribosyltransferase	/
PXO_04560	0.848545	0.564591	9.5218	1.70213e-21	5.39672e-21	7.34033e-22	TRUE	hypothetical protein	ybaK
PXO_03109	0.648638	0.364685	9.51735	1.77654e-21	5.62888e-21	7.6561e-22	TRUE	F0F1 ATP synthase subunit B	atpF
PXO_01259	0.589664	0.305711	9.5115	1.87942e-21	5.95086e-21	8.09404e-22	TRUE	N5-glutamine S-adenosyl-L-methionine-dependent methyltransferase	hemK
PXO_00442	0.0431221	-0.240831	-9.50995	1.90758e-21	6.036e-21	8.20984e-22	TRUE	soluble lytic murein transglycosylase	/
PXO_04891	0.643234	0.359281	9.50789	1.9456e-21	6.15219e-21	8.36788e-22	TRUE	hypothetical protein	/
PXO_04411	1.21945	0.935492	9.50076	2.08372e-21	6.58455e-21	8.95595e-22	TRUE	hypothetical protein	/
PXO_01810	-0.44859	-0.732543	-9.48904	2.33172e-21	7.36334e-21	1.00152e-21	TRUE	hypothetical protein	/
PXO_03863	2.09516	1.8112	9.48827	2.34902e-21	7.41302e-21	1.00828e-21	TRUE	glycosyl transferase family protein	/
PXO_02809	0.715844	0.431891	9.47332	2.71097e-21	8.54958e-21	1.16287e-21	TRUE	dipeptidyl peptidase IV	/
PXO_04171	0.614613	0.33066	9.46932	2.81676e-21	8.87728e-21	1.20744e-21	TRUE	magnesium and cobalt transport protein	/
PXO_04055	0.0668585	-0.217095	-9.46813	2.84905e-21	8.9731e-21	1.22047e-21	TRUE	peptide deformylase	def
PXO_04069	0.395291	0.111338	9.4663	2.89927e-21	9.12518e-21	1.24116e-21	TRUE	RNA polymerase sigma factor RpoD	/
PXO_03216	3.1592	2.87525	9.45877	3.11573e-21	9.79997e-21	1.33294e-21	TRUE	IS1112 transposase	/
PXO_01757	0.741812	0.457859	9.45866	3.11901e-21	9.80378e-21	1.33346e-21	TRUE	fkbp-type peptidyl-prolyl cis-trans isomerase slyd	slyd
PXO_04892	0.785515	0.501562	9.45844	3.12581e-21	9.81865e-21	1.33548e-21	TRUE	thioesterase	/
PXO_01821	0.987722	0.703768	9.45545	3.21644e-21	1.00966e-20	1.37329e-21	TRUE	transposase	/
PXO_03968	0.0703893	-0.213564	-9.45519	3.22433e-21	1.01147e-20	1.37575e-21	TRUE	hypothetical protein	/
PXO_03564	0.0426622	-0.241291	-9.45439	3.24899e-21	1.01853e-20	1.38535e-21	TRUE	nitrogen regulation protein NR(I)	ntrC
PXO_01556	1.03076	0.746809	9.44956	3.40269e-21	1.06601e-20	1.44993e-21	TRUE	Holliday junction resolvase	ruvC
PXO_02915	0.878727	0.594773	9.43673	3.84598e-21	1.20409e-20	1.63774e-21	TRUE	serine 3-dehydrogenase	/
PXO_04435	0.833222	0.549268	9.43664	3.84941e-21	1.20437e-20	1.63812e-21	TRUE	endonuclease/exonuclease/phosphatase	/
PXO_03899	0.678844	0.39489	9.43551	3.89109e-21	1.21661e-20	1.65476e-21	TRUE	lipoprotein	/
PXO_01564	0.495843	0.21189	9.42617	4.25337e-21	1.329e-20	1.80764e-21	TRUE	translocation protein TolB	tolB
PXO_04696	0.0608426	-0.223111	-9.41541	4.71257e-21	1.47151e-20	2.00147e-21	TRUE	ImcF-related family	imcF
PXO_03074	-0.058705	-0.342658	-9.406	5.15363e-21	1.60818e-20	2.18736e-21	TRUE	alanine racemase	alr
PXO_01871	0.857078	0.573125	9.39466	5.74051e-21	1.79013e-20	2.43484e-21	TRUE	lipoprotein	/
PXO_02100	1.42236	1.1384	9.38574	6.24745e-21	1.94694e-20	2.64812e-21	TRUE	transposase	/
PXO_01920	0.661396	0.377443	9.37996	6.60005e-21	2.05547e-20	2.79574e-21	TRUE	aminopeptidase N	/
PXO_04034	2.75256	2.46861	9.37192	7.12273e-21	2.21679e-20	3.01516e-21	TRUE	ISXo1 transposase	/
PXO_04259	0.791324	0.507371	9.36612	7.52481e-21	2.34039e-20	3.18328e-21	TRUE	penicillin-binding protein 2	/
PXO_02622	0.713833	0.42988	9.36206	7.81977e-21	2.43054e-20	3.30589e-21	TRUE	3-deoxy-D-manno-octulosonic-acid transferase	/
PXO_04855	0.841187	0.557234	9.35897	8.05178e-21	2.50101e-20	3.40174e-21	TRUE	pathogenicity-like protein	/
PXO_05542	-0.995398	-1.27935	-9.35868	8.0742e-21	2.50633e-20	3.40898e-21	TRUE	hypothetical protein	/
PXO_03049	1.59684	1.31288	9.35742	8.17059e-21	2.53459e-20	3.44742e-21	TRUE	hypothetical protein	/
PXO_02016	0.587816	0.303863	9.35064	8.71165e-21	2.70067e-20	3.67331e-21	TRUE	polyprenyl synthetase	ispb
PXO_03434	1.61775	1.3338	9.3418	9.47056e-21	2.93402e-20	3.99069e-21	TRUE	hypothetical protein	/
PXO_04774	0.835137	0.551184	9.33203	1.03861e-20	3.21554e-20	4.3736e-21	TRUE	inner membrane protein	/
PXO_03366	0.875853	0.591899	9.31907	1.17359e-20	3.6311e-20	4.93882e-21	TRUE	Rhs family protein	/
PXO_02004	0.817054	0.533101	9.3159	1.20927e-20	3.73902e-20	5.08562e-21	TRUE	peroxiredoxin OsmC	osmC
PXO_01732	3.43539	3.15143	9.3133	1.23916e-20	3.82895e-20	5.20793e-21	TRUE	oxidoreductase	/
PXO_05740	0.984659	0.700706	9.31134	1.26235e-20	3.89807e-20	5.30195e-21	TRUE	urease accessory protein UreD	/
PXO_04375	-0.0570236	-0.340977	-9.30802	1.30233e-20	4.01892e-20	5.46632e-21	TRUE	cell division protein MraZ	mraZ
PXO_01268	0.530583	0.246629	9.30274	1.36869e-20	4.22096e-20	5.74112e-21	TRUE	N-(5'-phosphoribosyl)anthranilate isomerase	trpF
PXO_02247	1.45943	1.17548	9.28911	1.55578e-20	4.79478e-20	6.52161e-21	TRUE	transglycosylase-associated protein	/
PXO_01778	0.689306	0.405353	9.28381	1.63522e-20	5.03635e-20	6.85017e-21	TRUE	hypothetical protein	/
PXO_01781	0.570291	0.286338	9.26458	1.95844e-20	6.02792e-20	8.19885e-21	TRUE	hypothetical protein	/
PXO_01955	0.733992	0.450039	9.26072	2.03056e-20	6.24584e-20	8.49525e-21	TRUE	hypothetical protein	/
PXO_04372	0.621173	0.33722	9.25969	2.05024e-20	6.3023e-20	8.57205e-21	TRUE	peptidoglycan synthetase FtsI	ftsI
PXO_02249	0.657703	0.37375	9.25939	2.05609e-20	6.31619e-20	8.59095e-21	TRUE	succinyl-diaminopimelate desuccinylase	/
PXO_00230	0.960544	0.676591	9.25813	2.08039e-20	6.3867e-20	8.68684e-21	TRUE	RND superfamily protein	/
PXO_02245	1.38773	1.10378	9.25378	2.16684e-20	6.64777e-20	9.04194e-21	TRUE	nucleotidyl transferase	/
PXO_01385	0.558827	0.274874	9.24754	2.29719e-20	7.04313e-20	9.57969e-21	TRUE	50S ribosomal protein L35	rpmI
PXO_02495	0.108392	-0.175562	-9.23102	2.68069e-20	8.21361e-20	1.11717e-20	TRUE	polyphosphate kinase	ppk
PXO_00709	1.04908	0.765129	9.22916	2.72769e-20	8.35224e-20	1.13603e-20	TRUE	nodulation protein	/
PXO_03384	0.713932	0.429979	9.22907	2.72994e-20	8.35371e-20	1.13623e-20	TRUE	small-conductance mechanosensitive channel	/
PXO_02087	-0.927744	-1.2117	-9.22258	2.90046e-20	8.86978e-20	1.20642e-20	TRUE	addiction module antidote	/
PXO_00167	1.04172	0.75777	9.20469	3.42649e-20	1.04717e-19	1.4243e-20	TRUE	tRNA pseudouridine synthase D	truD
PXO_00501	3.16993	2.88597	9.1892	3.95779e-20	1.20876e-19	1.64409e-20	TRUE	hypothetical protein	/
PXO_03132	1.06178	0.777823	9.18727	4.02945e-20	1.22985e-19	1.67278e-20	TRUE	copper resistance protein A	copA
PXO_03845	0.670453	0.386499	9.17707	4.42982e-20	1.35118e-19	1.8378e-20	TRUE	recombination associated protein	rdgC
PXO_03272	0.961097	0.677143	9.17446	4.53862e-20	1.38347e-19	1.88173e-20	TRUE	ribosomal large subunit pseudouridine synthase E	/
PXO_03316	7.49185	7.2079	9.17217	4.63578e-20	1.41218e-19	1.92078e-20	TRUE	transposase	/
PXO_03546	0.846239	0.562285	9.16624	4.89822e-20	1.49117e-19	2.02821e-20	TRUE	M23 peptidase	/
PXO_02689	1.38919	1.10524	9.16482	4.96309e-20	1.50995e-19	2.05375e-20	TRUE	PnuC protein	pnuC
PXO_00420	0.577374	0.293421	9.15975	5.20169e-20	1.58153e-19	2.15111e-20	TRUE	ribonuclease D	rnd
PXO_03304	0.939458	0.655505	9.15918	5.22955e-20	1.58898e-19	2.16124e-20	TRUE	SEC-C motif	/
PXO_01872	0.533308	0.249355	9.15891	5.24256e-20	1.59191e-19	2.16523e-20	TRUE	thioredoxin	/
PXO_03816	0.590706	0.306753	9.15797	5.28834e-20	1.60478e-19	2.18274e-20	TRUE	nuclease	/
PXO_03200	0.794262	0.510309	9.1533	5.52213e-20	1.67466e-19	2.27778e-20	TRUE	formamidopyrimidine-DNA glycosylase	mutM
PXO_03220	4.89077	4.60682	9.14933	5.7287e-20	1.73619e-19	2.36147e-20	TRUE	ISXo8 transposase	/
PXO_00104	0.66198	0.378026	9.14489	5.9688e-20	1.8078e-19	2.45888e-20	TRUE	elongation factor P	/
PXO_03537	0.854266	0.570312	9.13834	6.34195e-20	1.91959e-19	2.61093e-20	TRUE	hypothetical protein	/
PXO_01279	-0.419225	-0.703178	-9.11558	7.82489e-20	2.36694e-19	3.21939e-20	TRUE	hypothetical protein	/
PXO_02978	3.59826	3.31431	9.11319	7.99916e-20	2.41811e-19	3.28899e-20	TRUE	ISXoo13 transposase	/
PXO_01383	0.453224	0.169271	9.092	9.7235e-20	2.9375e-19	3.99543e-20	TRUE	threonyl-tRNA synthetase	thrS
PXO_02940	0.481922	0.197969	9.07394	1.1479e-19	3.46563e-19	4.71376e-20	TRUE	tyrosyl-tRNA synthetase	tyrS
PXO_02956	0.831877	0.547924	9.06593	1.2355e-19	3.72773e-19	5.07026e-20	TRUE	2-acylglycerophosphoethanolamine acyltransferase	/
PXO_02717	-0.163595	-0.447549	-9.04611	1.48149e-19	4.46709e-19	6.07589e-20	TRUE	propionate catabolism operon regulatory protein PrpR	prpR
PXO_02260	0.823265	0.539312	9.04539	1.49138e-19	4.49406e-19	6.11258e-20	TRUE	alpha-N-arabinofuranosidase	/
PXO_00588	0.607631	0.323678	9.02756	1.7554e-19	5.28626e-19	7.19009e-20	TRUE	lipid A export permease/ATP-binding protein MsbA	msbA
PXO_00054	-0.369234	-0.653187	-9.02614	1.77838e-19	5.35207e-19	7.27959e-20	TRUE	methyl-accepting chemotaxis protein	/
PXO_00476	0.659215	0.375262	9.02409	1.81192e-19	5.44955e-19	7.41218e-20	TRUE	two-component system regulatory protein with HD-GYP domain	/
PXO_04009	-0.123054	-0.407007	-9.00512	2.15421e-19	6.47491e-19	8.80683e-20	TRUE	ubiquinone biosynthesis protein	/
PXO_00490	0.599135	0.315182	8.98546	2.5766e-19	7.73959e-19	1.0527e-19	TRUE	regulator of pathogenicity factors	/
PXO_01176	-0.59172	-0.875673	-8.98161	2.66825e-19	8.00982e-19	1.08945e-19	TRUE	serine peptidase	/
PXO_01544	0.90461	0.620656	8.97439	2.84916e-19	8.54749e-19	1.16258e-19	TRUE	hypothetical protein	/
PXO_02733	0.906278	0.622325	8.96549	3.08891e-19	9.26085e-19	1.25961e-19	TRUE	TonB-dependent outer membrane receptor	/
PXO_05802	1.78136	1.49741	8.96	3.24685e-19	9.72825e-19	1.32318e-19	TRUE	hypothetical protein	/
PXO_03982	0.605895	0.321942	8.95925	3.26907e-19	9.78863e-19	1.3314e-19	TRUE	membrane fusion protein	/
PXO_02744	1.99366	1.70971	8.95898	3.27705e-19	9.80632e-19	1.3338e-19	TRUE	3-dehydroquinate dehydratase	/
PXO_03470	0.948421	0.664468	8.94994	3.55676e-19	1.06366e-18	1.44673e-19	TRUE	cardiolipin synthetase	/
PXO_01812	-0.225351	-0.509304	-8.9497	3.56442e-19	1.06528e-18	1.44894e-19	TRUE	hypothetical protein	/
PXO_03506	1.40718	1.12322	8.936	4.03499e-19	1.20516e-18	1.63919e-19	TRUE	hypothetical protein	/
PXO_00159	0.519678	0.235725	8.93151	4.20233e-19	1.25435e-18	1.7061e-19	TRUE	ribosomal RNA large subunit methyltransferase J	rrmJ
PXO_02702	0.972213	0.68826	8.93108	4.21864e-19	1.25842e-18	1.71164e-19	TRUE	ISXo5 transposase	/
PXO_02810	0.636751	0.352798	8.9233	4.52584e-19	1.34921e-18	1.83513e-19	TRUE	hypothetical protein	/
PXO_01940	1.4139	1.12994	8.9157	4.84758e-19	1.44422e-18	1.96435e-19	TRUE	glyoxalase	/
PXO_04194	1.04286	0.758902	8.91208	5.00849e-19	1.49122e-18	2.02828e-19	TRUE	threonine aldolase	/
PXO_03736	0.852237	0.568284	8.89307	5.94451e-19	1.7688e-18	2.40582e-19	TRUE	ketosynthase	/
PXO_00020	0.937467	0.653514	8.89063	6.07612e-19	1.80683e-18	2.45755e-19	TRUE	TonB-dependent outer membrane Receptor	/
PXO_03262	0.600868	0.316915	8.88928	6.15037e-19	1.82776e-18	2.48602e-19	TRUE	oxidoreductase	/
PXO_04365	0.726264	0.442311	8.8833	6.49042e-19	1.92761e-18	2.62183e-19	TRUE	D-alanine--D-alanine ligase	ddl
PXO_00271	3.54432	3.26037	8.88148	6.59781e-19	1.95827e-18	2.66354e-19	TRUE	hypothetical protein	/
PXO_01301	0.66574	0.381787	8.87484	7.00368e-19	2.07744e-18	2.82562e-19	TRUE	hypothetical protein	yhbC
PXO_00314	-0.213109	-0.497062	-8.86946	7.3502e-19	2.17886e-18	2.96356e-19	TRUE	transposase	/
PXO_04692	-0.891801	-1.17575	-8.86785	7.45731e-19	2.20923e-18	3.00487e-19	TRUE	hypothetical protein	/
PXO_03059	0.888836	0.604883	8.86596	7.58496e-19	2.24564e-18	3.0544e-19	TRUE	protease	/
PXO_02634	-0.642522	-0.926476	-8.85678	8.23583e-19	2.43682e-18	3.31443e-19	TRUE	hypothetical protein	/
PXO_02364	0.47994	0.195986	8.85086	8.68439e-19	2.56793e-18	3.49277e-19	TRUE	guanosine-3',5'-bis(diphosphate) 3'-pyrophosphohydrolase	/
PXO_05505	7.37504	7.09109	8.84271	9.34283e-19	2.76091e-18	3.75524e-19	TRUE	hypothetical protein	/
PXO_00394	0.0137059	-0.270247	-8.8297	1.04954e-18	3.09957e-18	4.21586e-19	TRUE	ATP-dependent RNA helicase DbpA	/
PXO_01995	-0.171786	-0.45574	-8.8237	1.10736e-18	3.26829e-18	4.44535e-19	TRUE	hypothetical protein	/
PXO_03206	0.623831	0.339878	8.81816	1.16356e-18	3.43204e-18	4.66807e-19	TRUE	lipoprotein	/
PXO_04795	0.920187	0.636234	8.79937	1.37589e-18	4.05578e-18	5.51646e-19	TRUE	photolyase	/
PXO_03487	0.0181353	-0.265818	-8.79576	1.42088e-18	4.18581e-18	5.69332e-19	TRUE	inner membrane protein translocase component YidC	/
PXO_05764	1.01183	0.727879	8.78559	1.55541e-18	4.57929e-18	6.22851e-19	TRUE	hypothetical protein	/
PXO_01236	-1.20493	-1.48888	-8.78548	1.557e-18	4.58112e-18	6.231e-19	TRUE	hypothetical protein	/
PXO_00806	0.69891	0.414957	8.76946	1.79523e-18	5.27878e-18	7.17991e-19	TRUE	UDP-N-acetylenolpyruvoylglucosamine reductase	murB
PXO_00158	0.185294	-0.0986593	-8.76518	1.86481e-18	5.47999e-18	7.45358e-19	TRUE	cell division protease FtsH	ftsH
PXO_02721	0.574048	0.290095	8.76112	1.93323e-18	5.67753e-18	7.72227e-19	TRUE	aconitate hydratase	acnA
PXO_04499	0.471796	0.187842	8.74871	2.15807e-18	6.3339e-18	8.61503e-19	TRUE	30S ribosomal protein S13	rpsM
PXO_00377	1.01913	0.735179	8.74798	2.172e-18	6.37084e-18	8.66527e-19	TRUE	hypothetical protein	/
PXO_04065	0.0931629	-0.19079	-8.74669	2.19698e-18	6.44012e-18	8.7595e-19	TRUE	GTP cyclohydrolase	/
PXO_00155	0.753717	0.469764	8.70742	3.10876e-18	9.10726e-18	1.23872e-18	TRUE	RNA chaperone Hfq	/
PXO_05742	3.9386	3.65465	8.70344	3.21984e-18	9.42683e-18	1.28219e-18	TRUE	ISXoo13 transposase	/
PXO_00053	-0.486812	-0.770766	-8.7015	3.27515e-18	9.58285e-18	1.30341e-18	TRUE	hypothetical protein	/
PXO_02013	0.631531	0.347578	8.69607	3.43571e-18	1.00464e-17	1.36646e-18	TRUE	UDP-N-acetylmuramoyl-L-alanyl-D-glutamate synthetase	murD
PXO_00611	0.53653	0.252576	8.68858	3.67003e-18	1.0725e-17	1.45876e-18	TRUE	phosphogluconate dehydratase	edd
PXO_00733	1.80735	1.5234	8.6868	3.7278e-18	1.08871e-17	1.4808e-18	TRUE	ISXoo3 transposase ORF A	/
PXO_04223	1.4199	1.13595	8.68385	3.82589e-18	1.11667e-17	1.51883e-18	TRUE	2-oxoacid dehydrogenase E1 component subunit beta	/
PXO_04329	1.1421	0.858145	8.67563	4.11258e-18	1.19961e-17	1.63164e-18	TRUE	hypothetical protein	/
PXO_01928	-0.653003	-0.936956	-8.67205	4.24419e-18	1.23724e-17	1.68282e-18	TRUE	iron transporter	/
PXO_02149	0.607795	0.323842	8.66675	4.44641e-18	1.29539e-17	1.76192e-18	TRUE	tRNA (guanine-N(1)-)-methyltransferase	trmD
PXO_01712	0.588656	0.304702	8.6646	4.53119e-18	1.31928e-17	1.79441e-18	TRUE	regulatory protein	/
PXO_02114	0.798285	0.514332	8.65265	5.03172e-18	1.46411e-17	1.9914e-18	TRUE	hypothetical protein	/
PXO_04558	1.12594	0.841984	8.65071	5.11809e-18	1.48833e-17	2.02434e-18	TRUE	xylanase	/
PXO_03372	0.119655	-0.164299	-8.6506	5.12314e-18	1.48888e-17	2.0251e-18	TRUE	malto-oligosyltrehalose synthase	treY
PXO_04450	0.738959	0.455006	8.64329	5.46185e-18	1.58635e-17	2.15766e-18	TRUE	transposase	/
PXO_00778	-0.192504	-0.476457	-8.64265	5.49252e-18	1.59428e-17	2.16845e-18	TRUE	MutT/nudix family protein	/
PXO_03596	0.962092	0.678139	8.64206	5.52094e-18	1.60155e-17	2.17834e-18	TRUE	lipoprotein	/
PXO_03065	1.45557	1.17162	8.63895	5.67334e-18	1.64475e-17	2.2371e-18	TRUE	hypothetical protein	/
PXO_03176	0.701799	0.417846	8.6349	5.878e-18	1.70304e-17	2.31638e-18	TRUE	succinyl-CoA:3-ketoacid-coenzyme A transferase subunit B	lpsJ
PXO_01960	0.724981	0.441028	8.62764	6.26288e-18	1.81344e-17	2.46655e-18	TRUE	transposase	/
PXO_02078	1.14451	0.860559	8.627	6.29847e-18	1.82264e-17	2.47905e-18	TRUE	serine/threonine kinase	/
PXO_04091	0.759997	0.476043	8.6213	6.61959e-18	1.91439e-17	2.60385e-18	TRUE	hypothetical protein	/
PXO_02457	-0.619351	-0.903304	-8.61485	7.00335e-18	2.02414e-17	2.75312e-18	TRUE	paar motif family	/
PXO_01633	-1.40682	-1.69077	-8.61176	7.19468e-18	2.07817e-17	2.82661e-18	TRUE	hypothetical protein	/
PXO_03458	0.555419	0.271466	8.61049	7.27505e-18	2.10011e-17	2.85645e-18	TRUE	trans-2-enoyl-CoA reductase	/
PXO_04798	0.955053	0.671099	8.60373	7.71676e-18	2.22626e-17	3.02804e-18	TRUE	asparagine synthase	asnB
PXO_03046	0.798407	0.514454	8.60117	7.89055e-18	2.27501e-17	3.09435e-18	TRUE	4,5-dopa dioxygenase extradiol	/
PXO_04797	0.842951	0.558998	8.59962	7.99788e-18	2.30456e-17	3.13453e-18	TRUE	NADPH-dependent fmn reductase	/
PXO_01317	0.815415	0.531462	8.59131	8.5981e-18	2.476e-17	3.36772e-18	TRUE	multiple antibiotic resistance protein MarC	marC
PXO_00918	-0.0801008	-0.364054	-8.58829	8.82721e-18	2.54044e-17	3.45536e-18	TRUE	manganese transport regulator MntR	/
PXO_01756	0.875079	0.591126	8.584	9.16336e-18	2.63558e-17	3.58477e-18	TRUE	heat shock protein	/
PXO_02243	0.579892	0.295938	8.58376	9.18207e-18	2.63936e-17	3.58991e-18	TRUE	permease	/
PXO_03834	4.37504	4.09109	8.57993	9.49316e-18	2.72713e-17	3.70929e-18	TRUE	ISXo3 transposase ORF B	/
PXO_04655	1.15904	0.875083	8.57201	1.01692e-17	2.91958e-17	3.97105e-18	TRUE	hypothetical protein	/
PXO_00541	0.789845	0.505892	8.55065	1.22402e-17	3.51201e-17	4.77685e-18	TRUE	phosphate ABC transporter permease	pstA
PXO_01422	-1.26748	-1.55143	-8.54526	1.28248e-17	3.67753e-17	5.00198e-18	TRUE	transposase	/
PXO_02954	0.95314	0.669187	8.54122	1.32812e-17	3.8061e-17	5.17685e-18	TRUE	transmembrane protein	/
PXO_00378	0.968361	0.684407	8.53909	1.35283e-17	3.87456e-17	5.26996e-18	TRUE	phosphoglycolate phosphatase	gph
PXO_00289	3.58496	3.30101	8.53783	1.3676e-17	3.91452e-17	5.32432e-18	TRUE	transposase	/
PXO_03000	0.867655	0.583702	8.53718	1.37536e-17	3.93435e-17	5.35129e-18	TRUE	50S ribosomal protein L11 methyltransferase	prmA
PXO_04242	1.0764	0.792443	8.53604	1.38906e-17	3.97114e-17	5.40133e-18	TRUE	hypothetical protein	/
PXO_02996	0.803212	0.519259	8.53396	1.41417e-17	4.04049e-17	5.49565e-18	TRUE	DNA-binding protein Fis	fis
PXO_03686	0.518253	0.2343	8.52507	1.52723e-17	4.3609e-17	5.93146e-18	TRUE	glutamate-ammonia-ligase adenylyltransferase	/
PXO_04356	0.785242	0.501288	8.51766	1.62805e-17	4.64596e-17	6.31919e-18	TRUE	hypothetical protein	/
PXO_03911	1.3203	1.03634	8.51564	1.65675e-17	4.72501e-17	6.42671e-18	TRUE	carboxypeptidase	/
PXO_01304	1.16251	0.878554	8.51351	1.6874e-17	4.80956e-17	6.5417e-18	TRUE	ribosome-binding factor A	rbfA
PXO_04267	-0.153849	-0.437802	-8.51054	1.73127e-17	4.93162e-17	6.70772e-18	TRUE	cytosine deaminase	/
PXO_01557	0.827819	0.543866	8.50303	1.84706e-17	5.25829e-17	7.15204e-18	TRUE	Holliday junction DNA helicase RuvA	ruvA
PXO_00536	0.843274	0.559321	8.49861	1.91875e-17	5.45911e-17	7.42518e-18	TRUE	phosphate transport system regulatory protein PhoU	phoU
PXO_02287	0.5667	0.282747	8.49797	1.92935e-17	5.48596e-17	7.46171e-18	TRUE	cytochrome C6	/
PXO_04122	0.996536	0.712583	8.49707	1.94429e-17	5.52513e-17	7.51499e-18	TRUE	site-specific tyrosine recombinase XerC	xerC
PXO_05552	7.24793	6.96397	8.495	1.97932e-17	5.62131e-17	7.6458e-18	TRUE	hypothetical protein	/
PXO_02638	0.573704	0.289751	8.49197	2.03167e-17	5.76654e-17	7.84333e-18	TRUE	curved DNA binding protein	/
PXO_00161	0.737996	0.454043	8.48452	2.16609e-17	6.14439e-17	8.35726e-18	TRUE	hypothetical protein	/
PXO_04473	0.641229	0.357276	8.48128	2.2273e-17	6.31422e-17	8.58826e-18	TRUE	dipeptidyl carboxypeptidase I	/
PXO_01314	0.78655	0.502597	8.48066	2.23925e-17	6.3443e-17	8.62918e-18	TRUE	superoxide dismutase	/
PXO_03585	-0.333062	-0.617015	-8.4791	2.26936e-17	6.42578e-17	8.73999e-18	TRUE	transcriptional regulator	/
PXO_02888	0.643292	0.359339	8.47143	2.42401e-17	6.8596e-17	9.33006e-18	TRUE	glucose-6-phosphate 1-dehydrogenase	zwf
PXO_04648	0.792848	0.508895	8.46608	2.53781e-17	7.17734e-17	9.76223e-18	TRUE	dihydrofolate reductase	folA
PXO_02027	0.0740885	-0.209865	-8.46501	2.56133e-17	7.23954e-17	9.84683e-18	TRUE	pirin	/
PXO_02871	0.748656	0.464703	8.45154	2.87483e-17	8.1208e-17	1.10455e-17	TRUE	4-hydroxybenzoate octaprenyltransferase	ubiA
PXO_02726	0.960515	0.676562	8.448	2.96337e-17	8.36592e-17	1.13789e-17	TRUE	AcnD-accessory protein PrpF	prpF
PXO_03517	-0.64917	-0.933123	-8.44586	3.01813e-17	8.51545e-17	1.15822e-17	TRUE	hypothetical protein	/
PXO_03444	7.22882	6.94487	8.44368	3.07487e-17	8.67038e-17	1.1793e-17	TRUE	proline-betaine transporter	/
PXO_02474	0.456944	0.17299	8.42896	3.48741e-17	9.82778e-17	1.33672e-17	TRUE	DNA-binding protein HU	/
PXO_04776	0.73801	0.454057	8.42779	3.52261e-17	9.92108e-17	1.34941e-17	TRUE	hypothetical protein	/
PXO_04570	0.662871	0.378918	8.41101	4.06508e-17	1.14421e-16	1.55629e-17	TRUE	pyridine nucleotide transhydrogenase subunit beta	/
PXO_00713	1.44345	1.15949	8.40521	4.27089e-17	1.20143e-16	1.63412e-17	TRUE	transposase	/
PXO_04324	0.625631	0.341678	8.40332	4.34012e-17	1.22018e-16	1.65962e-17	TRUE	N-acetylglucosamine-6-phosphate deacetylase	nagA
PXO_00128	0.648047	0.364094	8.39718	4.57323e-17	1.28495e-16	1.74772e-17	TRUE	hypothetical protein	/
PXO_03438	1.2205	0.936547	8.39412	4.6941e-17	1.31813e-16	1.79285e-17	TRUE	MutT-nudix family protein	mutT
PXO_00233	3.85798	3.57403	8.39337	4.72418e-17	1.32579e-16	1.80327e-17	TRUE	IS1112 transposase	/
PXO_04269	-0.708073	-0.992026	-8.39305	4.73699e-17	1.3286e-16	1.80709e-17	TRUE	isrso5-transposase	/
PXO_03678	1.39993	1.11598	8.38602	5.02892e-17	1.40964e-16	1.91732e-17	TRUE	transposase	/
PXO_01414	-0.39965	-0.683604	-8.38012	5.28731e-17	1.4812e-16	2.01464e-17	TRUE	hypothetical protein	/
PXO_02485	0.154267	-0.129686	-8.37714	5.42276e-17	1.51824e-16	2.06503e-17	TRUE	isocitrate dehydrogenase	/
PXO_03570	-0.0600229	-0.343976	-8.36833	5.84414e-17	1.63525e-16	2.22418e-17	TRUE	hypothetical protein	/
PXO_01511	0.938215	0.654261	8.36342	6.09261e-17	1.70378e-16	2.31738e-17	TRUE	VI polysaccharide biosynthesis protein VipA/tviB	/
PXO_00706	1.10745	0.823493	8.36213	6.1597e-17	1.72152e-16	2.34152e-17	TRUE	cation efflux system protein	/
PXO_00751	1.06975	0.785798	8.35192	6.7163e-17	1.87597e-16	2.5516e-17	TRUE	hypothetical protein	/
PXO_02719	0.567273	0.283319	8.3481	6.93715e-17	1.93652e-16	2.63395e-17	TRUE	methylcitrate synthase	/
PXO_01104	3.8413	3.55735	8.33009	8.07832e-17	2.25375e-16	3.06543e-17	TRUE	transposase (IS4 family)	/
PXO_04134	0.733029	0.449076	8.31306	9.32625e-17	2.60038e-16	3.53689e-17	TRUE	outer membrane lipoprotein	/
PXO_01979	0.0579473	-0.226006	-8.31211	9.40117e-17	2.61973e-16	3.56321e-17	TRUE	cysteine desulfurase activator complex subunit SufB	sufB
PXO_03247	0.942687	0.658734	8.30561	9.93089e-17	2.76571e-16	3.76177e-17	TRUE	transglycosylase associated protein	/
PXO_03828	0.800724	0.516771	8.3019	1.02459e-16	2.85177e-16	3.87882e-17	TRUE	hypothetical protein	/
PXO_02406	0.849691	0.565738	8.28635	1.16774e-16	3.24829e-16	4.41815e-17	TRUE	two-component system sensor protein	/
PXO_03864	3.39993	3.11598	8.2784	1.24839e-16	3.47059e-16	4.7205e-17	TRUE	xylanase	/
PXO_01562	0.708153	0.4242	8.27763	1.25647e-16	3.49102e-16	4.7483e-17	TRUE	protein TolR	tolR
PXO_04444	1.79189	1.50794	8.27249	1.31184e-16	3.64273e-16	4.95465e-17	TRUE	ISXo8 transposase	/
PXO_04401	0.727359	0.443406	8.25201	1.55752e-16	4.32239e-16	5.87908e-17	TRUE	riboflavin biosynthesis protein RibD	ribD
PXO_03342	1.04388	0.759927	8.24971	1.58785e-16	4.40399e-16	5.99007e-17	TRUE	ABC transporter ATP-binding protein	/
PXO_00401	0.804213	0.52026	8.24864	1.60207e-16	4.44083e-16	6.04018e-17	TRUE	YaeQ family protein	yaeQ
PXO_04577	0.146904	-0.13705	-8.2347	1.80014e-16	4.98693e-16	6.78296e-17	TRUE	hypothetical protein	/
PXO_00495	7.14975	6.86579	8.23395	1.8114e-16	5.0152e-16	6.8214e-17	TRUE	ISXo7 transposase	tnpA
PXO_01671	0.579095	0.295142	8.21927	2.04748e-16	5.66552e-16	7.70594e-17	TRUE	hypothetical protein	/
PXO_00556	3.02748	2.74353	8.21263	2.16389e-16	5.98415e-16	8.13931e-17	TRUE	ISXoo11 transposase	/
PXO_01423	-0.934905	-1.21886	-8.21191	2.17692e-16	6.01668e-16	8.18356e-17	TRUE	transposase	/
PXO_04823	1.38316	1.09921	8.20738	2.26066e-16	6.24449e-16	8.49341e-17	TRUE	carbon-nitrogen hydrolase	/
PXO_01621	-0.382542	-0.666495	-8.2061	2.28486e-16	6.30765e-16	8.57933e-17	TRUE	BNR/Asp-box repeat domain-containing protein	/
PXO_02974	2.18763	1.90367	8.19862	2.4317e-16	6.70912e-16	9.12538e-17	TRUE	outer membrane hemolysin activator protein	/
PXO_00823	0.78795	0.503996	8.19759	2.4525e-16	6.76257e-16	9.19808e-17	TRUE	hypothetical protein	/
PXO_04145	0.622969	0.339016	8.19019	2.60814e-16	7.18754e-16	9.77611e-17	TRUE	aminopeptidase	/
PXO_03528	5.12928	4.84533	8.18872	2.64028e-16	7.27189e-16	9.89084e-17	TRUE	ISXo7 transposase	tnpA
PXO_00173	0.586519	0.302566	8.17927	2.8557e-16	7.86064e-16	1.06916e-16	TRUE	2-dehydro-3-deoxyphosphooctonate aldolase	kdsA
PXO_04209	0.747666	0.463713	8.17692	2.91196e-16	8.01085e-16	1.08959e-16	TRUE	monovalent cation/H+ antiporter subunit A	/
PXO_03884	-0.714182	-0.998135	-8.17582	2.93859e-16	8.07943e-16	1.09892e-16	TRUE	IS1112 transposase	/
PXO_02593	1.02425	0.740294	8.17252	3.02001e-16	8.29847e-16	1.12871e-16	TRUE	ISXo5 transposase	/
PXO_03933	-0.0202792	-0.304232	-8.17138	3.0487e-16	8.37243e-16	1.13877e-16	TRUE	hypothetical protein	/
PXO_02077	4	3.71605	8.16501	3.21407e-16	8.82149e-16	1.19985e-16	TRUE	hypothetical protein	/
PXO_03921	-1.03882	-1.32277	-8.16062	3.33314e-16	9.14299e-16	1.24358e-16	TRUE	transposase	/
PXO_03284	0.834973	0.55102	8.15894	3.37989e-16	9.26586e-16	1.26029e-16	TRUE	hypothetical protein	/
PXO_04232	0.695379	0.411425	8.13941	3.97209e-16	1.08831e-15	1.48026e-16	TRUE	hypothetical protein	/
PXO_04842	0.692355	0.408402	8.13852	4.00149e-16	1.09573e-15	1.49035e-16	TRUE	ABC transporter ATP-binding protein	/
PXO_06045	0.92758	0.643627	8.13641	4.0718e-16	1.11434e-15	1.51566e-16	TRUE	hypothetical protein	/
PXO_03578	0.559914	0.275961	8.13328	4.1782e-16	1.1428e-15	1.55437e-16	TRUE	YceI like family	yceI
PXO_03949	0.833524	0.54957	8.12945	4.31251e-16	1.17885e-15	1.60341e-16	TRUE	NAD(P)H steroid dehydrogenase	/
PXO_00565	0.743	0.459047	8.12058	4.63954e-16	1.26752e-15	1.72401e-16	TRUE	pectate lyase L	/
PXO_00597	0.699277	0.415324	8.11488	4.86246e-16	1.32765e-15	1.8058e-16	TRUE	lipoprotein releasing system transmembrane protein	/
PXO_02518	0.0505551	-0.233398	-8.10486	5.28063e-16	1.441e-15	1.95997e-16	TRUE	sulfate ABC transporter substrate-binding protein	/
PXO_03973	0.816165	0.532212	8.09936	5.52482e-16	1.50677e-15	2.04943e-16	TRUE	thioesterase	/
PXO_00728	0.965151	0.681197	8.09811	5.58175e-16	1.52142e-15	2.06935e-16	TRUE	N-formylglutamate amidohydrolase	hutG
PXO_02632	0.67173	0.387777	8.08034	6.45847e-16	1.75938e-15	2.39301e-16	TRUE	aminopeptidase N	/
PXO_03131	1.11093	0.826979	8.07872	6.54486e-16	1.78189e-15	2.42363e-16	TRUE	copper resistance protein B	/
PXO_00837	0.745479	0.461526	8.07776	6.59654e-16	1.79492e-15	2.44136e-16	TRUE	1-(5-phosphoribosyl)-5-[(5- phosphoribosylamino)methylideneamino] imidazole-4-carboxamide isomerase	hisA
PXO_00526	0.702183	0.41823	8.06967	7.04875e-16	1.91687e-15	2.60722e-16	TRUE	S-adenosylmethionine--tRNA ribosyltransferase-isomerase	queA
PXO_02141	1.83846	1.5545	8.06747	7.17725e-16	1.9507e-15	2.65323e-16	TRUE	adenosyl cobinamide kinase adenosyl cobinamide phosphate guanylyltransferase	/;
PXO_02912	0.920171	0.636218	8.05748	7.78811e-16	2.11551e-15	2.8774e-16	TRUE	transcriptional regulator	/
PXO_05463	4.56478	4.28083	8.03496	9.36123e-16	2.54136e-15	3.45663e-16	TRUE	ISXoo12 transposase	/
PXO_00551	3.33787	3.05392	8.02673	1.00102e-15	2.716e-15	3.69416e-16	TRUE	transposase	/
PXO_01659	0.204497	-0.0794567	-8.02474	1.01744e-15	2.75895e-15	3.75257e-16	TRUE	hypothetical protein	/
PXO_02745	1.96193	1.67798	8.02452	1.01927e-15	2.76233e-15	3.75718e-16	TRUE	hypothetical protein	/
PXO_02856	0.108265	-0.175688	-8.02252	1.03597e-15	2.806e-15	3.81658e-16	TRUE	peptidase	/
PXO_03005	0.771155	0.487202	8.01896	1.06646e-15	2.88694e-15	3.92666e-16	TRUE	hypothetical protein	/
PXO_00106	0.923101	0.639148	8.00594	1.18554e-15	3.20746e-15	4.36262e-16	TRUE	hypothetical protein	/
PXO_05705	6.02237	5.73841	8.00536	1.19121e-15	3.22097e-15	4.38099e-16	TRUE	IS66 family element, Orf1 protein	/
PXO_00907	-0.241133	-0.525087	-8.00248	1.2194e-15	3.29529e-15	4.48207e-16	TRUE	hypothetical protein	/
PXO_02741	2.56188	2.27793	7.99486	1.29722e-15	3.50359e-15	4.7654e-16	TRUE	ISXoo3 transposase ORF A	/
PXO_04159	1.44827	1.16432	7.98675	1.38539e-15	3.7396e-15	5.08641e-16	TRUE	ISXoo11 transposase	/
PXO_rna32	1.16013	0.876181	7.98238	1.43543e-15	3.87248e-15	5.26714e-16	TRUE	tRNA-Val	/
PXO_03988	3.44294	3.15899	7.97189	1.56267e-15	4.21333e-15	5.73074e-16	TRUE	IS1113 transposase	/
PXO_02890	-0.0179902	-0.301943	-7.97165	1.56564e-15	4.21895e-15	5.73838e-16	TRUE	glutathione-regulated potassium-efflux system protein	/
PXO_04302	0.77444	0.490487	7.96874	1.60294e-15	4.31701e-15	5.87176e-16	TRUE	oxidoreductase YvaA	yvaA
PXO_03531	0.765926	0.481973	7.96712	1.62419e-15	4.37176e-15	5.94623e-16	TRUE	dicarboxylate transport protein	/
PXO_01714	0.135929	-0.148024	-7.95938	1.72897e-15	4.65115e-15	6.32625e-16	TRUE	GTP-binding protein LepA	lepA
PXO_01887	0.611541	0.327588	7.94697	1.91133e-15	5.1388e-15	6.98952e-16	TRUE	ribonuclease G	/
PXO_00768	0.704887	0.420934	7.9111	2.55122e-15	6.85533e-15	9.32425e-16	TRUE	23S rRNA m(2)G2445 methyltransferase	rlmL
PXO_00606	0.0304491	-0.253504	-7.90518	2.6755e-15	7.1852e-15	9.77291e-16	TRUE	glycine cleavage T-protein (aminomethyl transferase)	/
PXO_00369	1.98388	1.69993	7.90133	2.75949e-15	7.40655e-15	1.0074e-15	TRUE	ISXo8 transposase	/
PXO_04670	0.894175	0.610221	7.89788	2.83695e-15	7.61015e-15	1.03509e-15	TRUE	transmembrane signal peptide protein	/
PXO_04301	0.512242	0.228289	7.89758	2.84374e-15	7.62406e-15	1.03698e-15	TRUE	6-phosphogluconate dehydrogenase	gnd
PXO_04022	0.452476	0.168523	7.89573	2.88631e-15	7.7338e-15	1.05191e-15	TRUE	cytochrome C oxidase assembly protein	ctaG
PXO_01629	1.0041	0.720151	7.88881	3.05086e-15	8.1701e-15	1.11125e-15	TRUE	membrane-fusion protein	/
PXO_04581	0.730334	0.446381	7.88313	3.19282e-15	8.54544e-15	1.1623e-15	TRUE	N-formylglutamate amidohydrolase	/
PXO_03436	1.76155	1.4776	7.88094	3.24915e-15	8.6913e-15	1.18214e-15	TRUE	neutral protease A	/
PXO_01840	0.630696	0.346743	7.87728	3.34578e-15	8.94473e-15	1.21661e-15	TRUE	tRNA (guanine-N(7)-)-methyltransferase	trmB
PXO_03554	0.861109	0.577155	7.87349	3.44869e-15	9.21465e-15	1.25333e-15	TRUE	hemagglutinin-like protein	/
PXO_00765	1.00205	0.7181	7.86355	3.73401e-15	9.97139e-15	1.35625e-15	TRUE	hypothetical protein	/
PXO_05655	1.65208	1.36812	7.85352	4.04532e-15	1.07966e-14	1.4685e-15	TRUE	peptidase, S54 (rhomboid) family	/
PXO_02599	0.106053	-0.1779	-7.85165	4.10592e-15	1.09522e-14	1.48966e-15	TRUE	response regulator	/
PXO_02562	0.500953	0.217	7.84958	4.17443e-15	1.11287e-14	1.51366e-15	TRUE	hypothetical protein	/
PXO_00356	0.9631	0.679147	7.84622	4.28754e-15	1.14238e-14	1.5538e-15	TRUE	SufE protein probably involved in Fe-S center assembly	sufE
PXO_02293	0.0798813	-0.204072	-7.83485	4.69411e-15	1.25e-14	1.70019e-15	TRUE	acetylornithine transaminase	argD
PXO_05610	-0.514141	-0.798094	-7.83406	4.72374e-15	1.25719e-14	1.70924e-15	TRUE	hypothetical protein	/
PXO_04421	0.541705	0.257752	7.83404	4.7244e-15	1.25666e-14	1.70924e-15	TRUE	two-component system regulatory protein	/
PXO_04278	1.06631	0.782361	7.83363	4.73996e-15	1.26009e-14	1.71391e-15	TRUE	HAD-superfamily hydrolase	/
PXO_01967	3.18587	2.90191	7.83079	4.84818e-15	1.28814e-14	1.75206e-15	TRUE	hypothetical protein	/
PXO_04170	1.46181	1.17786	7.81926	5.31327e-15	1.41092e-14	1.91906e-15	TRUE	hypothetical protein	/
PXO_03468	0.125618	-0.158335	-7.79534	6.4233e-15	1.70473e-14	2.31868e-15	TRUE	aromatic amino acid aminotransferase	/
PXO_01579	0.650494	0.36654	7.78662	6.88238e-15	1.82554e-14	2.48301e-15	TRUE	TonB-dependent receptor	/
PXO_00124	-0.177278	-0.461231	-7.78223	7.12581e-15	1.88906e-14	2.56939e-15	TRUE	ferredoxin	/
PXO_03259	1.10028	0.816331	7.78042	7.22816e-15	1.91512e-14	2.60484e-15	TRUE	hypothetical protein	/
PXO_02203	0.894892	0.610939	7.76705	8.0336e-15	2.12733e-14	2.89348e-15	TRUE	hydrolase	/
PXO_04407	0.914013	0.63006	7.76195	8.36366e-15	2.2135e-14	3.01068e-15	TRUE	hypothetical protein	/
PXO_02892	1.07717	0.793215	7.76074	8.44337e-15	2.23335e-14	3.03768e-15	TRUE	hypothetical protein	/
PXO_00396	0.66187	0.377917	7.7587	8.58062e-15	2.26839e-14	3.08534e-15	TRUE	hypothetical protein	/
PXO_03530	2.79355	2.5096	7.749	9.2617e-15	2.44707e-14	3.32837e-15	TRUE	hypothetical protein	/
PXO_02338	0.876223	0.59227	7.74612	9.47444e-15	2.50189e-14	3.40293e-15	TRUE	ErfK/YbiS/YcfS/YnhG protein	/
PXO_01598	-0.227342	-0.511295	-7.7208	1.15604e-14	3.05101e-14	4.14982e-15	TRUE	glycoprotease	/
PXO_04840	1.0752	0.791245	7.71043	1.25399e-14	3.30768e-14	4.49892e-15	TRUE	acriflavin resistance protein	/
PXO_04694	-0.0661771	-0.35013	-7.70422	1.31648e-14	3.47059e-14	4.7205e-15	TRUE	phosphoenolpyruvate carboxylase	ppc
PXO_02592	0.855135	0.571182	7.70186	1.34098e-14	3.53322e-14	4.8057e-15	TRUE	hypothetical protein	/
PXO_04234	0.822139	0.538186	7.70172	1.3425e-14	3.53526e-14	4.80847e-15	TRUE	glycosyltransferase	/
PXO_02803	0.632411	0.348458	7.70126	1.3473e-14	3.54591e-14	4.82296e-15	TRUE	pass1 domain-containing protein	/
PXO_03541	1.24005	0.956098	7.68183	1.56838e-14	4.12547e-14	5.61124e-15	TRUE	transposase	/
PXO_04063	0.887446	0.603493	7.67809	1.61481e-14	4.24527e-14	5.77419e-15	TRUE	membrane flanked domain family	/
PXO_03885	-0.417557	-0.701511	-7.67459	1.65953e-14	4.3604e-14	5.93077e-15	TRUE	hypothetical protein	/
PXO_03443	6.93074	6.64678	7.67444	1.66138e-14	4.36286e-14	5.93413e-15	TRUE	proline/betaine transporter	/
PXO_05531	0.574555	0.290602	7.67109	1.70547e-14	4.47616e-14	6.08823e-15	TRUE	acyl-CoA thioesterase II	tesB
PXO_04323	0.650351	0.366398	7.65982	1.862e-14	4.88427e-14	6.64332e-15	TRUE	glucosamine-fructose-6-phosphate aminotransferase	/
PXO_01387	0.771599	0.487646	7.65865	1.87894e-14	4.92598e-14	6.70005e-15	TRUE	phenylalanyl-tRNA synthetase subunit alpha	pheS
PXO_01197	0.403583	0.119629	7.65495	1.93385e-14	5.06712e-14	6.89203e-15	TRUE	dihydrolipoamide succinyltransferase	sucB
PXO_01937	2.41895	2.135	7.6501	2.00825e-14	5.25916e-14	7.15323e-15	TRUE	cytochrome P-450 hydroxylase	/
PXO_00309	-0.100142	-0.384095	-7.64737	2.05138e-14	5.36915e-14	7.30282e-15	TRUE	ferredoxin	/
PXO_03584	0.438504	0.154551	7.64661	2.06347e-14	5.39782e-14	7.34183e-15	TRUE	indolepyruvate ferredoxin oxidoreductase	/
PXO_03574	0.763216	0.479263	7.63054	2.33764e-14	6.11163e-14	8.31271e-15	TRUE	alpha/beta hydrolase	/
PXO_04427	2.61143	2.32748	7.62805	2.38333e-14	6.22766e-14	8.47053e-15	TRUE	two-component system sensor protein	/
PXO_04704	2.76553	2.48158	7.62539	2.43291e-14	6.35371e-14	8.64197e-15	TRUE	ISXo8 transposase	/
PXO_04294	1.5025	1.21855	7.61053	2.72968e-14	7.12482e-14	9.69079e-15	TRUE	hypothetical protein	/
PXO_05427	2.25873	1.97478	7.59357	3.11216e-14	8.11868e-14	1.10426e-14	TRUE	ISxac1 transposase	/
PXO_00659	1.43296	1.14901	7.58967	3.20732e-14	8.36231e-14	1.1374e-14	TRUE	hypothetical protein	/
PXO_00169	0.807042	0.523089	7.58801	3.24867e-14	8.46548e-14	1.15143e-14	TRUE	2-C-methyl-D-erythritol 4-phosphate cytidylyltransferase	ispD
PXO_01897	-0.0805734	-0.364527	-7.57844	3.49743e-14	9.1087e-14	1.23892e-14	TRUE	polyprenyl synthetase	ispa
PXO_00321	1.22356	0.93961	7.57095	3.705e-14	9.64399e-14	1.31172e-14	TRUE	transporter	/
PXO_03086	0.781216	0.497263	7.56849	3.77601e-14	9.82344e-14	1.33613e-14	TRUE	hypothetical protein	/
PXO_00099	-0.331206	-0.615159	-7.56136	3.98873e-14	1.03711e-13	1.41063e-14	TRUE	ferrous iron transport protein	/
PXO_04515	0.429851	0.145898	7.55678	4.13174e-14	1.07371e-13	1.4604e-14	TRUE	30S ribosomal protein S3	rpsC
PXO_05554	6.88264	6.59869	7.55568	4.16676e-14	1.08222e-13	1.47197e-14	TRUE	transposase	/
PXO_03850	1.30581	1.02186	7.55451	4.20446e-14	1.09141e-13	1.48448e-14	TRUE	hypothetical protein	/
PXO_04220	0.97334	0.689386	7.55433	4.21031e-14	1.09233e-13	1.48573e-14	TRUE	tryptophan 2,3-dioxygenase	/
PXO_04169	1.48332	1.19937	7.54327	4.58326e-14	1.18844e-13	1.61645e-14	TRUE	hypothetical protein	/
PXO_02418	0.757934	0.473981	7.53953	4.71661e-14	1.22235e-13	1.66257e-14	TRUE	hypothetical protein	/
PXO_04316	0.818962	0.535008	7.53723	4.80073e-14	1.24347e-13	1.6913e-14	TRUE	hypothetical protein	/
PXO_04766	0.751528	0.467575	7.5301	5.07015e-14	1.31253e-13	1.78524e-14	TRUE	hypothetical protein	/
PXO_00269	1.66626	1.38231	7.52993	5.07692e-14	1.31357e-13	1.78665e-14	TRUE	isrso17-ISXo8 transposase	/
PXO_02086	-0.442162	-0.726115	-7.52801	5.15199e-14	1.33227e-13	1.81208e-14	TRUE	death-on-curing protein	/
PXO_01313	0.0781716	-0.205782	-7.52397	5.31379e-14	1.37336e-13	1.86797e-14	TRUE	phosphoribosylaminoimidazole carboxylase ATPase subunit	purK
PXO_01912	2.58496	2.30101	7.50677	6.06019e-14	1.56541e-13	2.12919e-14	TRUE	reductase	/
PXO_02943	0.554788	0.270834	7.50635	6.07996e-14	1.56966e-13	2.13497e-14	TRUE	two-component system sensor protein	/
PXO_02804	0.675523	0.39157	7.50489	6.14808e-14	1.58639e-13	2.15772e-14	TRUE	protein SapC protein	sapC
PXO_03386	0.57333	0.289377	7.50355	6.21115e-14	1.60179e-13	2.17867e-14	TRUE	transposase	/
PXO_02674	0.485257	0.201304	7.50285	6.2445e-14	1.60951e-13	2.18917e-14	TRUE	protease	/
PXO_02422	0.852774	0.568821	7.50078	6.34371e-14	1.6342e-13	2.22274e-14	TRUE	hypothetical protein	/
PXO_02711	0.543399	0.259446	7.49619	6.56995e-14	1.69156e-13	2.30076e-14	TRUE	3-oxoacyl-(acyl carrier protein) synthase II	/
PXO_03023	0.765977	0.482023	7.49497	6.63156e-14	1.70649e-13	2.32108e-14	TRUE	methyltransferase	/
PXO_00736	-0.174849	-0.458802	-7.49338	6.71231e-14	1.72634e-13	2.34807e-14	TRUE	hypothetical protein	/
PXO_04825	0.525826	0.241872	7.47319	7.82727e-14	2.012e-13	2.73661e-14	TRUE	ATP-dependent RNA helicase	/
PXO_00081	-0.422233	-0.706186	-7.46608	8.26189e-14	2.12257e-13	2.887e-14	TRUE	hypothetical protein	/
PXO_02740	2.92283	2.63888	7.45308	9.11846e-14	2.34136e-13	3.18459e-14	TRUE	ISXo3 transposase ORF B	/
PXO_01652	-0.14009	-0.424043	-7.44387	9.77754e-14	2.50923e-13	3.41292e-14	TRUE	inner membrane protein	/
PXO_04016	1.86625	1.5823	7.4425	9.87949e-14	2.53402e-13	3.44664e-14	TRUE	ISXoo3 transposase ORF A	/
PXO_00694	-0.793549	-1.0775	-7.43957	1.01017e-13	2.58961e-13	3.52224e-14	TRUE	hypothetical protein	/
PXO_02237	0.694708	0.410755	7.4358	1.0394e-13	2.66311e-13	3.62222e-14	TRUE	hypothetical protein	/
PXO_03461	1.26617	0.982221	7.43375	1.05563e-13	2.70323e-13	3.67679e-14	TRUE	transcriptional regulator	/
PXO_04123	0.620163	0.336209	7.43302	1.06142e-13	2.71659e-13	3.69496e-14	TRUE	hypothetical protein	/
PXO_00428	1.53374	1.24978	7.428	1.10252e-13	2.82027e-13	3.83597e-14	TRUE	IS1113 transposase	/
PXO_02394	0.921899	0.637946	7.42784	1.10384e-13	2.82212e-13	3.8385e-14	TRUE	alpha-1,2-mannosidase	/
PXO_01853	0.918979	0.635026	7.42624	1.1173e-13	2.85499e-13	3.8832e-14	TRUE	ISXo3 transposase ORF B	/
PXO_00577	0.607046	0.323093	7.424	1.13639e-13	2.90221e-13	3.94743e-14	TRUE	RhsD protein	rhsS
PXO_00140	5.80735	5.5234	7.42359	1.13987e-13	2.90952e-13	3.95738e-14	TRUE	ISXo3 transposase ORF B	/
PXO_01350	2.1973	1.91335	7.40828	1.27944e-13	3.26401e-13	4.43954e-14	TRUE	phage-related baseplate assembly protein	/
PXO_01617	1.46211	1.17815	7.38264	1.55181e-13	3.95673e-13	5.38174e-14	TRUE	ISXo2 transposase	/
PXO_00814	0.0844547	-0.199498	-7.38242	1.55438e-13	3.96116e-13	5.38776e-14	TRUE	bifunctional aspartokinase I/homoserine dehydrogenase I	thrA
PXO_03588	0.525546	0.241593	7.38103	1.57065e-13	4.00047e-13	5.44123e-14	TRUE	hypothetical protein	/
PXO_03654	-0.117542	-0.401495	-7.37811	1.60552e-13	4.0871e-13	5.55905e-14	TRUE	hypothetical protein	/
PXO_02317	0.602177	0.318224	7.37367	1.65998e-13	4.22347e-13	5.74454e-14	TRUE	beta-lactamase	/
PXO_03591	0.89135	0.607397	7.3716	1.68597e-13	4.28728e-13	5.83133e-14	TRUE	ABC transporter ATP-binding protein	/
PXO_03624	0.460047	0.176094	7.36589	1.75975e-13	4.4725e-13	6.08325e-14	TRUE	glucan biosynthesis protein D	mdoD
PXO_03817	-0.349584	-0.633538	-7.36531	1.76741e-13	4.48955e-13	6.10645e-14	TRUE	hypothetical protein	/
PXO_00575	-0.635978	-0.919931	-7.36498	1.77177e-13	4.49823e-13	6.11825e-14	TRUE	transposase	/
PXO_03590	0.903959	0.620006	7.36222	1.80876e-13	4.58969e-13	6.24265e-14	TRUE	ABC transporter amino acid permease	/
PXO_04270	-0.486718	-0.770672	-7.358	1.86684e-13	4.73452e-13	6.43964e-14	TRUE	isrso5-transposase	/
PXO_04864	0.517468	0.233515	7.35604	1.89452e-13	4.80214e-13	6.53161e-14	TRUE	lipoprotein	/
PXO_03634	-0.121931	-0.405884	-7.35525	1.90566e-13	4.82781e-13	6.56653e-14	TRUE	threonine dehydratase	/
PXO_01762	0.986496	0.702543	7.34867	2.00186e-13	5.0688e-13	6.89431e-14	TRUE	hypothetical protein	/
PXO_01285	0.032302	-0.251651	-7.34503	2.05705e-13	5.20579e-13	7.08063e-14	TRUE	triosephosphate isomerase	tpiA
PXO_01793	0.744029	0.460076	7.34139	2.11392e-13	5.34683e-13	7.27247e-14	TRUE	ISXoo2 transposase	/
PXO_00318	1.14592	0.861966	7.34125	2.11613e-13	5.34958e-13	7.2762e-14	TRUE	TAL effector AvrBs3/PthA	talC4
PXO_03165	0.929518	0.645565	7.33968	2.14108e-13	5.40975e-13	7.35806e-14	TRUE	transposase	/
PXO_03573	-0.0106638	-0.294617	-7.33946	2.14456e-13	5.41568e-13	7.36612e-14	TRUE	hypothetical protein	/
PXO_00395	0.0110884	-0.272865	-7.33446	2.22613e-13	5.61867e-13	7.64221e-14	TRUE	adenine phosphoribosyltransferase	apt
PXO_02770	-0.0292362	-0.313189	-7.33168	2.2729e-13	5.73365e-13	7.7986e-14	TRUE	hypothetical protein	/
PXO_04295	1.2737	0.989747	7.32689	2.35557e-13	5.93904e-13	8.07796e-14	TRUE	hypothetical protein	/
PXO_04425	1.00722	0.723266	7.31647	2.54588e-13	6.41545e-13	8.72595e-14	TRUE	glutamate--cysteine ligase	/
PXO_02686	0.438224	0.154271	7.3134	2.60458e-13	6.5599e-13	8.92242e-14	TRUE	general secretion pathway protein D	gspD
PXO_04285	0.111197	-0.172756	-7.28728	3.16272e-13	7.96138e-13	1.08286e-13	TRUE	penicillin-binding protein 6	/
PXO_03897	0.746769	0.462816	7.2836	3.25021e-13	8.17729e-13	1.11223e-13	TRUE	hypothetical protein	/
PXO_00374	-1.02385	-1.3078	-7.27909	3.36087e-13	8.4512e-13	1.14949e-13	TRUE	transposase	/
PXO_01711	0.491205	0.207252	7.27764	3.39708e-13	8.53772e-13	1.16125e-13	TRUE	RNA polymerase sigma factor RpoE	/
PXO_03303	0.865956	0.582003	7.27164	3.55142e-13	8.92089e-13	1.21337e-13	TRUE	transposase	/
PXO_03014	2.80735	2.5234	7.27099	3.5687e-13	8.95956e-13	1.21863e-13	TRUE	transposase	/
PXO_01858	-3.02554	-3.30949	-7.26716	3.67128e-13	9.2122e-13	1.25299e-13	TRUE	ISXo1 transposase	/
PXO_00168	1.255	0.971044	7.26267	3.79528e-13	9.51833e-13	1.29463e-13	TRUE	2-C-methyl-D-erythritol 2,4-cyclodiphosphate synthase	ispF
PXO_05592	-0.39649	-0.680443	-7.25971	3.87927e-13	9.72382e-13	1.32258e-13	TRUE	hypothetical protein	/
PXO_01688	0.690884	0.40693	7.25745	3.94465e-13	9.88247e-13	1.34416e-13	TRUE	cytochrome B561	b561
PXO_03001	0.722516	0.438562	7.25711	3.95445e-13	9.90179e-13	1.34679e-13	TRUE	hypothetical protein	/
PXO_04402	0.794949	0.510996	7.25539	4.00519e-13	1.00236e-12	1.36335e-13	TRUE	acetyltransferase	/
PXO_00714	1.3505	1.06654	7.25383	4.05136e-13	1.01337e-12	1.37834e-13	TRUE	transposase	/
PXO_00186	-0.0395474	-0.323501	-7.24813	4.22578e-13	1.05645e-12	1.43692e-13	TRUE	flavin-dependent oxidoreductase	/
PXO_01563	0.577466	0.293512	7.23112	4.79012e-13	1.1969e-12	1.62796e-13	TRUE	protein TolA	tolA
PXO_02476	0.371977	0.0880236	7.22846	4.885e-13	1.21996e-12	1.65933e-13	TRUE	ATP-dependent protease ATP-binding subunit ClpX	clpX
PXO_05520	2.1375	1.85355	7.22419	5.04083e-13	1.25822e-12	1.71136e-13	TRUE	hypothetical protein	/
PXO_01305	1.06336	0.779409	7.20676	5.72995e-13	1.42947e-12	1.94429e-13	TRUE	tRNA pseudouridine synthase B	truB
PXO_02872	-0.493675	-0.777628	-7.19657	6.17443e-13	1.53955e-12	2.09401e-13	TRUE	competence protein F	/
PXO_00764	0.809464	0.52551	7.19151	6.40769e-13	1.59687e-12	2.17198e-13	TRUE	oxidoreductase	/
PXO_01733	-0.706269	-0.990222	-7.19029	6.46554e-13	1.61044e-12	2.19043e-13	TRUE	oxidoreductase	/
PXO_02714	0.601927	0.317974	7.18988	6.48488e-13	1.61441e-12	2.19583e-13	TRUE	DNA polymerase III subunit delta'	/
PXO_04397	0.602871	0.318917	7.18927	6.51405e-13	1.62082e-12	2.20455e-13	TRUE	6,7-dimethyl-8-ribityllumazine synthase	ribH
PXO_03793	-5.42626	-5.71022	-7.18423	6.75875e-13	1.68082e-12	2.28616e-13	TRUE	ISXo8 transposase	/
PXO_03175	0.605475	0.321522	7.18299	6.82007e-13	1.69518e-12	2.3057e-13	TRUE	succinyl-CoA:3-ketoacid-coenzyme A transferase subunit A	lpsI
PXO_00621	2.93289	2.64893	7.17546	7.20655e-13	1.79031e-12	2.43508e-13	TRUE	ISXoo11 transposase	/
PXO_02953	0.650314	0.366361	7.16889	7.56109e-13	1.8774e-12	2.55354e-13	TRUE	transmembrane protein	/
PXO_00304	0.845764	0.561811	7.16795	7.61296e-13	1.88929e-12	2.56971e-13	TRUE	uracil phosphoribosyltransferase	upp
PXO_01704	0.487761	0.203808	7.1657	7.73904e-13	1.91957e-12	2.6109e-13	TRUE	acyl-CoA dehydrogenase	/
PXO_04528	0.438971	0.155018	7.16293	7.89733e-13	1.95781e-12	2.66291e-13	TRUE	30S ribosomal protein S12	rpsL
PXO_00497	3.22882	2.94487	7.16084	8.01847e-13	1.9868e-12	2.70234e-13	TRUE	hypothetical protein	/
PXO_04118	0.837729	0.553775	7.15311	8.4833e-13	2.10088e-12	2.8575e-13	TRUE	cationic amino acid transporter	/
PXO_00103	0.628149	0.344196	7.14816	8.7946e-13	2.17684e-12	2.96082e-13	TRUE	3-hydroxyacyl-CoA dehydrogenase	/
PXO_02633	0.115555	-0.168398	-7.14387	9.07421e-13	2.24487e-12	3.05336e-13	TRUE	adenylosuccinate synthetase	purA
PXO_00198	2.07682	1.79286	7.14133	9.24315e-13	2.28488e-12	3.10696e-13	TRUE	methyltransferase	/
PXO_01344	2.07682	1.79286	7.14133	9.24315e-13	2.28488e-12	3.10696e-13	TRUE	phage tail sheath protein	/
PXO_00537	2.41954	2.13559	7.13644	9.57814e-13	2.36584e-12	3.21788e-13	TRUE	hypothetical protein	/
PXO_06044	1.24741	0.963458	7.12413	1.04738e-12	2.58572e-12	3.51695e-13	TRUE	hypothetical protein	/
PXO_01802	0.968191	0.684238	7.12345	1.05258e-12	2.5972e-12	3.53257e-13	TRUE	ISXoo4 transposase	/
PXO_05464	6.70044	6.41649	7.1187	1.08946e-12	2.68541e-12	3.65065e-13	TRUE	ISXoo12 transposase	/
PXO_04492	6.70044	6.41649	7.1187	1.08946e-12	2.68541e-12	3.65065e-13	TRUE	transposase, IS30 family	/
PXO_01674	6.70044	6.41649	7.1187	1.08946e-12	2.68541e-12	3.65065e-13	TRUE	ISXo7 transposase	tnpA
PXO_03674	0.640149	0.356196	7.11801	1.09498e-12	2.6962e-12	3.66723e-13	TRUE	LacI family transcriptional regulator	/
PXO_02217	-0.113296	-0.397249	-7.10205	1.22916e-12	3.02504e-12	4.11449e-13	TRUE	magnesium transporter	mgtE
PXO_03504	-0.948072	-1.23203	-7.09821	1.26379e-12	3.10864e-12	4.2282e-13	TRUE	sugar diacide regulator	/
PXO_02113	1.22507	0.941113	7.09515	1.29212e-12	3.17667e-12	4.32074e-13	TRUE	hypothetical protein	/
PXO_01707	0.780587	0.496634	7.0947	1.29633e-12	3.18538e-12	4.33258e-13	TRUE	3-hydroxyisobutyrate dehydrogenase	mmsB
PXO_00244	1.12949	0.845539	7.09144	1.32727e-12	3.25972e-12	4.4337e-13	TRUE	LysR family transcriptional regulator	lysR
PXO_02335	2.06609	1.78214	7.08542	1.3862e-12	3.40269e-12	4.62815e-13	TRUE	hypothetical protein	/
PXO_01926	1.11548	0.831524	7.0795	1.44673e-12	3.54944e-12	4.82776e-13	TRUE	cobalamin synthase	cobS
PXO_02025	0.704295	0.420341	7.07746	1.46819e-12	3.60021e-12	4.89681e-13	TRUE	hypothetical protein	/
PXO_01184	0.143188	-0.140765	-7.07388	1.50661e-12	3.69252e-12	5.02236e-13	TRUE	heat shock protein GrpE	grpE
PXO_04342	1.2292	0.945248	7.06162	1.64571e-12	4.03136e-12	5.48324e-13	TRUE	hypothetical protein	/
PXO_03536	0.571932	0.287979	7.0552	1.72356e-12	4.21986e-12	5.73963e-13	TRUE	hypothetical protein	/
PXO_05804	6.67243	6.38847	7.0533	1.74723e-12	4.27561e-12	5.81546e-13	TRUE	hypothetical protein	/
PXO_02322	-0.72054	-1.00449	-7.05074	1.77963e-12	4.35266e-12	5.92026e-13	TRUE	TonB-like protein	/
PXO_00461	0.54681	0.262857	7.04992	1.79017e-12	4.37619e-12	5.95225e-13	TRUE	transporter	/
PXO_03048	0.736966	0.453012	7.0495	1.79565e-12	4.3873e-12	5.96737e-13	TRUE	uracil DNA glycosylase	/
PXO_03069	0.755566	0.471612	7.03306	2.02048e-12	4.9341e-12	6.7111e-13	TRUE	hypothetical protein	/
PXO_04470	0.520218	0.236265	7.02905	2.07952e-12	5.07565e-12	6.90362e-13	TRUE	dolichyl-phosphate-mannose-protein mannosyltransferase	/
PXO_00601	0.684881	0.400928	7.02838	2.08944e-12	5.09724e-12	6.933e-13	TRUE	hypothetical protein	/
PXO_00717	0.0876279	-0.196325	-7.02388	2.15788e-12	5.2615e-12	7.15641e-13	TRUE	phosphoserine aminotransferase	serC
PXO_00524	0.616967	0.333014	7.01925	2.2306e-12	5.43602e-12	7.39378e-13	TRUE	preprotein translocase subunit YajC	yajC
PXO_04345	1.37851	1.09456	6.99745	2.60664e-12	6.34917e-12	8.6358e-13	TRUE	galactose 1-dehydrogenase	/
PXO_05720	6.64386	6.3599	6.98708	2.80662e-12	6.83276e-12	9.29356e-13	TRUE	hypothetical protein	/
PXO_01890	1.11492	0.830966	6.98684	2.81151e-12	6.84115e-12	9.30497e-13	TRUE	hypothetical protein	/
PXO_01998	1.30767	1.02371	6.96841	3.20547e-12	7.79575e-12	1.06034e-12	TRUE	hypothetical protein	/
PXO_02645	4.22239	3.93844	6.96646	3.25023e-12	7.90056e-12	1.07459e-12	TRUE	ISXo3 transposase ORF A	/
PXO_00766	0.712747	0.428794	6.96208	3.35285e-12	8.14584e-12	1.10795e-12	TRUE	cytosolic 5'-nucleotidase 1A	/
PXO_00488	0.584696	0.300743	6.95138	3.61722e-12	8.78361e-12	1.1947e-12	TRUE	1-phosphofructokinase	/
PXO_04626	0.560795	0.276841	6.94626	3.75108e-12	9.10401e-12	1.23828e-12	TRUE	p-hydroxycinnamoyl CoA hydratase/lyase	/
PXO_00162	0.53011	0.246157	6.94432	3.80292e-12	9.22511e-12	1.25475e-12	TRUE	lipoprotein	/
PXO_02891	0.607158	0.323205	6.94138	3.88284e-12	9.41416e-12	1.28046e-12	TRUE	magnesium transporter	mgtE
PXO_00557	1.24576	0.961803	6.93851	3.96254e-12	9.60248e-12	1.30608e-12	TRUE	hypothetical protein	/
PXO_00273	0.865135	0.581182	6.93474	4.06981e-12	9.85739e-12	1.34075e-12	TRUE	hypothetical protein	/
PXO_02037	0.573307	0.289354	6.92873	4.24638e-12	1.02798e-11	1.3982e-12	TRUE	hypothetical protein	/
PXO_00357	1.02846	0.744503	6.92577	4.33604e-12	1.04915e-11	1.427e-12	TRUE	drug:proton antiporter	/
PXO_05816	-0.0201685	-0.304122	-6.92229	4.44413e-12	1.07475e-11	1.46182e-12	TRUE	hypothetical protein	/
PXO_01342	6.61471	6.33076	6.92002	4.51573e-12	1.09123e-11	1.48386e-12	TRUE	phage tail protein E	/
PXO_02068	6.61471	6.33076	6.92002	4.51573e-12	1.09123e-11	1.48386e-12	TRUE	hypothetical protein	/
PXO_02470	0.533382	0.249429	6.89273	5.47308e-12	1.32157e-11	1.79753e-12	TRUE	hypothetical protein	/
PXO_01390	0.566755	0.282802	6.88982	5.58649e-12	1.34827e-11	1.83384e-12	TRUE	transcription regulator protein	/
PXO_01380	1.10049	0.816539	6.88272	5.87206e-12	1.41647e-11	1.9266e-12	TRUE	integrase core domain-containing protein	/
PXO_02627	1.01974	0.735791	6.87512	6.19377e-12	1.49331e-11	2.03112e-12	TRUE	hypothetical protein	/
PXO_02026	0.442612	0.158659	6.87	6.4203e-12	1.54714e-11	2.10433e-12	TRUE	carbon starvation protein A	/
PXO_03896	1.07517	0.791221	6.86747	6.53484e-12	1.57394e-11	2.14079e-12	TRUE	hypothetical protein	/
PXO_04610	0.130227	-0.153726	-6.86694	6.55954e-12	1.57909e-11	2.14779e-12	TRUE	glutaminyl-tRNA synthetase	glnS
PXO_03566	0.553249	0.269296	6.86651	6.57917e-12	1.58301e-11	2.15312e-12	TRUE	ammonium transporter	amt
PXO_01481	-0.84101	-1.12496	-6.85713	7.0258e-12	1.68961e-11	2.29812e-12	TRUE	AraC-type DNA-binding domain-containing protein	/
PXO_00760	0.994706	0.710753	6.85527	7.11756e-12	1.71081e-11	2.32696e-12	TRUE	kynurenine 3-monooxygenase	/
PXO_03534	1.25939	0.975433	6.84899	7.43756e-12	1.78682e-11	2.43034e-12	TRUE	transcriptional regulator for cryptic hemolysin	/
PXO_01618	0.578896	0.294943	6.84805	7.48635e-12	1.79763e-11	2.44505e-12	TRUE	N(4)-(beta-N-acetylglucosaminyl)-L-asparaginase	/
PXO_03505	-0.317705	-0.601658	-6.8359	8.14907e-12	1.95578e-11	2.66014e-12	TRUE	hypothetical protein	/
PXO_03580	0.500709	0.216756	6.83402	8.25651e-12	1.98056e-11	2.69385e-12	TRUE	partition protein	/
PXO_03748	0.718406	0.434453	6.82945	8.52432e-12	2.04377e-11	2.77982e-12	TRUE	transcriptional regulatory protein	/
PXO_02023	1.31194	1.02799	6.82834	8.59052e-12	2.0586e-11	2.8e-12	TRUE	ISXo5 transposase	/
PXO_04132	0.526966	0.243013	6.82811	8.60423e-12	2.06084e-11	2.80305e-12	TRUE	prolyl oligopeptidase	/
PXO_03883	-0.634047	-0.918	-6.81003	9.7579e-12	2.33598e-11	3.17728e-12	TRUE	hypothetical protein	/
PXO_02101	0.766881	0.482928	6.80203	1.03152e-11	2.46814e-11	3.35703e-12	TRUE	transposase	/
PXO_04550	-0.26721	-0.551163	-6.80133	1.03661e-11	2.47908e-11	3.37192e-12	TRUE	molybdenum cofactor biosynthesis protein B	moaB
PXO_03353	1.67807	1.39412	6.79408	1.0901e-11	2.60567e-11	3.5441e-12	TRUE	ISXo5 transposase	/
PXO_rna7	0.83273	0.548777	6.78862	1.13209e-11	2.70469e-11	3.67877e-12	TRUE	tRNA-Trp	/
PXO_00153	1.01132	0.727362	6.78644	1.14931e-11	2.74444e-11	3.73284e-12	TRUE	competence/damage-inducible protein CinA domain-containing protein	/
PXO_03373	0.110054	-0.1739	-6.78515	1.1597e-11	2.76786e-11	3.7647e-12	TRUE	4-alpha-glucanotransferase	malQ
PXO_02424	0.186625	-0.097328	-6.76994	1.28839e-11	3.07345e-11	4.18034e-12	TRUE	glutaredoxin-like protein	/
PXO_02573	-0.736966	-1.02092	-6.76746	1.31059e-11	3.12485e-11	4.25026e-12	TRUE	ISXoo3 transposase ORF A	/
PXO_06043	-0.436698	-0.720651	-6.76738	1.31133e-11	3.12505e-11	4.25052e-12	TRUE	hypothetical protein	/
PXO_04424	0.587248	0.303295	6.7665	1.31935e-11	3.14258e-11	4.27437e-12	TRUE	hypothetical protein	/
PXO_04310	1.49476	1.21081	6.76358	1.34627e-11	3.20508e-11	4.35937e-12	TRUE	ISXoo3 transposase ORF B	/
PXO_00738	0.459357	0.175403	6.76238	1.35743e-11	3.23004e-11	4.39333e-12	TRUE	DNA ligase	/
PXO_02319	0.829696	0.545743	6.75464	1.4319e-11	3.40551e-11	4.63199e-12	TRUE	molybdate ABC transporter permease	modB
PXO_03340	0.571542	0.287589	6.75044	1.47393e-11	3.50372e-11	4.76557e-12	TRUE	ABC transporter permease	/
PXO_02219	0.547117	0.263164	6.74812	1.49773e-11	3.55853e-11	4.84011e-12	TRUE	phosphoenolpyruvate-protein phosphotransferase	ptsI
PXO_01500	2.11548	1.83152	6.74623	1.51736e-11	3.60335e-11	4.90108e-12	TRUE	ISXo1 transposase	/
PXO_03149	0.910733	0.626779	6.74615	1.51824e-11	3.60362e-11	4.90146e-12	TRUE	maleylacetoacetate isomerase	maiA
PXO_01149	2	1.71605	6.74498	1.53053e-11	3.63099e-11	4.93868e-12	TRUE	ISXoo11 transposase	/
PXO_04286	1.08746	0.80351	6.74079	1.57533e-11	3.7354e-11	5.08069e-12	TRUE	hypothetical protein	/
[truncated: 1,113 more rows]
