# Supplementary material for: Comparative Transcriptome Profiling Reveals Different Expression Patterns in Xanthomonas oryzae pv. oryzae Strains with Putative Virulence-Relevant Genes
Source: PLoS One. 2013 May 29;8(5):e64267. doi: 10.1371/journal.pone.0064267 (PMC3667120; doi:10.1371/journal.pone.0064267)
Supplement: Table S5 — Differential gene expression profiles of the genes related to the two-component systems (TCS) in three Xanthomonas oryzae pv. oryzae strains, PXO99 (P6) and PXO86 (P2) from the Philippines and GD1358 (C5) from China. (XLS) [file pone.0064267.s008.xls]

## Sheet: Table S5 TCS
	P6 vs. P2				P6 vs. C5				P2 vs. C5			GeneName/Function
#GID	log2(Fold_change)	p_value	Signifance(p-value < 0.001)		log2(Fold_change)	p_value	Signifance(p-value < 0.001)		log2(Fold_change)	p_value	Signifance(p-value < 0.001)
PXO_01585	-0.0217248	0.518026	FALSE		1.41108	4.50128e-212	TRUE		1.4328	8.07862e-248	TRUE	PhoPQ-regulated protein
PXO_00073	0.107776	0.000803093	TRUE		0.319104	1.10189e-19	TRUE		0.211328	3.77383e-10	TRUE	RpfD regulatory protein
PXO_00084	-0.104669	0.0551409	FALSE		-0.177212	0.00180781	FALSE		-0.0725432	0.167448	FALSE	RpfE regulatory protein
PXO_00069	0.0841908	1.49493e-06	TRUE		0.188628	9.48037e-24	TRUE		0.104437	5.93874e-09	TRUE	two component sensor-regulator hybrid protein RpfC
PXO_00070	0.130176	6.29748e-12	TRUE		-0.108068	1.67479e-08	TRUE		-0.238244	4.0389e-38	TRUE	Two-component system response regulator RpfG
PXO_00058	0.34223	9.36741e-73	TRUE		-1.24744	0	TRUE		-1.58967	0	TRUE	C-di-GMP phosphodiesterase A
PXO_02944	-0.0314862	0.115464	FALSE		0.0446331	0.0366482	FALSE		0.0761194	0.000142812	TRUE	two-component system regulatory protein with GGDEF and EAL domains
PXO_00466	0.723988	2.00975e-230	TRUE		-1.71692	0	TRUE		-2.44091	0	TRUE	two-component system regulatory protein with GGDEF domain
PXO_00476	0.0542316	0.163049	FALSE		0.429494	8.97602e-23	TRUE		0.375262	1.81192e-19	TRUE	two-component system regulatory protein with HD-GYP domain
PXO_04467	-0.0969753	0.235373	FALSE		0.403008	1.77707e-05	TRUE		0.499983	9.12116e-09	TRUE	two-component system (histidine kinase) sensor protein requried for AvrXa21 activity H (raxH)
PXO_02837	-0.0140363	0.717296	FALSE		0.423546	7.21182e-22	TRUE		0.437582	4.36706e-26	TRUE	two-component system sensor protein required for AvrXa21activity H2 (raxH2)
PXO_04469	0.274074	0.000383148	TRUE		0.421553	4.35511e-07	TRUE		0.147479	0.0735905	FALSE	two-component system regulatory protein (response regulator) required for AvrXa21 activity R (raxR)
PXO_02836	-0.0124024	0.479608	FALSE		0.280802	3.10258e-47	TRUE		0.293204	7.58216e-58	TRUE	two-component system regulatory protein (response regulator) required for AvrXa21 activity R2 (raxR2)
PXO_04320	0.120641	0.00489459	FALSE		-0.294894	2.30796e-12	TRUE		-0.415535	9.25986e-25	TRUE	GntR family transcriptional regulator
PXO_01221	0.153671	0.183066	FALSE		-0.295341	0.00867491	FALSE		-0.449012	3.72592e-05	TRUE	GntR family transcriptional regulator
PXO_03063	0.141813	0.00134899	FALSE		0.695275	8.06297e-42	TRUE		0.553462	5.76452e-29	TRUE	two-component response regulator
PXO_03764	-0.0136703	0.889527	FALSE		0.573351	5.92679e-07	TRUE		0.587021	5.34851e-08	TRUE	two-component system regulatory protein
PXO_03965	-0.222851	3.57856e-07	TRUE		0.23274	3.13795e-06	TRUE		0.455591	7.76739e-24	TRUE	two-component system regulatory protein
PXO_04138	0.177634	9.51115e-07	TRUE		-0.223968	3.23231e-10	TRUE		-0.401602	3.98413e-31	TRUE	two-component system regulatory protein
PXO_04305	-0.13798	0.00437148	FALSE		0.0233152	0.656755	FALSE		0.161295	0.000831702	TRUE	two-component system regulatory protein
PXO_04421	0.128926	3.17869e-05	TRUE		0.386678	1.00757e-29	TRUE		0.257752	4.7244e-15	TRUE	two-component system regulatory protein
PXO_04383	0.140322	0.0321212	FALSE		0.459656	2.92848e-10	TRUE		0.319334	5.744e-06	TRUE	two-component system regulatory protein
PXO_04659	-0.0345269	0.145296	FALSE		-0.131972	7.77078e-08	TRUE		-0.0974447	2.27958e-05	TRUE	two-component system regulatory protein
PXO_04606	0.285775	0.423093	FALSE		0.461253	0.23397	FALSE		0.175478	0.647407	FALSE	two-component system regulatory protein
PXO_04600	0.267128	0.0076771	FALSE		-0.748297	2.9081e-17	TRUE		-1.01543	3.2612e-31	TRUE	two-component system regulatory protein
PXO_04459	0.100968	0.0568377	FALSE		0.183082	0.00123425	FALSE		0.0821143	0.130705	FALSE	two-component system regulatory protein
PXO_04836	0.206506	0.000136257	TRUE		0.150179	0.00784941	FALSE		-0.0563277	0.307201	FALSE	two-component system regulatory protein
PXO_04881	0.131276	3.78025e-05	TRUE		0.802408	1.91429e-100	TRUE		0.671132	4.17038e-76	TRUE	two-component system regulatory protein
PXO_00619	-0.0958779	0.0957419	FALSE		-0.224168	0.000157402	TRUE		-0.12829	0.0195982	FALSE	two-component system regulatory protein
PXO_00797	0.205659	1.0733e-08	TRUE		-0.176042	6.94291e-07	TRUE		-0.381701	3.0145e-28	TRUE	two-component system regulatory protein
PXO_02303	-0.104897	0.00159886	FALSE		0.602556	2.66492e-52	TRUE		0.707453	4.2173e-83	TRUE	two-component system regulatory protein
PXO_02407	-0.0167071	0.764304	FALSE		0.302182	1.11865e-06	TRUE		0.318889	4.5011e-08	TRUE	two-component system regulatory protein
PXO_03258	-0.147629	7.5459e-05	TRUE		0.404537	8.46545e-21	TRUE		0.552166	6.16524e-44	TRUE	two-component system regulatory protein
PXO_04426	0.330169	0.456874	FALSE		5.43853	1.59753e-06	TRUE		5.10836	6.24471e-06	TRUE	two-component system regulatory protein, EnvZ family
PXO_00475	0.109928	3.23715e-08	TRUE		0.371948	1.58923e-64	TRUE		0.26202	1.53937e-35	TRUE	two-component system sensor histidine kinase-response regulator hybridprotein
PXO_03565	0.0825963	0.00103284	FALSE		-0.665081	3.34311e-179	TRUE		-0.747677	4.01984e-247	TRUE	two-component system sensor protein
PXO_03966	-0.0868851	0.0334019	FALSE		0.48271	2.97177e-24	TRUE		0.569595	3.54333e-38	TRUE	two-component system sensor protein
PXO_04139	0.153174	0.0166688	FALSE		0.15173	0.0243954	FALSE		-0.00144454	0.982329	FALSE	two-component system sensor protein
PXO_04304	0.0635186	0.0109694	FALSE		0.102685	0.000106296	TRUE		0.0391659	0.120701	FALSE	two-component system sensor protein
PXO_04427	0.343225	0.0760396	FALSE		2.67071	2.0935e-18	TRUE		2.32748	2.38333e-14	TRUE	two-component system sensor protein
PXO_04422	0.124187	0.00028661	TRUE		0.894564	2.3162e-104	TRUE		0.770377	6.71284e-84	TRUE	two-component system sensor protein
PXO_04658	-0.129263	0.00458549	FALSE		0.344729	3.88754e-11	TRUE		0.473992	6.05969e-23	TRUE	two-component system sensor protein
PXO_04605	0.00122024	0.99541	FALSE		0.118365	0.603866	FALSE		0.117145	0.585821	FALSE	two-component system sensor protein
PXO_04460	0.254849	0.000445181	TRUE		0.418517	1.04022e-07	TRUE		0.163669	0.0346354	FALSE	two-component system sensor protein
PXO_04835	-0.0112943	0.835162	FALSE		0.277893	3.81942e-06	TRUE		0.289188	3.15523e-07	TRUE	two-component system sensor protein
PXO_04880	0.0870281	0.285717	FALSE		0.609897	8.8999e-11	TRUE		0.522869	6.16803e-09	TRUE	two-component system sensor protein
PXO_00620	-0.0215836	0.377095	FALSE		0.0687563	0.00857493	FALSE		0.0903398	0.000233775	TRUE	two-component system sensor protein
PXO_00798	0.443232	1.76992e-97	TRUE		-0.354937	1.07355e-74	TRUE		-0.798169	0	TRUE	two-component system sensor protein
PXO_02305	0.136151	0.000387477	TRUE		0.731558	7.23737e-60	TRUE		0.595407	3.95638e-43	TRUE	two-component system sensor protein
PXO_02406	0.0784572	0.202054	FALSE		0.644195	2.03113e-19	TRUE		0.565738	1.16774e-16	TRUE	two-component system sensor protein
PXO_02493	-0.0256804	0.710268	FALSE		-0.066212	0.360016	FALSE		-0.0405317	0.550263	FALSE	two-component system sensor protein
PXO_02943	0.0874931	0.0104101	FALSE		0.358327	2.09992e-21	TRUE		0.270834	6.07996e-14	TRUE	two-component system sensor protein
PXO_02752	0.230331	4.29043e-06	TRUE		0.847463	3.78277e-47	TRUE		0.617132	9.09658e-27	TRUE	two-component system sensor protein
PXO_00243	0.095654	0.061577	FALSE		0.719539	4.73342e-33	TRUE		0.623885	2.21771e-27	TRUE	two-component VirA-like sensor kinase
PXO_04601	-0.266109	0.10201	FALSE		8.0349	1.02966e-28	TRUE		8.30101	2.53459e-37	TRUE	two-component system sensor protein
