# Supplementary material for: Comparative Transcriptome Profiling Reveals Different Expression Patterns in Xanthomonas oryzae pv. oryzae Strains with Putative Virulence-Relevant Genes
Source: PLoS One. 2013 May 29;8(5):e64267. doi: 10.1371/journal.pone.0064267 (PMC3667120; doi:10.1371/journal.pone.0064267)
Supplement: Table S6 — Differential gene expression profiles of the genes related to chemotaxis and bacterial motility in three Xanthomonas oryzae pv. oryzae strains, PXO99 (P6) and PXO86 (P2) from the Philippines and GD1358 (C5) from China. (XLS) [file pone.0064267.s009.xls]

## Sheet: Sheet1
	P6 vs. P2				P6 vs. C5				P2 vs. C5			GeneName/Function
#GID	log2(Fold_change)	p_value	Signifance(p-value < 0.001)		log2(Fold_change)	p_value	Signifance(p-value < 0.001)		log2(Fold_change)	p_value	Signifance(p-value < 0.001)
PXO_00056	0.466478	5.80763e-60	TRUE		-1.38089	0	TRUE		-1.84737	0	TRUE	chemoreceptor glutamine deamidase CheD
PXO_00031	0.586437	2.29371e-151	TRUE		-1.35294	0	TRUE		-1.93938	0	TRUE	chemotaxis response regulator
PXO_00050	0.609795	1.2489e-157	TRUE		-1.37308	0	TRUE		-1.98287	0	TRUE	chemotaxis signal transduction protein
PXO_04752	0.298719	0.00489355	FALSE		-5.6787	0	TRUE		-5.97742	0	TRUE	chemotaxis protein
PXO_04751	0.376155	4.60884e-09	TRUE		-5.91844	0	TRUE		-6.29459	0	TRUE	chemotaxis protein
PXO_00047	0.639266	3.98443e-236	TRUE		-1.50148	0	TRUE		-2.14075	0	TRUE	chemotaxis protein
PXO_00046	0.596249	3.2401e-251	TRUE		-1.602	0	TRUE		-2.19825	0	TRUE	chemotaxis protein
PXO_00045	0.228044	0.00317707	FALSE		-0.197614	0.00901197	FALSE		-0.425658	9.50897e-09	TRUE	chemotaxis protein
PXO_00043	0.576063	0	TRUE		-2.02912	0	TRUE		-2.60518	0	TRUE	chemotaxis protein
PXO_00041	0.533525	0	TRUE		-0.726164	0	TRUE		-1.25969	0	TRUE	chemotaxis protein
PXO_00039	0.820899	0	TRUE		-1.50428	0	TRUE		-2.32518	0	TRUE	chemotaxis protein
PXO_00036	0.137891	0.120327	FALSE		-0.211422	0.0163417	FALSE		-0.349313	3.93363e-05	TRUE	chemotaxis protein
PXO_00029	0.591759	1.58993e-193	TRUE		-1.52819	0	TRUE		-2.11994	0	TRUE	chemotaxis protein
PXO_00032	0.534406	0	TRUE		-1.30058	0	TRUE		-1.83498	0	TRUE	chemotaxis protein CheA
PXO_01583	0.104034	0.333813	FALSE		0.631178	3.80579e-07	TRUE		0.527144	9.81248e-06	TRUE	chemotaxis protein CheX
PXO_00054	0.139891	0.0790966	FALSE		-0.513296	7.54893e-12	TRUE		-0.653187	1.77838e-19	TRUE	methyl-accepting chemotaxis protein
PXO_00916	0.525715	0	TRUE		-1.5165	0	TRUE		-2.04222	0	TRUE	methyl-accepting chemotaxis protein
PXO_00055	0.594833	2.12509e-137	TRUE		-1.72031	0	TRUE		-2.31514	0	TRUE	chemotaxis protein methyltransferase 2
PXO_04755	0.333153	0.000315435	TRUE		-4.44617	0	TRUE		-4.77932	0	TRUE	chemotaxis-specific methylesterase
PXO_00057	0.42675	4.37118e-70	TRUE		-1.34525	0	TRUE		-1.772	0	TRUE	chemotaxis-specific methylesterase
PXO_01994	0.0747734	1.8505e-05	TRUE		-0.315656	2.93396e-75	TRUE		-0.39043	4.47868e-125	TRUE	twitching motility protein
PXO_01993	0.199951	3.28011e-33	TRUE		-0.651767	0	TRUE		-0.851718	0	TRUE	twitching motility protein
PXO_03068	0.549232	6.33912e-54	TRUE		-2.21614	0	TRUE		-2.76537	0	TRUE	flagellar motor protein MotA
PXO_03067	0.559323	4.98957e-55	TRUE		-1.90954	0	TRUE		-2.46886	0	TRUE	flagellar motor protein MotB
PXO_00026	0.74068	6.4541e-188	TRUE		-1.91085	0	TRUE		-2.65153	0	TRUE	flagellar motor protein
PXO_00027	0.828758	0	TRUE		-1.01203	0	TRUE		-1.84078	0	TRUE	flagellar motor protein MotD
PXO_04882	-0.0010184	0.934907	FALSE		0.197406	9.81719e-48	TRUE		0.198425	4.21417e-54	TRUE	type IV-A pilus assembly ATPase PilB
PXO_01602	0.162579	4.2091e-20	TRUE		-0.980107	0	TRUE		-1.14269	0	TRUE	type IV pilus response regulator PilG
PXO_01603	0.184728	2.10963e-19	TRUE		-0.960947	0	TRUE		-1.14567	0	TRUE	PilH protein
PXO_02637	0.0173938	0.488518	FALSE		0.35247	3.16788e-36	TRUE		0.335077	1.22468e-36	TRUE	regulatory protein PilH family
PXO_01607	0.122846	2.21186e-63	TRUE		-1.06402	0	TRUE		-1.18687	0	TRUE	PilL protein
PXO_01321	0.365574	6.02927e-34	TRUE		-1.05288	0	TRUE		-1.41846	0	TRUE	type IV pilus modification protein PilV
PXO_01323	0.166473	2.02388e-08	TRUE		-1.15318	0	TRUE		-1.31965	0	TRUE	protein PilX
PXO_01324	0.16639	8.98775e-93	TRUE		-1.25255	0	TRUE		-1.41894	0	TRUE	protein PilY1
PXO_00049	0.525904	7.51053e-62	TRUE		-1.22058	0	TRUE		-1.74648	0	TRUE	type IV pilus assembly protein PilZ
PXO_02374	0.226284	0.0012022	FALSE		0.583417	9.51162e-14	TRUE		0.357133	3.27679e-06	TRUE	type IV pilus assembly protein PilZ
PXO_04888	0.143449	7.29159e-11	TRUE		-0.124071	2.13543e-08	TRUE		-0.26752	7.24357e-36	TRUE	type IV prepilin peptidase
PXO_04887	0.180636	6.85854e-52	TRUE		-0.431399	0	TRUE		-0.612035	0	TRUE	pilin biogenesis protein
PXO_04886	0.00102414	0.932849	FALSE		-0.336959	2.84532e-171	TRUE		-0.337983	8.99313e-194	TRUE	pilin
PXO_01137	0.129207	6.10495e-12	TRUE		-0.0498719	0.00936567	FALSE		-0.179079	3.54234e-22	TRUE	pili assembly chaperone
PXO_01133	0.445646	2.78714e-07	TRUE		-2.01429	1.14698e-249	TRUE		-2.45994	0	TRUE	pili assembly chaperone
PXO_01605	0.228855	1.39738e-52	TRUE		-0.82115	0	TRUE		-1.05001	0	TRUE	pilus biogenesis protein
PXO_01604	0.316974	9.667e-31	TRUE		-0.56831	1.04478e-115	TRUE		-0.885284	2.10199e-280	TRUE	pilus biogenesis protein
PXO_01325	0.179066	7.1782e-10	TRUE		-1.09633	0	TRUE		-1.2754	0	TRUE	type IV pilin
PXO_01322	0.200499	2.61525e-27	TRUE		-1.16909	0	TRUE		-1.36959	0	TRUE	prepilin-type N-terminal cleavage/methylation domain-containing protein
PXO_01320	0.380731	4.30485e-32	TRUE		-0.563086	1.3169e-84	TRUE		-0.943817	3.93136e-231	TRUE	pre-pilin like leader sequence
PXO_03150	0.0737617	0.000480246	TRUE		-0.204765	4.78016e-22	TRUE		-0.278526	4.5065e-43	TRUE	Tfp pilus assembly protein
