# Supplementary material for: Comparative Transcriptome Profiling Reveals Different Expression Patterns in Xanthomonas oryzae pv. oryzae Strains with Putative Virulence-Relevant Genes
Source: PLoS One. 2013 May 29;8(5):e64267. doi: 10.1371/journal.pone.0064267 (PMC3667120; doi:10.1371/journal.pone.0064267)
Supplement: Table S7 — Differential gene expression profiles of gums genes and gene involved in synthesis of exopolysaccharides and xylanase in three Xanthomonas oryzae pv. oryzae strains, PXO99 (P6) and PXO86 (P2) from the Philippines and GD1358 (C5) from China. (XLS) [file pone.0064267.s010.xls]

## Sheet: Sheet1
	P6 vs. P2				P6 vs. C5				P2 vs. C5			GeneName/Function
#GID	log2(Fold_change)	p_value	Signifance(p-value < 0.001)		log2(Fold_change)	p_value	Signifance(p-value < 0.001)		log2(Fold_change)	p_value	Signifance(p-value < 0.001)
PXO_01391	0.0783559	0.00199694	FALSE		-0.952927	0	TRUE		-1.03128	0	TRUE	gumB
PXO_01392	-0.0577569	0.00883451	FALSE		0.0263426	0.264056	FALSE		0.0840995	0.000132093	TRUE	gumC
PXO_01394	-0.212668	1.97279e-46	TRUE		0.704948	0	TRUE		0.917617	0	TRUE	gumD
PXO_01395	-0.00245623	0.933334	FALSE		0.852811	7.97437e-125	TRUE		0.855267	2.78499e-141	TRUE	gumE
PXO_01396	0.122012	0.00136906	FALSE		0.903175	7.23998e-86	TRUE		0.781164	1.00219e-69	TRUE	gumF
PXO_01397	-0.0143543	0.718968	FALSE		0.695792	1.67955e-48	TRUE		0.710146	7.06255e-57	TRUE	gumG
PXO_01398	-0.15946	5.36366e-06	TRUE		0.896347	7.6936e-91	TRUE		1.05581	9.03309e-149	TRUE	gumH
PXO_01399	-0.109511	0.00389283	FALSE		0.574977	2.30125e-37	TRUE		0.684488	8.50977e-61	TRUE	gumI
PXO_01400	0.0275075	0.422455	FALSE		0.829955	7.41935e-89	TRUE		0.802448	1.33024e-92	TRUE	gumJ
PXO_01401	-0.229757	2.34844e-16	TRUE		0.514065	6.62993e-53	TRUE		0.743822	3.36119e-132	TRUE	gumK
PXO_01402	-0.175927	6.59181e-09	TRUE		0.546868	1.70178e-51	TRUE		0.722795	1.10974e-105	TRUE	gumL
PXO_01403	-0.173192	1.49655e-05	TRUE		0.498518	6.59383e-26	TRUE		0.67171	2.91048e-54	TRUE	gumM
PXO_03864	-0.110404	0.623955	FALSE		3.00557	1.57385e-13	TRUE		3.11598	1.24839e-16	TRUE	xylanase
PXO_04558	0.325695	4.75157e-05	TRUE		1.16768	5.78987e-33	TRUE		0.841984	5.11809e-18	TRUE	xylanase
PXO_01948	-0.277785	0.0505289	FALSE		-0.0133732	0.931997	FALSE		0.264412	0.0602388	FALSE	xylanase
PXO_03174	-0.15771	3.83446e-09	TRUE		0.616738	1.88609e-81	TRUE		0.774448	4.19086e-151	TRUE	xanA
PXO_03173	-0.402672	1.5168e-70	TRUE		0.454866	1.76035e-60	TRUE		0.857538	2.04523e-271	TRUE	xanB
PXO_05412	-0.00598305	0.843293	FALSE		0.0508921	0.114109	FALSE		0.0568751	0.0606467	FALSE	wxoD
PXO_05411	-0.0115373	0.547399	FALSE		-0.0822869	3.75001e-05	TRUE		-0.0707495	0.000163607	TRUE	wxoC
PXO_03161	0.0214188	0.184761	FALSE		0.229291	1.29891e-38	TRUE		0.207872	1.26172e-35	TRUE	wxoB
PXO_03160	0.0172376	0.480625	FALSE		0.372274	4.49821e-42	TRUE		0.355036	8.06719e-43	TRUE	wxoA
PXO_03158	-0.0730274	0.00101471	FALSE		0.231659	6.35962e-21	TRUE		0.304686	3.62389e-40	TRUE	wxoE
PXO_00067	-0.0227364	0.291006	FALSE		0.190557	5.81954e-16	TRUE		0.213294	4.79107e-22	TRUE	rpfB
PXO_00069	0.0841908	1.49493e-06	TRUE		0.188628	9.48037e-24	TRUE		0.104437	5.93874e-09	TRUE	rpfC
PXO_00068	0.0614595	0.0128304	FALSE		0.316559	2.68516e-31	TRUE		0.2551	7.03126e-23	TRUE	rpfF
PXO_00070	0.130176	6.29748e-12	TRUE		-0.108068	1.67479e-08	TRUE		-0.238244	4.0389e-38	TRUE	rpfG
PXO_00064	-0.446613	3.76707e-126	TRUE		-0.535229	1.43758e-167	TRUE		-0.0886158	1.61468e-07	TRUE	rpfA
PXO_00073	0.107776	0.000803093	TRUE		0.319104	1.10189e-19	TRUE		0.211328	3.77383e-10	TRUE	rpfD
PXO_00084	-0.104669	0.0551409	FALSE		-0.177212	0.00180781	FALSE		-0.0725432	0.167448	FALSE	rpfE
