# Supplementary material for: Comparative Transcriptome Profiling Reveals Different Expression Patterns in Xanthomonas oryzae pv. oryzae Strains with Putative Virulence-Relevant Genes
Source: PLoS One. 2013 May 29;8(5):e64267. doi: 10.1371/journal.pone.0064267 (PMC3667120; doi:10.1371/journal.pone.0064267)
Supplement: Table S8 — Differential gene expression profiles of hrp genes in three Xanthomonas oryzae pv. oryzae strains, PXO99 (P6) and PXO86 (P2) from the Philippines and GD1358 (C5) from China. (XLS) [file pone.0064267.s011.xls]

## Sheet: Sheet1
	P6 vs. P2				P6 vs. C5				P2 vs. C5			GeneName/Function
#GID	log2(Fold_change)	p_value	Signifance(p-value < 0.001)		log2(Fold_change)	p_value	Signifance(p-value < 0.001)		log2(Fold_change)	p_value	Signifance(p-value < 0.001)
PXO_03420	-0.0687579	0.119527	FALSE		1.49126	5.05081e-132	TRUE		1.56002	3.74981e-166	TRUE	HpaF leucine rich hrp associated protein
PXO_02224	-0.0347814	0.178474	FALSE		0.37338	2.41375e-37	TRUE		0.408162	3.01835e-50	TRUE	HPr kinase/phosphorylase
PXO_03407	-0.310692	0.00502733	FALSE		1.99375	2.13264e-30	TRUE		2.30444	8.76357e-50	TRUE	HrcS
PXO_03393	-0.087908	6.80679e-11	TRUE		0.788126	0	TRUE		0.876034	0	TRUE	HrpA type III secretion outer membrane pore, YscC/HrcC family
PXO_03411	0.170933	4.47278e-11	TRUE		3.59344	0	TRUE		3.4225	0	TRUE	HrpE type III pilin
PXO_03417	-0.209458	5.75816e-76	TRUE		0.972204	0	TRUE		1.18166	0	TRUE	HrpF/NolX/HrpK
PXO_01951	-0.00548717	0.837422	FALSE		0.738374	2.23934e-117	TRUE		0.743861	3.63391e-134	TRUE	HrpG protein
PXO_01953	-0.224899	4.67865e-69	TRUE		0.663521	0	TRUE		0.88842	0	TRUE	HrpX/HrpB
PXO_03392	-0.240631	2.96489e-73	TRUE		2.43009	0	TRUE		2.67072	0	TRUE	hpa1
PXO_03391	-0.0147427	0.857026	FALSE		2.04622	6.7013e-62	TRUE		2.06096	7.90641e-71	TRUE	hpa2
PXO_03408	-0.0210223	0.682526	FALSE		2.27347	5.29911e-175	TRUE		2.2945	5.95388e-202	TRUE	hpaA
PXO_03412	-0.0943291	0.179746	FALSE		2.27528	3.38713e-92	TRUE		2.36961	6.93072e-116	TRUE	hpaB
PXO_03403	-0.0543599	0.196508	FALSE		2.20664	7.82817e-248	TRUE		2.261	3.01903e-298	TRUE	hrcV
PXO_03409	-0.203864	1.20295e-09	TRUE		2.2079	0	TRUE		2.41177	0	TRUE	HrpD5
PXO_03401	-0.147029	7.1926e-06	TRUE		2.01864	0	TRUE		2.16567	0	TRUE	type III hypothetical protein HrpB1/HrpK
PXO_03400	-0.112618	0.00318108	FALSE		1.47296	2.99452e-170	TRUE		1.58558	2.43057e-230	TRUE	type III hypothetical protein HrpB2
PXO_03398	-0.317792	5.69312e-11	TRUE		1.85049	1.91739e-136	TRUE		2.16828	4.1322e-234	TRUE	type III hypothetical protein HrpB4
PXO_03395	-0.198782	0.00676554	FALSE		1.24177	6.8148e-36	TRUE		1.44055	3.36078e-57	TRUE	type III hypothetical protein HrpB7
PXO_03399	-0.145601	7.53856e-07	TRUE		1.97086	0	TRUE		2.11646	0	TRUE	type III secretion apparatus lipoprotein, YscJ/HrcJ family
PXO_03394	-0.0185031	0.748422	FALSE		1.37603	1.11789e-70	TRUE		1.39453	5.40585e-82	TRUE	type III secretion apparatus protein SpaR/YscT/HrcT
PXO_03405	-0.080389	0.0738002	FALSE		1.93814	9.20958e-183	TRUE		2.01853	4.3083e-229	TRUE	type III secretion apparatus protein, YscQ/HrcQ family
PXO_03396	-0.223323	1.29844e-10	TRUE		1.72011	1.11264e-246	TRUE		1.94343	0	TRUE	type III secretion system ATPase
PXO_03406	0.0812722	0.0704029	FALSE		1.29702	3.84768e-109	TRUE		1.21575	4.25544e-105	TRUE	type III secretion system protein
PXO_03402	-0.364406	3.27444e-10	TRUE		2.56271	9.61664e-141	TRUE		2.92711	2.5723e-233	TRUE	type III secretion system protein HrcU
PXO_03397	-0.101199	0.0699451	FALSE		1.85042	2.4097e-111	TRUE		1.95161	6.46715e-144	TRUE	type III secretion system protein HrpB
